# Supplementary material for: The heterometallic one-dimensional solvated coordination polymer [NiPt2Cl6(TRIP-Py)4] n
Source: Acta Crystallogr C Struct Chem. 2023 Mar 9;79(Pt 4):118–24. doi: 10.1107/S2053229623001845 (PMC10074039; doi:10.1107/S2053229623001845)
Supplement: Supplementary file 1 [file c-79-00118-sup1.cif]

##############################################################################
#                                                                            #
# This CIF contains the data in a paper accepted for publication in          #
# Acta Crystallographica Section C. It conforms to the requirements of       #
# Notes for Authors for Acta Crystallographica Section C, and has been       #
# peer reviewed under the auspices of the IUCr Commission on Journals.       #
#                                                                            #
# Full details of the Crystallographic Information File format               #
# are given in the paper "The Crystallographic Information File (CIF):       #
# a New Standard Archive File for Crystallography" by S. R. Hall, F. H.      #
# Allen and I. D. Brown [Acta Cryst. (1991), A47, 655-685].                  #
#                                                                            #
# The current version of the core CIF dictionary is obtainable from          #
# ftp://ftp.iucr.org/pub/cif_core.dic.                                       #
#                                                                            #
# Software is freely available for graphical display of the structure(s)     #
# in this CIF. For information consult the CIF software page                 #
# http://www.iucr.org/resources/cif/software.                                #
#                                                                            #
# This file may be used for bona fide research purposes within the           #
# scientific community so long as proper attribution is given to the journal # 
# article from which it was obtained.                                        #
#                                                                            #
##############################################################################
data_I
_audit_creation_method     'SHELXL-2018/3'
_chemical_name_systematic
;\
<i>catena</i>-Poly[[[dichloridonickel(II)]-bis{\m-10-[4-(pyridin-4-yl)phenyl]-\
9-phospha-10-silatriptycene}-bis[dichloridoplatinum(II)]-bis{\m-10-\
[4-(pyridin-4-yl)phenyl]-9-phospha-10-silatriptycene}] dichloromethane
pentasolvate ethanol icosasolvate]
;
_chemical_name_common
;
Hexachloridotetrakis{10-[4-(pyridin-4-yl)phenyl]-9-phospha-10-\
silatriptycene}nickeldiplatinum--dichloromethane--ethanol
(1/5/20), [NiPt~2Cl~6(TRIPPy)~4]
;
_chemical_formula_moiety
                       'C116 H80 Cl6 N4 Ni P4 Pt2 Si4, 5(C H2 Cl2), 20(C2 H6 O)'
_chemical_formula_sum     'C161 H210 Cl16 N4 Ni O20 P4 Pt2 Si4'
_chemical_formula_iupac
                       '[Ni Pt2 Cl6 (C29 H20 N1 P1 Si1)4], 5C H2 Cl2, 20C2 H6 O'
_chemical_formula_weight     3773.65
_chemical_melting_point     ?
_space_group_crystal_system     triclinic
_space_group_name_H-M_alt     'P -1'
_space_group_name_Hall     '-P 1'
loop_
    _space_group_symop_operation_xyz
    'x, y, z'
    '-x, -y, -z'
_cell_length_a     12.702(7)
_cell_length_b     19.372(10)
_cell_length_c     20.340(7)
_cell_angle_alpha     71.313(7)
_cell_angle_beta     81.809(13)
_cell_angle_gamma     78.917(19)
_cell_volume     4635(4)
_cell_formula_units_Z     1
_cell_measurement_reflns_used     18294
_cell_measurement_theta_min     1.154
_cell_measurement_theta_max     19.171
_cell_measurement_temperature     100(2)
_exptl_crystal_description     'block'
_exptl_crystal_colour     'colourless'
_exptl_crystal_size_max     0.200
_exptl_crystal_size_mid     0.200
_exptl_crystal_size_min     0.100
_exptl_crystal_density_diffrn     1.352
_exptl_crystal_density_meas     ?
_exptl_crystal_density_method     ?
_exptl_crystal_F_000     1936
_exptl_absorpt_coefficient_mu     0.784
_exptl_absorpt_correction_type     multi-scan
_exptl_absorpt_process_details
;
(SADABS; Bruker, 2003)
;
_exptl_absorpt_correction_T_min     0.7751
_exptl_absorpt_correction_T_max     0.8366
_diffrn_ambient_temperature     100(2)
_diffrn_source     'synchrotron'
_diffrn_radiation_type     'synchrotron'
_diffrn_radiation_wavelength     0.500
_diffrn_measurement_device_type
               'Area detector Dectris CdTe on kappa goniometer at EH1 P24, DESY'
_diffrn_measurement_method     'rotation method, \w scans'
_diffrn_detector_area_resol_mean     ?
_diffrn_reflns_number     161591
_diffrn_reflns_av_R_equivalents     0.0626
_diffrn_reflns_av_unetI/netI     0.0344
_diffrn_reflns_theta_min     1.312
_diffrn_reflns_theta_max     19.171
_diffrn_reflns_theta_full     17.458
_diffrn_measured_fraction_theta_max     0.948
_diffrn_measured_fraction_theta_full     0.999
_diffrn_reflns_limit_h_min     -15
_diffrn_reflns_limit_h_max     16
_diffrn_reflns_limit_k_min     -24
_diffrn_reflns_limit_k_max     25
_diffrn_reflns_limit_l_min     -26
_diffrn_reflns_limit_l_max     25
_refine_special_details     ?
_reflns_number_total     20869
_reflns_number_gt     16117
_reflns_threshold_expression     'I > 2\s(I)'
_refine_ls_structure_factor_coef     Fsqd
_refine_ls_matrix_type     full
_refine_ls_R_factor_all     0.0481
_refine_ls_R_factor_gt     0.0359
_refine_ls_wR_factor_gt     0.1021
_refine_ls_wR_factor_ref     0.1077
_refine_ls_goodness_of_fit_ref     1.031
_refine_ls_restrained_S_all     1.031
_refine_ls_number_reflns     20869
_refine_ls_number_parameters     691
_refine_ls_number_restraints     0
_refine_ls_hydrogen_treatment     constr
_refine_ls_weighting_scheme     calc
_refine_ls_weighting_details
              'w=1/[\s^2^(Fo^2^)+(0.0595P)^2^+1.5152P] where P=(Fo^2^+2Fc^2^)/3'
_atom_sites_solution_hydrogens     geom
_atom_sites_solution_primary     dual
_atom_sites_solution_secondary     ?
_refine_ls_shift/su_max     0.002
_refine_ls_shift/su_mean     0.000
_refine_diff_density_max     1.584
_refine_diff_density_min     -1.037
_refine_ls_extinction_method     none
_refine_ls_extinction_coef     .
loop_
    _atom_type_symbol
    _atom_type_description
    _atom_type_scat_dispersion_real
    _atom_type_scat_dispersion_imag
    _atom_type_scat_source
    'C' 'C' 0.0007 0.0007
                         'International Tables Vol C Tables 4.2.6.8 and 6.1.1.4'
    'H' 'H' 0.0000 0.0000
                         'International Tables Vol C Tables 4.2.6.8 and 6.1.1.4'
    'N' 'N' 0.0019 0.0015
                         'International Tables Vol C Tables 4.2.6.8 and 6.1.1.4'
    'O' 'O' 0.0106 0.0060
                         'International Tables Vol C Tables 4.2.6.8 and 6.1.1.4'
    'Si' 'Si' 0.0419 0.0342
                         'International Tables Vol C Tables 4.2.6.8 and 6.1.1.4'
    'P' 'P' 0.0534 0.0461
                         'International Tables Vol C Tables 4.2.6.8 and 6.1.1.4'
    'Cl' 'Cl' 0.0817 0.0785
                         'International Tables Vol C Tables 4.2.6.8 and 6.1.1.4'
    'Ni' 'Ni' 0.2885 0.5880
                         'International Tables Vol C Tables 4.2.6.8 and 6.1.1.4'
    'Pt' 'Pt' -0.4470 4.7430
                         'International Tables Vol C Tables 4.2.6.8 and 6.1.1.4'
_computing_data_collection
;
KAPPA (Paulmann, 2023)
;
_computing_cell_refinement
;
XDS2022 (Kabsch 2010)
;
_computing_data_reduction
;
XDS2022 (Kabsch 2010)
;
_computing_structure_solution
;
SHELXT2018 (Sheldrick, 2015a)
;
_computing_structure_refinement
;
SHELXL2018 (Sheldrick, 2015b)
;
_computing_molecular_graphics
;
PLATON (Spek, 2020)
;
_computing_publication_material
;
SHELXL2018 (Sheldrick, 2015b)
;
loop_
    _atom_site_type_symbol
    _atom_site_label
    _atom_site_fract_x
    _atom_site_fract_y
    _atom_site_fract_z
    _atom_site_U_iso_or_equiv
    _atom_site_adp_type
    _atom_site_calc_flag
    _atom_site_occupancy
    _atom_site_disorder_assembly
    _atom_site_disorder_group
    Pt Pt1 -0.24780(2) 0.51481(2) 0.29402(2) 0.06157(6) Uani d 1 . .
    Ni Ni1 0.500000 1.000000 0.500000 0.06009(16) Uani d 1 . .
    Cl Cl1 -0.34139(10) 0.42920(5) 0.27793(5) 0.0881(3) Uani d 1 . .
    Cl Cl2 -0.25151(9) 0.44541(5) 0.41140(4) 0.0804(3) Uani d 1 . .
    Cl Cl3 0.33746(8) 1.07104(4) 0.54048(4) 0.0707(2) Uani d 1 . .
    P P1 -0.13199(8) 0.57662(4) 0.31726(4) 0.0579(2) Uani d 1 . .
    P P2 0.71054(8) 0.58261(4) 1.18539(4) 0.0594(2) Uani d 1 . .
    Si Si1 0.00870(9) 0.66614(5) 0.35694(5) 0.0662(3) Uani d 1 . .
    Si Si2 0.65048(11) 0.65298(6) 1.03559(5) 0.0747(3) Uani d 1 . .
    N N1 0.4055(2) 0.93354(13) 0.47811(13) 0.0615(7) Uani d 1 . .
    N N2 0.5147(3) 0.92798(14) 0.60204(14) 0.0638(7) Uani d 1 . .
    C C1 -0.1996(3) 0.64304(17) 0.36154(15) 0.0616(8) Uani d 1 . .
    C C2 -0.3107(3) 0.6512(2) 0.37812(18) 0.0726(10) Uani d 1 . .
    H H2 -0.352297 0.621783 0.366180 0.087 Uiso calc 1 . .
    C C3 -0.3602(4) 0.7016(2) 0.4117(2) 0.0857(12) Uani d 1 . .
    H H3 -0.435817 0.706440 0.423534 0.103 Uiso calc 1 . .
    C C4 -0.3009(4) 0.7455(2) 0.4285(2) 0.0839(12) Uani d 1 . .
    H H4 -0.335952 0.781279 0.450499 0.101 Uiso calc 1 . .
    C C5 -0.1910(4) 0.73726(19) 0.41323(18) 0.0747(11) Uani d 1 . .
    H H5 -0.150370 0.766687 0.425910 0.090 Uiso calc 1 . .
    C C6 -0.1384(3) 0.68638(17) 0.37947(16) 0.0655(9) Uani d 1 . .
    C C7 -0.0430(3) 0.62890(17) 0.24603(16) 0.0610(8) Uani d 1 . .
    C C8 -0.0325(3) 0.62007(18) 0.18006(17) 0.0663(9) Uani d 1 . .
    H H8 -0.071849 0.587614 0.170933 0.080 Uiso calc 1 . .
    C C9 0.0353(3) 0.6585(2) 0.12800(19) 0.0740(10) Uani d 1 . .
    H H9 0.043503 0.652042 0.083080 0.089 Uiso calc 1 . .
    C C10 0.0912(4) 0.7064(2) 0.1412(2) 0.0796(11) Uani d 1 . .
    H H10 0.134011 0.735560 0.104559 0.096 Uiso calc 1 . .
    C C11 0.0850(3) 0.7122(2) 0.2087(2) 0.0742(10) Uani d 1 . .
    H H11 0.127244 0.742822 0.218113 0.089 Uiso calc 1 . .
    C C12 0.0177(3) 0.67359(18) 0.26177(17) 0.0645(9) Uani d 1 . .
    C C13 -0.0241(3) 0.52234(17) 0.37306(15) 0.0610(8) Uani d 1 . .
    C C14 0.0016(3) 0.44582(18) 0.39028(16) 0.0653(9) Uani d 1 . .
    H H14 -0.039708 0.418773 0.374996 0.078 Uiso calc 1 . .
    C C15 0.0870(3) 0.40926(19) 0.42954(18) 0.0701(9) Uani d 1 . .
    H H15 0.104350 0.357076 0.441135 0.084 Uiso calc 1 . .
    C C16 0.1475(3) 0.4481(2) 0.45208(18) 0.0716(10) Uani d 1 . .
    H H16 0.204700 0.422437 0.480352 0.086 Uiso calc 1 . .
    C C17 0.1250(3) 0.5241(2) 0.43358(17) 0.0714(10) Uani d 1 . .
    H H17 0.168677 0.550287 0.448018 0.086 Uiso calc 1 . .
    C C18 0.0390(3) 0.56327(18) 0.39400(16) 0.0634(9) Uani d 1 . .
    C C19 0.0894(3) 0.72160(18) 0.38298(18) 0.0682(9) Uani d 1 . .
    C C20 0.1114(4) 0.78951(19) 0.33846(19) 0.0802(12) Uani d 1 . .
    H H20 0.084450 0.807822 0.293826 0.096 Uiso calc 1 . .
    C C21 0.1715(4) 0.83071(19) 0.35790(19) 0.0772(11) Uani d 1 . .
    H H21 0.186567 0.876448 0.326142 0.093 Uiso calc 1 . .
    C C22 0.2105(3) 0.80613(17) 0.42370(17) 0.0648(9) Uani d 1 . .
    C C23 0.1863(3) 0.74037(19) 0.46922(18) 0.0727(10) Uani d 1 . .
    H H23 0.210780 0.723180 0.514544 0.087 Uiso calc 1 . .
    C C24 0.1257(4) 0.69867(19) 0.44891(18) 0.0767(11) Uani d 1 . .
    H H24 0.109036 0.653538 0.481077 0.092 Uiso calc 1 . .
    C C25 0.2772(3) 0.84978(17) 0.44334(16) 0.0626(9) Uani d 1 . .
    C C30 0.7227(3) 0.68090(17) 1.14695(16) 0.0638(9) Uani d 1 . .
    C C31 0.7421(4) 0.72430(18) 1.18428(18) 0.0741(10) Uani d 1 . .
    H H31 0.750653 0.703499 1.232681 0.089 Uiso calc 1 . .
    C C32 0.7495(4) 0.7982(2) 1.1519(2) 0.0935(14) Uani d 1 . .
    H H32 0.764497 0.827659 1.177804 0.112 Uiso calc 1 . .
    C C33 0.7350(5) 0.8287(2) 1.0821(2) 0.1035(16) Uani d 1 . .
    H H33 0.742610 0.878863 1.059253 0.124 Uiso calc 1 . .
    C C34 0.7091(5) 0.7860(2) 1.0448(2) 0.0946(15) Uani d 1 . .
    H H34 0.696578 0.807868 0.997051 0.114 Uiso calc 1 . .
    C C35 0.7013(4) 0.71205(19) 1.07634(17) 0.0731(10) Uani d 1 . .
    C C36 0.5675(3) 0.5910(2) 1.17181(18) 0.0722(10) Uani d 1 . .
    C C37 0.4903(4) 0.5728(3) 1.2269(2) 0.0894(12) Uani d 1 . .
    H H37 0.510360 0.555013 1.273340 0.107 Uiso calc 1 . .
    C C38 0.3836(4) 0.5804(3) 1.2145(3) 0.1151(17) Uani d 1 . .
    H H38 0.329718 0.569134 1.252141 0.138 Uiso calc 1 . .
    C C39 0.3568(5) 0.6050(4) 1.1452(4) 0.126(2) Uani d 1 . .
    H H39 0.284802 0.607087 1.135954 0.152 Uiso calc 1 . .
    C C40 0.4325(5) 0.6260(3) 1.0907(3) 0.1032(15) Uani d 1 . .
    H H40 0.411884 0.644376 1.044364 0.124 Uiso calc 1 . .
    C C41 0.5400(4) 0.6208(2) 1.10275(19) 0.0783(11) Uani d 1 . .
    C C42 0.7794(3) 0.53983(17) 1.11977(16) 0.0640(9) Uani d 1 . .
    C C43 0.8554(4) 0.47551(19) 1.1399(2) 0.0762(11) Uani d 1 . .
    H H43 0.872652 0.455985 1.186972 0.091 Uiso calc 1 . .
    C C44 0.9048(5) 0.4409(2) 1.0920(3) 0.0990(15) Uani d 1 . .
    H H44 0.955830 0.397246 1.106035 0.119 Uiso calc 1 . .
    C C45 0.8809(5) 0.4690(3) 1.0234(3) 0.1097(17) Uani d 1 . .
    H H45 0.917069 0.445621 0.990063 0.132 Uiso calc 1 . .
    C C46 0.8034(5) 0.5319(2) 1.0029(2) 0.0953(15) Uani d 1 . .
    H H46 0.784897 0.549482 0.956098 0.114 Uiso calc 1 . .
    C C47 0.7530(4) 0.56904(19) 1.05017(17) 0.0722(10) Uani d 1 . .
    C C48 0.6162(4) 0.7046(2) 0.94515(19) 0.0813(12) Uani d 1 . .
    C C49 0.5188(5) 0.7547(2) 0.9328(2) 0.0978(15) Uani d 1 . .
    H H49 0.468475 0.759504 0.970978 0.117 Uiso calc 1 . .
    C C50 0.4963(4) 0.7965(2) 0.8663(2) 0.0922(14) Uani d 1 . .
    H H50 0.429898 0.829047 0.858803 0.111 Uiso calc 1 . .
    C C51 0.5695(4) 0.79157(19) 0.81019(18) 0.0743(10) Uani d 1 . .
    C C52 0.6650(4) 0.7436(2) 0.8214(2) 0.0825(11) Uani d 1 . .
    H H52 0.715192 0.739650 0.782915 0.099 Uiso calc 1 . .
    C C53 0.6886(4) 0.7008(2) 0.88831(19) 0.0824(11) Uani d 1 . .
    H H53 0.755289 0.668589 0.895160 0.099 Uiso calc 1 . .
    C C54 0.5486(3) 0.83811(18) 0.73752(17) 0.0700(10) Uani d 1 . .
    C C26A 0.3650(7) 0.8758(4) 0.4001(3) 0.073(2) Uani d 0.5 A 1
    H H26A 0.380745 0.866694 0.356212 0.087 Uiso calc 0.5 A 1
    C C27A 0.4301(7) 0.9145(4) 0.4191(3) 0.0663(19) Uani d 0.5 A 1
    H H27A 0.493055 0.927869 0.390011 0.080 Uiso calc 0.5 A 1
    C C28A 0.3258(6) 0.9065(3) 0.5224(3) 0.0679(19) Uani d 0.5 A 1
    H H28A 0.313484 0.915232 0.566382 0.081 Uiso calc 0.5 A 1
    C C29A 0.2598(6) 0.8658(4) 0.5067(4) 0.0683(19) Uani d 0.5 A 1
    H H29A 0.201977 0.848688 0.539272 0.082 Uiso calc 0.5 A 1
    C C55A 0.5044(8) 0.9117(4) 0.7252(4) 0.078(2) Uani d 0.5 A 1
    H H55A 0.484230 0.932357 0.762474 0.094 Uiso calc 0.5 A 1
    C C56A 0.4906(7) 0.9535(4) 0.6584(4) 0.073(2) Uani d 0.5 A 1
    H H56A 0.462178 1.004310 0.650280 0.087 Uiso calc 0.5 A 1
    C C57A 0.5517(7) 0.8554(3) 0.6161(3) 0.072(2) Uani d 0.5 A 1
    H H57A 0.565383 0.834537 0.578783 0.086 Uiso calc 0.5 A 1
    C C58A 0.5705(7) 0.8100(4) 0.6824(3) 0.075(2) Uani d 0.5 A 1
    H H58A 0.598700 0.759225 0.689796 0.090 Uiso calc 0.5 A 1
    C C26B 0.2508(6) 0.9263(3) 0.4242(4) 0.069(2) Uani d 0.5 A 2
    H H26B 0.189854 0.950550 0.398971 0.082 Uiso calc 0.5 A 2
    C C27B 0.3145(7) 0.9664(3) 0.4426(4) 0.071(2) Uani d 0.5 A 2
    H H27B 0.295274 1.018489 0.430316 0.085 Uiso calc 0.5 A 2
    C C28B 0.4274(6) 0.8613(3) 0.4950(3) 0.0590(16) Uani d 0.5 A 2
    H H28B 0.489230 0.837510 0.519544 0.071 Uiso calc 0.5 A 2
    C C29B 0.3656(6) 0.8171(3) 0.4793(3) 0.0588(16) Uani d 0.5 A 2
    H H29B 0.384981 0.764966 0.493557 0.071 Uiso calc 0.5 A 2
    C C55B 0.4445(7) 0.8586(4) 0.7133(3) 0.0690(19) Uani d 0.5 A 2
    H H55B 0.383869 0.842161 0.743340 0.083 Uiso calc 0.5 A 2
    C C56B 0.4322(7) 0.9030(3) 0.6450(3) 0.0677(19) Uani d 0.5 A 2
    H H56B 0.362450 0.915862 0.628661 0.081 Uiso calc 0.5 A 2
    C C57B 0.6140(6) 0.9090(4) 0.6241(3) 0.0689(19) Uani d 0.5 A 2
    H H57B 0.673096 0.925594 0.592533 0.083 Uiso calc 0.5 A 2
    C C58B 0.6323(7) 0.8659(4) 0.6913(4) 0.073(2) Uani d 0.5 A 2
    H H58B 0.702983 0.855229 0.705945 0.087 Uiso calc 0.5 A 2
loop_
    _atom_site_aniso_label
    _atom_site_aniso_U_11
    _atom_site_aniso_U_22
    _atom_site_aniso_U_33
    _atom_site_aniso_U_12
    _atom_site_aniso_U_13
    _atom_site_aniso_U_23
    Pt1 0.09865(11) 0.05017(7) 0.04435(7) -0.03446(6) -0.03229(6) -0.00160(5)
    Ni1 0.1002(4) 0.0404(3) 0.0481(3) -0.0289(3) -0.0364(3) -0.0020(2)
    Cl1 0.1367(9) 0.0675(5) 0.0747(5) -0.0557(6) -0.0507(6) -0.0010(4)
    Cl2 0.1125(7) 0.0818(6) 0.0483(4) -0.0517(5) -0.0360(4) 0.0119(4)
    Cl3 0.1054(7) 0.0512(4) 0.0618(4) -0.0257(4) -0.0339(4) -0.0068(3)
    P1 0.0903(6) 0.0504(4) 0.0427(4) -0.0317(4) -0.0256(4) -0.0068(3)
    P2 0.0948(6) 0.0476(4) 0.0424(4) -0.0224(4) -0.0292(4) -0.0066(3)
    Si1 0.1010(7) 0.0525(5) 0.0573(5) -0.0340(5) -0.0358(5) -0.0081(4)
    Si2 0.1235(9) 0.0595(5) 0.0453(5) -0.0151(5) -0.0395(5) -0.0076(4)
    N1 0.097(2) 0.0448(13) 0.0529(14) -0.0290(13) -0.0341(14) -0.0061(11)
    N2 0.103(2) 0.0424(12) 0.0525(14) -0.0273(13) -0.0369(14) -0.0018(10)
    C1 0.093(3) 0.0568(17) 0.0433(15) -0.0290(17) -0.0262(15) -0.0082(12)
    C2 0.103(3) 0.070(2) 0.0556(18) -0.031(2) -0.0213(18) -0.0174(16)
    C3 0.109(3) 0.087(3) 0.071(2) -0.026(2) -0.014(2) -0.029(2)
    C4 0.121(4) 0.071(2) 0.072(2) -0.022(2) -0.018(2) -0.0293(19)
    C5 0.119(3) 0.0572(19) 0.0580(19) -0.029(2) -0.030(2) -0.0134(15)
    C6 0.106(3) 0.0485(16) 0.0505(16) -0.0274(17) -0.0306(17) -0.0072(13)
    C7 0.086(2) 0.0540(16) 0.0491(16) -0.0299(16) -0.0242(15) -0.0048(13)
    C8 0.096(3) 0.0584(18) 0.0518(17) -0.0300(17) -0.0240(17) -0.0084(14)
    C9 0.101(3) 0.068(2) 0.0564(19) -0.030(2) -0.0150(18) -0.0105(16)
    C10 0.104(3) 0.070(2) 0.067(2) -0.038(2) -0.013(2) -0.0062(17)
    C11 0.098(3) 0.0598(19) 0.072(2) -0.0384(19) -0.0207(19) -0.0079(16)
    C12 0.089(2) 0.0543(17) 0.0561(17) -0.0273(16) -0.0264(16) -0.0067(14)
    C13 0.092(2) 0.0543(16) 0.0441(15) -0.0274(16) -0.0245(15) -0.0079(12)
    C14 0.102(3) 0.0543(17) 0.0478(16) -0.0322(17) -0.0195(16) -0.0092(13)
    C15 0.100(3) 0.0560(18) 0.0567(18) -0.0253(18) -0.0241(18) -0.0057(14)
    C16 0.094(3) 0.066(2) 0.0565(18) -0.0243(19) -0.0305(18) -0.0030(15)
    C17 0.097(3) 0.069(2) 0.0567(18) -0.0313(19) -0.0318(18) -0.0096(15)
    C18 0.093(2) 0.0546(17) 0.0519(16) -0.0282(16) -0.0287(16) -0.0092(13)
    C19 0.099(3) 0.0543(17) 0.0624(19) -0.0296(17) -0.0377(18) -0.0094(14)
    C20 0.134(3) 0.0553(18) 0.065(2) -0.039(2) -0.053(2) -0.0030(15)
    C21 0.126(3) 0.0550(18) 0.0624(19) -0.044(2) -0.042(2) -0.0019(15)
    C22 0.096(2) 0.0507(16) 0.0579(18) -0.0317(16) -0.0320(17) -0.0085(13)
    C23 0.115(3) 0.0582(18) 0.0563(18) -0.0412(19) -0.0393(19) -0.0035(14)
    C24 0.122(3) 0.0588(19) 0.0600(19) -0.045(2) -0.036(2) -0.0035(15)
    C25 0.096(2) 0.0484(16) 0.0519(16) -0.0294(16) -0.0295(16) -0.0067(13)
    C30 0.098(3) 0.0501(16) 0.0466(16) -0.0183(16) -0.0235(16) -0.0079(13)
    C31 0.124(3) 0.0514(17) 0.0530(18) -0.0167(19) -0.0322(19) -0.0113(14)
    C32 0.168(5) 0.0524(19) 0.070(2) -0.028(2) -0.040(3) -0.0137(17)
    C33 0.185(5) 0.051(2) 0.074(3) -0.031(3) -0.037(3) -0.0001(18)
    C34 0.173(5) 0.054(2) 0.055(2) -0.022(2) -0.034(2) -0.0021(16)
    C35 0.122(3) 0.0527(17) 0.0455(16) -0.0140(19) -0.0269(18) -0.0072(13)
    C36 0.099(3) 0.066(2) 0.0568(19) -0.0221(19) -0.0289(19) -0.0117(16)
    C37 0.105(3) 0.092(3) 0.074(3) -0.029(2) -0.029(2) -0.013(2)
    C38 0.096(4) 0.134(5) 0.113(4) -0.026(3) -0.022(3) -0.025(4)
    C39 0.098(4) 0.145(5) 0.140(5) -0.005(4) -0.054(4) -0.038(4)
    C40 0.117(4) 0.108(4) 0.088(3) -0.013(3) -0.048(3) -0.019(3)
    C41 0.104(3) 0.075(2) 0.062(2) -0.016(2) -0.038(2) -0.0143(17)
    C42 0.100(3) 0.0487(16) 0.0520(16) -0.0234(16) -0.0264(17) -0.0124(13)
    C43 0.118(3) 0.0528(18) 0.065(2) -0.0174(19) -0.035(2) -0.0138(15)
    C44 0.141(4) 0.068(2) 0.094(3) 0.002(3) -0.032(3) -0.034(2)
    C45 0.176(5) 0.079(3) 0.081(3) 0.003(3) -0.024(3) -0.041(2)
    C46 0.169(5) 0.067(2) 0.056(2) -0.015(3) -0.030(3) -0.0206(18)
    C47 0.117(3) 0.0587(18) 0.0476(17) -0.0232(19) -0.0292(18) -0.0107(14)
    C48 0.134(4) 0.062(2) 0.0510(19) -0.011(2) -0.039(2) -0.0107(15)
    C49 0.157(4) 0.077(3) 0.0485(19) 0.008(3) -0.029(2) -0.0111(18)
    C50 0.136(4) 0.074(2) 0.055(2) 0.017(2) -0.032(2) -0.0119(18)
    C51 0.118(3) 0.0559(18) 0.0539(19) -0.014(2) -0.037(2) -0.0099(15)
    C52 0.112(3) 0.074(2) 0.056(2) -0.011(2) -0.030(2) -0.0045(17)
    C53 0.107(3) 0.079(2) 0.056(2) -0.010(2) -0.033(2) -0.0046(17)
    C54 0.112(3) 0.0520(17) 0.0515(17) -0.0182(18) -0.0361(19) -0.0072(14)
    C26A 0.121(6) 0.059(4) 0.051(3) -0.041(4) -0.033(4) -0.009(3)
    C27A 0.104(5) 0.057(3) 0.051(3) -0.043(4) -0.023(3) -0.009(3)
    C28A 0.107(6) 0.052(3) 0.056(3) -0.034(4) -0.031(4) -0.008(3)
    C29A 0.093(5) 0.051(3) 0.066(4) -0.029(3) -0.030(4) -0.006(3)
    C55A 0.130(7) 0.058(4) 0.052(4) -0.013(4) -0.040(4) -0.010(3)
    C56A 0.118(6) 0.047(3) 0.061(4) -0.013(4) -0.040(4) -0.012(3)
    C57A 0.132(6) 0.040(3) 0.049(3) -0.025(4) -0.039(4) -0.003(2)
    C58A 0.133(7) 0.047(3) 0.048(3) -0.016(4) -0.029(4) -0.007(3)
    C26B 0.102(5) 0.048(3) 0.067(4) -0.027(3) -0.048(4) -0.008(3)
    C27B 0.110(6) 0.045(3) 0.067(4) -0.022(3) -0.051(4) -0.004(3)
    C28B 0.092(5) 0.040(3) 0.053(3) -0.020(3) -0.037(3) -0.006(2)
    C29B 0.092(5) 0.042(3) 0.049(3) -0.027(3) -0.033(3) -0.002(2)
    C55B 0.109(6) 0.053(3) 0.047(3) -0.025(4) -0.028(3) -0.002(3)
    C56B 0.109(6) 0.048(3) 0.054(3) -0.024(4) -0.036(4) -0.008(3)
    C57B 0.095(5) 0.066(4) 0.054(3) -0.036(4) -0.035(3) -0.004(3)
    C58B 0.097(5) 0.066(4) 0.060(4) -0.029(4) -0.040(4) -0.001(3)
_geom_special_details
;
 All esds (except the esd in the dihedral angle between two l.s. planes)
 are estimated using the full covariance matrix.  The cell esds are taken
 into account individually in the estimation of esds in distances, angles
 and torsion angles; correlations between esds in cell parameters are only
 used when they are defined by crystal symmetry.  An approximate (isotropic)
 treatment of cell esds is used for estimating esds involving l.s. planes.
;
loop_
    _geom_bond_atom_site_label_1
    _geom_bond_atom_site_label_2
    _geom_bond_site_symmetry_2
    _geom_bond_distance
    _geom_bond_publ_flag
    Pt1 P1 . 2.2493(11) ?
    Pt1 P2 1_454 2.2567(10) ?
    Pt1 Cl2 . 2.3335(11) ?
    Pt1 Cl1 . 2.3426(12) ?
    Ni1 N1 2_676 2.100(2) ?
    Ni1 N1 . 2.100(2) ?
    Ni1 N2 2_676 2.108(2) ?
    Ni1 N2 . 2.108(3) ?
    Ni1 Cl3 . 2.4461(14) ?
    Ni1 Cl3 2_676 2.4461(14) ?
    P1 C1 . 1.817(4) ?
    P1 C13 . 1.842(3) ?
    P1 C7 . 1.853(3) ?
    P2 C42 . 1.825(4) ?
    P2 C30 . 1.840(3) ?
    P2 C36 . 1.845(4) ?
    Si1 C19 . 1.852(3) ?
    Si1 C6 . 1.856(4) ?
    Si1 C18 . 1.874(3) ?
    Si1 C12 . 1.883(4) ?
    Si2 C47 . 1.848(4) ?
    Si2 C48 . 1.859(4) ?
    Si2 C35 . 1.860(4) ?
    Si2 C41 . 1.862(5) ?
    N1 C28B . 1.313(6) ?
    N1 C28A . 1.324(8) ?
    N1 C27A . 1.345(7) ?
    N1 C27B . 1.387(7) ?
    N2 C56B . 1.326(8) ?
    N2 C57B . 1.343(8) ?
    N2 C57A . 1.344(7) ?
    N2 C56A . 1.362(8) ?
    C1 C2 . 1.394(5) ?
    C1 C6 . 1.404(4) ?
    C2 C3 . 1.374(6) ?
    C2 H2 . 0.9500 ?
    C3 C4 . 1.382(6) ?
    C3 H3 . 0.9500 ?
    C4 C5 . 1.376(6) ?
    C4 H4 . 0.9500 ?
    C5 C6 . 1.392(5) ?
    C5 H5 . 0.9500 ?
    C7 C8 . 1.391(5) ?
    C7 C12 . 1.397(4) ?
    C8 C9 . 1.377(5) ?
    C8 H8 . 0.9500 ?
    C9 C10 . 1.382(5) ?
    C9 H9 . 0.9500 ?
    C10 C11 . 1.402(5) ?
    C10 H10 . 0.9500 ?
    C11 C12 . 1.386(5) ?
    C11 H11 . 0.9500 ?
    C13 C14 . 1.393(5) ?
    C13 C18 . 1.419(4) ?
    C14 C15 . 1.381(5) ?
    C14 H14 . 0.9500 ?
    C15 C16 . 1.382(5) ?
    C15 H15 . 0.9500 ?
    C16 C17 . 1.380(5) ?
    C16 H16 . 0.9500 ?
    C17 C18 . 1.398(5) ?
    C17 H17 . 0.9500 ?
    C19 C24 . 1.387(4) ?
    C19 C20 . 1.391(4) ?
    C20 C21 . 1.378(4) ?
    C20 H20 . 0.9500 ?
    C21 C22 . 1.398(4) ?
    C21 H21 . 0.9500 ?
    C22 C23 . 1.374(4) ?
    C22 C25 . 1.477(4) ?
    C23 C24 . 1.400(4) ?
    C23 H23 . 0.9500 ?
    C24 H24 . 0.9500 ?
    C25 C29B . 1.364(7) ?
    C25 C26A . 1.386(9) ?
    C25 C26B . 1.391(7) ?
    C25 C29A . 1.398(8) ?
    C30 C31 . 1.374(5) ?
    C30 C35 . 1.412(4) ?
    C31 C32 . 1.386(5) ?
    C31 H31 . 0.9500 ?
    C32 C33 . 1.377(6) ?
    C32 H32 . 0.9500 ?
    C33 C34 . 1.395(6) ?
    C33 H33 . 0.9500 ?
    C34 C35 . 1.385(5) ?
    C34 H34 . 0.9500 ?
    C36 C37 . 1.382(6) ?
    C36 C41 . 1.404(5) ?
    C37 C38 . 1.384(7) ?
    C37 H37 . 0.9500 ?
    C38 C39 . 1.406(8) ?
    C38 H38 . 0.9500 ?
    C39 C40 . 1.370(8) ?
    C39 H39 . 0.9500 ?
    C40 C41 . 1.401(7) ?
    C40 H40 . 0.9500 ?
    C42 C43 . 1.406(5) ?
    C42 C47 . 1.409(4) ?
    C43 C44 . 1.371(6) ?
    C43 H43 . 0.9500 ?
    C44 C45 . 1.381(7) ?
    C44 H44 . 0.9500 ?
    C45 C46 . 1.399(7) ?
    C45 H45 . 0.9500 ?
    C46 C47 . 1.395(6) ?
    C46 H46 . 0.9500 ?
    C48 C53 . 1.383(6) ?
    C48 C49 . 1.416(7) ?
    C49 C50 . 1.374(5) ?
    C49 H49 . 0.9500 ?
    C50 C51 . 1.382(6) ?
    C50 H50 . 0.9500 ?
    C51 C52 . 1.377(6) ?
    C51 C54 . 1.495(4) ?
    C52 C53 . 1.388(5) ?
    C52 H52 . 0.9500 ?
    C53 H53 . 0.9500 ?
    C54 C58A . 1.370(8) ?
    C54 C55A . 1.382(8) ?
    C54 C58B . 1.384(9) ?
    C54 C55B . 1.416(9) ?
    C26A C27A . 1.383(8) ?
    C26A H26A . 0.9500 ?
    C27A H27A . 0.9500 ?
    C28A C29A . 1.384(9) ?
    C28A H28A . 0.9500 ?
    C29A H29A . 0.9500 ?
    C55A C56A . 1.357(9) ?
    C55A H55A . 0.9500 ?
    C56A H56A . 0.9500 ?
    C57A C58A . 1.378(8) ?
    C57A H57A . 0.9500 ?
    C58A H58A . 0.9500 ?
    C26B C27B . 1.383(8) ?
    C26B H26B . 0.9500 ?
    C27B H27B . 0.9500 ?
    C28B C29B . 1.398(7) ?
    C28B H28B . 0.9500 ?
    C29B H29B . 0.9500 ?
    C55B C56B . 1.394(8) ?
    C55B H55B . 0.9500 ?
    C56B H56B . 0.9500 ?
    C57B C58B . 1.381(9) ?
    C57B H57B . 0.9500 ?
    C58B H58B . 0.9500 ?
loop_
    _geom_angle_atom_site_label_1
    _geom_angle_atom_site_label_2
    _geom_angle_atom_site_label_3
    _geom_angle_site_symmetry_1
    _geom_angle_site_symmetry_3
    _geom_angle
    _geom_angle_publ_flag
    P1 Pt1 P2 . 1_454 103.07(4) ?
    P1 Pt1 Cl2 . . 87.07(4) ?
    P2 Pt1 Cl2 1_454 . 165.56(4) ?
    P1 Pt1 Cl1 . . 168.18(4) ?
    P2 Pt1 Cl1 1_454 . 84.82(4) ?
    Cl2 Pt1 Cl1 . . 86.88(4) ?
    N1 Ni1 N1 2_676 . 180.0 ?
    N1 Ni1 N2 2_676 2_676 91.30(10) ?
    N1 Ni1 N2 . 2_676 88.71(10) ?
    N1 Ni1 N2 2_676 . 88.70(10) ?
    N1 Ni1 N2 . . 91.29(10) ?
    N2 Ni1 N2 2_676 . 180.0 ?
    N1 Ni1 Cl3 2_676 . 89.86(10) ?
    N1 Ni1 Cl3 . . 90.14(10) ?
    N2 Ni1 Cl3 2_676 . 89.62(10) ?
    N2 Ni1 Cl3 . . 90.39(10) ?
    N1 Ni1 Cl3 2_676 2_676 90.14(10) ?
    N1 Ni1 Cl3 . 2_676 89.86(10) ?
    N2 Ni1 Cl3 2_676 2_676 90.39(10) ?
    N2 Ni1 Cl3 . 2_676 89.61(10) ?
    Cl3 Ni1 Cl3 . 2_676 180.00(3) ?
    C1 P1 C13 . . 103.73(15) ?
    C1 P1 C7 . . 104.51(15) ?
    C13 P1 C7 . . 96.17(16) ?
    C1 P1 Pt1 . . 112.13(12) ?
    C13 P1 Pt1 . . 117.55(10) ?
    C7 P1 Pt1 . . 120.35(10) ?
    C42 P2 C30 . . 104.44(16) ?
    C42 P2 C36 . . 102.41(17) ?
    C30 P2 C36 . . 97.21(17) ?
    C42 P2 Pt1 . 1_656 112.15(11) ?
    C30 P2 Pt1 . 1_656 124.07(10) ?
    C36 P2 Pt1 . 1_656 113.67(12) ?
    C19 Si1 C6 . . 114.22(17) ?
    C19 Si1 C18 . . 117.44(15) ?
    C6 Si1 C18 . . 103.04(16) ?
    C19 Si1 C12 . . 117.64(16) ?
    C6 Si1 C12 . . 102.99(16) ?
    C18 Si1 C12 . . 99.12(15) ?
    C47 Si2 C48 . . 118.87(18) ?
    C47 Si2 C35 . . 103.99(18) ?
    C48 Si2 C35 . . 111.43(17) ?
    C47 Si2 C41 . . 101.77(18) ?
    C48 Si2 C41 . . 118.6(2) ?
    C35 Si2 C41 . . 99.62(18) ?
    C28A N1 C27A . . 118.7(4) ?
    C28B N1 C27B . . 116.3(4) ?
    C28B N1 Ni1 . . 124.2(3) ?
    C28A N1 Ni1 . . 122.0(3) ?
    C27A N1 Ni1 . . 119.1(3) ?
    C27B N1 Ni1 . . 119.5(3) ?
    C56B N2 C57B . . 119.5(5) ?
    C57A N2 C56A . . 115.6(4) ?
    C56B N2 Ni1 . . 123.9(3) ?
    C57B N2 Ni1 . . 116.6(3) ?
    C57A N2 Ni1 . . 123.2(3) ?
    C56A N2 Ni1 . . 121.2(3) ?
    C2 C1 C6 . . 119.8(3) ?
    C2 C1 P1 . . 121.1(2) ?
    C6 C1 P1 . . 119.1(3) ?
    C3 C2 C1 . . 120.1(4) ?
    C3 C2 H2 . . 120.0 ?
    C1 C2 H2 . . 120.0 ?
    C2 C3 C4 . . 120.5(5) ?
    C2 C3 H3 . . 119.7 ?
    C4 C3 H3 . . 119.7 ?
    C5 C4 C3 . . 119.9(4) ?
    C5 C4 H4 . . 120.1 ?
    C3 C4 H4 . . 120.1 ?
    C4 C5 C6 . . 120.9(3) ?
    C4 C5 H5 . . 119.5 ?
    C6 C5 H5 . . 119.5 ?
    C5 C6 C1 . . 118.7(4) ?
    C5 C6 Si1 . . 126.8(3) ?
    C1 C6 Si1 . . 114.4(3) ?
    C8 C7 C12 . . 121.3(3) ?
    C8 C7 P1 . . 120.6(2) ?
    C12 C7 P1 . . 118.0(2) ?
    C9 C8 C7 . . 119.8(3) ?
    C9 C8 H8 . . 120.1 ?
    C7 C8 H8 . . 120.1 ?
    C8 C9 C10 . . 119.9(4) ?
    C8 C9 H9 . . 120.1 ?
    C10 C9 H9 . . 120.1 ?
    C9 C10 C11 . . 120.1(3) ?
    C9 C10 H10 . . 120.0 ?
    C11 C10 H10 . . 120.0 ?
    C12 C11 C10 . . 120.6(3) ?
    C12 C11 H11 . . 119.7 ?
    C10 C11 H11 . . 119.7 ?
    C11 C12 C7 . . 118.1(3) ?
    C11 C12 Si1 . . 126.9(3) ?
    C7 C12 Si1 . . 114.6(2) ?
    C14 C13 C18 . . 120.3(3) ?
    C14 C13 P1 . . 123.4(2) ?
    C18 C13 P1 . . 116.2(2) ?
    C15 C14 C13 . . 120.0(3) ?
    C15 C14 H14 . . 120.0 ?
    C13 C14 H14 . . 120.0 ?
    C14 C15 C16 . . 120.4(3) ?
    C14 C15 H15 . . 119.8 ?
    C16 C15 H15 . . 119.8 ?
    C17 C16 C15 . . 120.1(3) ?
    C17 C16 H16 . . 119.9 ?
    C15 C16 H16 . . 119.9 ?
    C16 C17 C18 . . 121.3(3) ?
    C16 C17 H17 . . 119.3 ?
    C18 C17 H17 . . 119.3 ?
    C17 C18 C13 . . 117.8(3) ?
    C17 C18 Si1 . . 125.7(2) ?
    C13 C18 Si1 . . 116.1(2) ?
    C24 C19 C20 . . 117.4(3) ?
    C24 C19 Si1 . . 121.2(2) ?
    C20 C19 Si1 . . 121.3(2) ?
    C21 C20 C19 . . 121.2(3) ?
    C21 C20 H20 . . 119.4 ?
    C19 C20 H20 . . 119.4 ?
    C20 C21 C22 . . 120.9(3) ?
    C20 C21 H21 . . 119.5 ?
    C22 C21 H21 . . 119.5 ?
    C23 C22 C21 . . 118.6(3) ?
    C23 C22 C25 . . 120.9(3) ?
    C21 C22 C25 . . 120.5(3) ?
    C22 C23 C24 . . 120.1(3) ?
    C22 C23 H23 . . 119.9 ?
    C24 C23 H23 . . 119.9 ?
    C19 C24 C23 . . 121.6(3) ?
    C19 C24 H24 . . 119.2 ?
    C23 C24 H24 . . 119.2 ?
    C29B C25 C26B . . 118.6(4) ?
    C26A C25 C29A . . 115.3(4) ?
    C29B C25 C22 . . 121.7(3) ?
    C26A C25 C22 . . 121.3(4) ?
    C26B C25 C22 . . 119.7(4) ?
    C29A C25 C22 . . 123.4(4) ?
    C31 C30 C35 . . 120.5(3) ?
    C31 C30 P2 . . 123.7(2) ?
    C35 C30 P2 . . 115.6(2) ?
    C30 C31 C32 . . 120.5(3) ?
    C30 C31 H31 . . 119.7 ?
    C32 C31 H31 . . 119.7 ?
    C33 C32 C31 . . 119.7(4) ?
    C33 C32 H32 . . 120.1 ?
    C31 C32 H32 . . 120.1 ?
    C32 C33 C34 . . 119.9(4) ?
    C32 C33 H33 . . 120.0 ?
    C34 C33 H33 . . 120.0 ?
    C35 C34 C33 . . 121.0(3) ?
    C35 C34 H34 . . 119.5 ?
    C33 C34 H34 . . 119.5 ?
    C34 C35 C30 . . 118.0(3) ?
    C34 C35 Si2 . . 124.7(3) ?
    C30 C35 Si2 . . 117.0(3) ?
    C37 C36 C41 . . 121.5(4) ?
    C37 C36 P2 . . 121.9(3) ?
    C41 C36 P2 . . 116.5(3) ?
    C36 C37 C38 . . 120.1(4) ?
    C36 C37 H37 . . 119.9 ?
    C38 C37 H37 . . 119.9 ?
    C37 C38 C39 . . 118.6(5) ?
    C37 C38 H38 . . 120.7 ?
    C39 C38 H38 . . 120.7 ?
    C40 C39 C38 . . 121.2(5) ?
    C40 C39 H39 . . 119.4 ?
    C38 C39 H39 . . 119.4 ?
    C39 C40 C41 . . 120.5(5) ?
    C39 C40 H40 . . 119.7 ?
    C41 C40 H40 . . 119.7 ?
    C40 C41 C36 . . 117.8(4) ?
    C40 C41 Si2 . . 125.9(3) ?
    C36 C41 Si2 . . 116.2(3) ?
    C43 C42 C47 . . 120.3(3) ?
    C43 C42 P2 . . 119.4(3) ?
    C47 C42 P2 . . 120.3(3) ?
    C44 C43 C42 . . 120.3(4) ?
    C44 C43 H43 . . 119.9 ?
    C42 C43 H43 . . 119.9 ?
    C43 C44 C45 . . 120.4(4) ?
    C43 C44 H44 . . 119.8 ?
    C45 C44 H44 . . 119.8 ?
    C44 C45 C46 . . 120.0(4) ?
    C44 C45 H45 . . 120.0 ?
    C46 C45 H45 . . 120.0 ?
    C47 C46 C45 . . 120.9(4) ?
    C47 C46 H46 . . 119.5 ?
    C45 C46 H46 . . 119.5 ?
    C46 C47 C42 . . 118.1(4) ?
    C46 C47 Si2 . . 129.0(3) ?
    C42 C47 Si2 . . 112.9(3) ?
    C53 C48 C49 . . 117.7(3) ?
    C53 C48 Si2 . . 121.4(3) ?
    C49 C48 Si2 . . 120.6(3) ?
    C50 C49 C48 . . 120.8(4) ?
    C50 C49 H49 . . 119.6 ?
    C48 C49 H49 . . 119.6 ?
    C49 C50 C51 . . 120.5(4) ?
    C49 C50 H50 . . 119.8 ?
    C51 C50 H50 . . 119.8 ?
    C52 C51 C50 . . 119.4(3) ?
    C52 C51 C54 . . 119.0(4) ?
    C50 C51 C54 . . 121.6(4) ?
    C51 C52 C53 . . 120.7(4) ?
    C51 C52 H52 . . 119.7 ?
    C53 C52 H52 . . 119.7 ?
    C48 C53 C52 . . 120.9(4) ?
    C48 C53 H53 . . 119.6 ?
    C52 C53 H53 . . 119.6 ?
    C58A C54 C55A . . 118.5(5) ?
    C58B C54 C55B . . 116.9(4) ?
    C58A C54 C51 . . 122.0(4) ?
    C55A C54 C51 . . 119.4(4) ?
    C58B C54 C51 . . 120.0(4) ?
    C55B C54 C51 . . 123.0(4) ?
    C27A C26A C25 . . 121.7(6) ?
    C27A C26A H26A . . 119.1 ?
    C25 C26A H26A . . 119.1 ?
    N1 C27A C26A . . 120.9(7) ?
    N1 C27A H27A . . 119.6 ?
    C26A C27A H27A . . 119.6 ?
    N1 C28A C29A . . 122.3(6) ?
    N1 C28A H28A . . 118.9 ?
    C29A C28A H28A . . 118.9 ?
    C28A C29A C25 . . 120.7(7) ?
    C28A C29A H29A . . 119.7 ?
    C25 C29A H29A . . 119.7 ?
    C56A C55A C54 . . 118.3(7) ?
    C56A C55A H55A . . 120.9 ?
    C54 C55A H55A . . 120.9 ?
    C55A C56A N2 . . 124.7(6) ?
    C55A C56A H56A . . 117.6 ?
    N2 C56A H56A . . 117.6 ?
    N2 C57A C58A . . 122.8(6) ?
    N2 C57A H57A . . 118.6 ?
    C58A C57A H57A . . 118.6 ?
    C54 C58A C57A . . 119.9(6) ?
    C54 C58A H58A . . 120.1 ?
    C57A C58A H58A . . 120.1 ?
    C27B C26B C25 . . 119.0(6) ?
    C27B C26B H26B . . 120.5 ?
    C25 C26B H26B . . 120.5 ?
    C26B C27B N1 . . 122.6(6) ?
    C26B C27B H27B . . 118.7 ?
    N1 C27B H27B . . 118.7 ?
    N1 C28B C29B . . 124.2(5) ?
    N1 C28B H28B . . 117.9 ?
    C29B C28B H28B . . 117.9 ?
    C25 C29B C28B . . 119.2(5) ?
    C25 C29B H29B . . 120.4 ?
    C28B C29B H29B . . 120.4 ?
    C56B C55B C54 . . 119.2(7) ?
    C56B C55B H55B . . 120.4 ?
    C54 C55B H55B . . 120.4 ?
    N2 C56B C55B . . 122.1(7) ?
    N2 C56B H56B . . 119.0 ?
    C55B C56B H56B . . 119.0 ?
    N2 C57B C58B . . 121.7(7) ?
    N2 C57B H57B . . 119.1 ?
    C58B C57B H57B . . 119.1 ?
    C57B C58B C54 . . 120.5(6) ?
    C57B C58B H58B . . 119.8 ?
    C54 C58B H58B . . 119.8 ?
_shelx_space_group_comment
;
The symmetry employed for this shelxl refinement is uniquely defined
by the following loop, which should always be used as a source of
symmetry information in preference to the above space-group names.
They are only intended as comments.
;
_shelx_estimated_absorpt_T_min     0.859
_shelx_estimated_absorpt_T_max     0.926
_shelx_hkl_file
;
   1   0   0 29.1242 2.23272   3
  -2   0   0 531.378 34.7571   3
  -2   0   0 571.733 35.3688   1
  -2   0   0 602.778 38.7935   2
  -2   0   0 565.517 34.8406   4
  -2   0   0 519.419 35.3911   2
  -2   0   0 490.354 32.3898   4
   2   0   0 516.018 34.2276   3
   2   0   0 559.617 34.6695   4
   2   0   0 537.385 33.9444   4
   2   0   0 572.571 37.5849   2
   2   0   0 554.630 36.7731   2
   2   0   0 590.303 36.0183   1
  -3   0   0 11.0663 2.28179   2
  -3   0   0 7.46487 2.46521   2
  -3   0   0 8.22242 2.35604   1
  -3   0   0 4.80379 1.81723   4
  -3   0   0 10.6770 2.56742   3
  -3   0   0 6.40492 2.03190   4
   3   0   0 8.07914 2.50052   2
   3   0   0 8.49755 2.21985   4
   3   0   0 8.13529 2.60936   1
   3   0   0 7.72171 1.92647   4
   3   0   0 8.74394 2.09298   2
   3   0   0 4.33221 2.18806   3
  -4   0   0 948.256 64.4779   2
  -4   0   0 1037.34 63.7092   4
  -4   0   0 1110.43 66.3862   4
  -4   0   0 1048.74 66.1882   3
  -4   0   0 955.537 64.8070   2
  -4   0   0 903.225 59.5254   1
   4   0   0 1010.88 62.7200   4
   4   0   0 994.441 64.1284   3
   4   0   0 986.740 62.3564   1
   4   0   0 847.204 60.6180   2
   4   0   0 1144.38 72.4527   2
  -5   0   0 113.865 9.24538   2
  -5   0   0 126.781 9.15932   4
  -5   0   0 129.871 9.68192   1
  -5   0   0 131.944 9.85761   3
  -5   0   0 123.732 8.68088   4
  -5   0   0 135.648 10.1953   2
   5   0   0 125.129 9.57275   3
   5   0   0 125.165 9.04127   4
   5   0   0 119.908 9.29685   1
   5   0   0 119.968 8.79328   4
   5   0   0 125.000 9.54689   2
   5   0   0 113.146 9.42313   2
  -6   0   0 118.241 9.87718   2
  -6   0   0 147.345 10.9900   3
  -6   0   0 130.902 9.47326   4
  -6   0   0 134.301 9.92665   4
  -6   0   0 143.701 11.1166   2
  -6   0   0 152.255 11.2497   1
   6   0   0 132.357 10.5088   3
   6   0   0 123.500 10.0798   2
   6   0   0 135.217 9.93215   4
   6   0   0 139.980 10.8092   1
   6   0   0 131.895 10.6835   2
  -7   0   0 1.11367 3.56288   1
  -7   0   0 2.62791 3.39361   2
  -7   0   0 -3.1211 3.02722   3
  -7   0   0 3.16921 3.01250   2
   7   0   0 -3.1636 3.10280   3
   7   0   0 1.14057 2.59604   4
   7   0   0 -0.0275 2.75129   2
   7   0   0 -0.0403 3.25378   4
   7   0   0 9.38206 3.85963   1
   7   0   0 2.92297 3.09873   2
  -8   0   0 493.841 32.9964   2
  -8   0   0 405.635 29.2672   2
  -8   0   0 421.250 27.6858   4
  -8   0   0 442.606 29.9279   1
  -8   0   0 456.309 30.4698   3
   8   0   0 400.037 27.2901   4
   8   0   0 425.644 29.0842   1
   8   0   0 419.883 27.9413   4
   8   0   0 371.134 28.2754   2
   8   0   0 466.989 32.2406   2
   8   0   0 434.252 29.6850   3
  -9   0   0 10.0857 4.14579   1
  -9   0   0 9.54722 3.45116   2
  -9   0   0 9.81245 4.00846   3
  -9   0   0 8.00125 2.90201   4
  -9   0   0 4.55388 3.34554   2
   9   0   0 8.57864 3.59116   4
   9   0   0 6.48391 3.15612   4
   9   0   0 16.4767 4.13263   3
   9   0   0 9.74099 4.53104   1
 -10   0   0 50.6494 6.70072   1
 -10   0   0 49.5956 6.22215   3
 -10   0   0 39.5658 6.11126   2
 -10   0   0 47.1123 5.47592   4
 -10   0   0 38.5498 5.80788   2
  10   0   0 44.2322 6.32921   2
  10   0   0 41.6390 5.69749   4
  10   0   0 47.5141 6.21908   3
  10   0   0 43.5954 5.99165   4
  10   0   0 48.7644 6.58782   1
  10   0   0 46.0499 5.84972   2
 -11   0   0 -0.7646 3.95543   1
 -11   0   0 1.51354 3.55764   3
 -11   0   0 3.56009 3.00793   4
  11   0   0 2.91988 3.95775   1
  11   0   0 4.61833 3.46910   2
  11   0   0 2.15852 3.49646   4
  11   0   0 -1.9702 3.69284   2
  11   0   0 1.71845 3.46541   4
  11   0   0 6.38352 4.05334   3
 -12   0   0 21.7622 5.58024   3
 -12   0   0 31.8989 4.91830   4
 -12   0   0 33.8197 5.65123   2
 -12   0   0 33.6992 5.45467   2
  12   0   0 19.0850 4.81319   4
  12   0   0 30.1493 5.31131   2
  12   0   0 28.7689 5.25124   4
  12   0   0 23.0367 5.54246   3
  12   0   0 24.3568 5.89466   1
 -13   0   0 -5.2005 4.23672   1
 -13   0   0 3.25433 4.24721   2
 -13   0   0 2.87485 3.65654   2
 -13   0   0 6.49973 3.89240   3
  13   0   0 1.15368 3.49978   4
  13   0   0 -1.3460 3.86889   3
  13   0   0 -2.1569 3.41551   4
  13   0   0 3.95144 4.56355   1
  13   0   0 1.82223 3.40075   2
 -14   0   0 8.35804 4.43083   3
 -14   0   0 -2.7289 3.66630   2
 -14   0   0 -0.5718 3.12764   4
 -14   0   0 -6.1947 4.19848   1
 -14   0   0 0.90286 4.16112   2
  14   0   0 -4.6966 3.67264   2
  14   0   0 1.13101 3.55072   4
  14   0   0 -1.0934 3.79361   3
  14   0   0 -0.9025 3.89449   4
 -15   0   0 -1.2276 4.12429   2
 -15   0   0 4.67492 4.35853   3
 -15   0   0 0.55392 4.61499   1
 -15   0   0 -0.2006 4.11860   2
  15   0   0 -3.8124 3.57746   2
  15   0   0 -0.8722 4.13235   4
  15   0   0 1.19600 4.23538   3
  15   0   0 0.11245 3.76947   4
  16   0   0 6.06030 4.12673   4
  15  -1   0 2.29764 3.91326   4
  15  -1   0 0.80841 4.17539   3
  15  -1   0 -5.3331 3.65611   2
  15  -1   0 -1.4092 4.27501   4
 -15   1   0 -1.5157 4.34803   2
 -15   1   0 -2.8725 4.00112   2
 -15   1   0 -2.3434 3.39149   4
 -15   1   0 3.08459 3.88534   3
 -15   1   0 -1.6312 4.81572   1
  14  -1   0 -0.3911 3.73673   2
  14  -1   0 3.12753 4.21560   3
  14  -1   0 5.09636 4.45393   1
 -14   1   0 2.26329 4.03203   2
 -14   1   0 0.59374 3.58245   4
 -14   1   0 6.28974 4.11290   2
 -14   1   0 3.42376 4.04211   3
 -14   1   0 2.04671 4.92268   1
  13  -1   0 6.87496 3.49303   2
  13  -1   0 3.81824 4.08596   4
  13  -1   0 4.11214 4.11783   3
  13  -1   0 5.90610 4.42636   1
  13  -1   0 6.31349 3.91796   4
 -13   1   0 5.66921 4.16496   3
 -13   1   0 4.61611 3.84437   2
 -13   1   0 1.86127 3.75755   2
  12  -1   0 6.54831 4.88831   1
  12  -1   0 9.08824 4.26410   4
  12  -1   0 0.46181 3.97537   4
  12  -1   0 6.12839 3.73509   2
  12  -1   0 5.64510 4.12023   3
 -12   1   0 6.72512 4.46391   3
 -12   1   0 8.49994 3.38973   4
 -12   1   0 8.77826 4.07125   2
 -12   1   0 3.75554 4.10067   2
  11  -1   0 -1.1413 3.71061   3
  11  -1   0 1.04425 3.29964   4
  11  -1   0 0.25446 3.23466   2
  11  -1   0 -3.8171 4.17006   1
  11  -1   0 5.22861 3.68021   4
 -11   1   0 -2.7579 3.39418   2
 -11   1   0 2.81770 3.02118   4
 -11   1   0 0.55050 3.09081   2
 -11   1   0 -1.5196 3.84030   3
 -11   1   0 4.83789 4.13213   1
  10  -1   0 58.6497 6.84851   4
  10  -1   0 56.7703 6.88910   3
  10  -1   0 61.6913 7.73220   1
  10  -1   0 65.6498 7.02384   2
  10  -1   0 50.9532 6.47944   4
 -10   1   0 46.9143 7.18906   1
 -10   1   0 60.3071 6.44208   4
 -10   1   0 50.5169 6.62222   3
   9  -1   0 3.84909 3.55458   3
   9  -1   0 4.23273 3.31671   4
   9  -1   0 8.74695 3.79352   4
   9  -1   0 1.86703 3.67815   1
   9  -1   0 0.71124 3.73288   2
   9  -1   0 8.89020 3.30815   2
  -9   1   0 8.88699 3.66187   3
  -9   1   0 7.98529 3.00559   4
  -9   1   0 4.30794 4.18624   1
   8  -1   0 204.851 15.3818   4
   8  -1   0 232.240 16.9292   1
   8  -1   0 224.254 15.9718   4
   8  -1   0 216.976 16.3818   3
  -8   1   0 237.111 17.1206   3
  -8   1   0 208.175 14.9801   4
  -8   1   0 246.646 17.6084   1
  -8   1   0 223.805 16.9909   2
  -8   1   0 231.045 16.9910   2
   7  -1   0 3.39312 3.03623   4
   7  -1   0 5.72822 3.84414   1
   7  -1   0 7.86521 3.45134   3
   7  -1   0 5.94321 3.07450   4
  -7   1   0 2.38564 3.57099   1
  -7   1   0 8.98802 2.84381   4
  -7   1   0 10.8221 3.09446   2
  -7   1   0 9.03259 3.37035   3
  -7   1   0 8.98479 3.46947   2
   6  -1   0 321.729 22.2323   1
   6  -1   0 357.645 23.7836   3
   6  -1   0 338.340 23.4745   2
   6  -1   0 326.227 23.3188   2
  -6   1   0 336.750 23.5455   2
  -6   1   0 318.201 23.0541   2
  -6   1   0 305.069 20.9635   4
  -6   1   0 356.887 23.8298   3
  -6   1   0 335.153 22.6955   1
   5  -1   0 54.0259 5.21103   4
   5  -1   0 61.7928 5.70396   3
   5  -1   0 55.9271 5.13170   4
   5  -1   0 47.2571 5.49500   1
   5  -1   0 49.5244 5.11620   2
   5  -1   0 59.4033 5.86943   2
  -5   1   0 53.8141 5.44756   3
  -5   1   0 50.7460 5.56395   2
  -5   1   0 46.0903 5.48026   1
  -5   1   0 58.4523 5.43641   2
   4  -1   0 43.8108 4.48086   3
   4  -1   0 45.6378 4.51305   4
   4  -1   0 43.0402 4.36577   2
   4  -1   0 40.2424 4.38682   1
   4  -1   0 46.2082 4.53595   4
   4  -1   0 49.5675 4.81582   2
  -4   1   0 54.5976 4.79870   4
  -4   1   0 45.6064 4.32160   2
  -4   1   0 38.7242 4.40032   3
  -4   1   0 46.1893 4.30978   4
  -4   1   0 41.5246 4.55421   1
  -4   1   0 48.9681 4.66806   2
   3  -1   0 164.196 11.5064   1
   3  -1   0 178.896 11.8426   4
   3  -1   0 168.659 11.9822   2
   3  -1   0 166.839 11.7307   3
   3  -1   0 169.443 11.4556   4
   3  -1   0 164.281 11.9952   2
  -3   1   0 183.958 12.4163   3
  -3   1   0 178.297 11.8789   4
  -3   1   0 177.010 11.6944   4
  -3   1   0 162.859 11.8133   2
  -3   1   0 166.570 11.6517   1
  -3   1   0 174.238 12.3707   2
   2  -1   0 599.992 38.8281   3
   2  -1   0 635.088 38.9394   4
   2  -1   0 597.613 37.8397   1
   2  -1   0 632.571 41.2824   2
   2  -1   0 592.080 37.4598   4
  -2   1   0 532.227 36.4184   3
  -2   1   0 621.391 38.4892   4
  -2   1   0 614.526 40.6460   2
  -2   1   0 639.335 39.0405   4
  -2   1   0 614.810 40.6010   2
  -2   1   0 567.360 36.8131   1
   1  -1   0 8.31019 1.30776   1
   1  -1   0 14.4180 1.33275   2
   1  -1   0 10.9967 1.46221   4
   1  -1   0 16.4990 1.64867   3
  -1   1   0 17.0800 1.70022   4
  -1   1   0 12.8988 1.29066   2
  -1   1   0 12.4476 1.55502   1
   0  -1   0 -0.1032 0.08728   2
   0  -1   0 -0.1791 0.30241   1
   0  -1   0 0.05937 0.28125   1
   0  -1   0 0.13993 0.38953   4
   0   1   0 -0.2683 0.33766   4
   0   1   0 0.17213 0.35728   1
   0   1   0 0.12338 0.22567   2
   0   1   0 -0.1787 0.22655   3
  -2  -1   0 2095.88 135.130   3
  -2  -1   0 2265.33 136.863   4
  -2  -1   0 2115.31 140.474   2
  -2  -1   0 2139.44 133.243   1
  -2  -1   0 2221.39 144.700   2
  -2  -1   0 2104.00 131.395   4
   2   1   0 2316.85 148.583   2
   2   1   0 2099.07 135.211   3
   2   1   0 2134.91 132.466   4
   2   1   0 2148.08 141.746   2
   2   1   0 1957.63 126.618   4
   2   1   0 2238.35 136.709   1
  -3  -1   0 60.9828 4.51137   4
  -3  -1   0 72.1060 5.54322   3
  -3  -1   0 59.1958 5.04716   2
  -3  -1   0 65.7259 4.55787   4
  -3  -1   0 58.5041 5.22214   2
  -3  -1   0 70.1785 5.45171   1
   3   1   0 61.4084 4.51027   4
   3   1   0 65.9913 5.24998   3
   3   1   0 54.3687 4.94984   2
   3   1   0 67.6831 4.76485   4
   3   1   0 62.3849 5.09835   1
  -4  -1   0 1261.25 83.4584   2
  -4  -1   0 1206.47 81.2397   2
  -4  -1   0 1214.04 77.0690   1
  -4  -1   0 1331.77 83.2960   3
   4   1   0 1248.24 77.5683   4
   4   1   0 1223.36 77.3663   1
   4   1   0 1265.30 83.6944   2
   4   1   0 1162.87 74.6943   4
   4   1   0 1201.62 78.4714   3
   4   1   0 1357.24 87.3470   2
  -5  -1   0 23.5122 3.07088   4
  -5  -1   0 21.3670 3.50410   2
  -5  -1   0 19.9852 2.63876   4
  -5  -1   0 16.1389 3.31750   1
  -5  -1   0 19.7123 3.50430   3
  -5  -1   0 25.3018 3.67632   2
   5   1   0 16.9124 3.49177   3
   5   1   0 23.3678 3.73741   1
   5   1   0 19.7952 3.58656   2
   5   1   0 23.7213 3.77304   2
  -6  -1   0 896.820 55.7133   4
  -6  -1   0 909.025 56.8928   1
  -6  -1   0 832.957 57.2544   2
  -6  -1   0 861.441 54.2584   4
  -6  -1   0 890.544 57.4783   3
  -6  -1   0 833.246 57.0301   2
   6   1   0 811.531 52.6574   4
   6   1   0 848.705 54.0082   4
   6   1   0 867.402 56.5874   3
   6   1   0 870.822 58.7801   2
   6   1   0 899.143 56.4919   1
   6   1   0 901.722 59.7634   2
  -7  -1   0 69.1293 6.46846   2
  -7  -1   0 63.6635 6.62053   2
  -7  -1   0 63.7289 6.88571   1
  -7  -1   0 61.9468 6.37731   3
  -7  -1   0 56.7030 5.18061   4
  -7  -1   0 61.5742 5.85877   4
   7   1   0 63.2503 5.75526   4
   7   1   0 73.1036 6.61806   2
   7   1   0 79.2390 7.09173   3
   7   1   0 52.3032 5.17004   4
   7   1   0 58.5075 6.59417   1
   7   1   0 72.3444 7.34217   2
  -8  -1   0 291.977 20.6403   3
  -8  -1   0 306.122 21.1952   1
  -8  -1   0 320.901 22.4285   2
  -8  -1   0 262.168 18.2473   4
  -8  -1   0 274.960 20.3296   2
   8   1   0 298.026 21.0054   3
   8   1   0 283.995 20.2107   1
   8   1   0 305.266 22.1427   2
   8   1   0 303.708 19.9916   4
   8   1   0 247.700 17.8678   4
   8   1   0 297.065 21.2046   2
  -9  -1   0 30.8708 4.91788   3
  -9  -1   0 30.4009 4.07362   4
  -9  -1   0 32.4463 4.80149   2
  -9  -1   0 36.7659 5.67665   1
   9   1   0 31.8853 5.36648   2
   9   1   0 32.4275 4.56451   4
   9   1   0 37.5399 5.14740   3
   9   1   0 30.7717 4.61490   4
   9   1   0 53.0564 6.57500   1
 -10  -1   0 101.889 9.34049   3
 -10  -1   0 84.6684 9.11063   1
 -10  -1   0 111.964 9.82050   2
 -10  -1   0 108.434 10.0995   2
 -10  -1   0 89.0487 7.78188   4
  10   1   0 94.0968 8.64256   4
  10   1   0 101.883 9.64372   1
  10   1   0 90.5494 9.30551   3
  10   1   0 91.8460 8.22642   4
 -11  -1   0 2.93796 2.73634   4
 -11  -1   0 -3.4516 3.28615   2
 -11  -1   0 3.55254 4.07500   2
 -11  -1   0 -0.8120 3.65112   3
  11   1   0 4.67562 3.68748   2
  11   1   0 6.45036 3.32244   4
  11   1   0 5.87727 4.35262   1
  11   1   0 0.01970 3.16024   4
  11   1   0 3.89590 3.78369   3
  11   1   0 0.58063 4.18353   2
 -12  -1   0 -2.9048 2.56599   4
 -12  -1   0 -0.3579 3.90656   3
  12   1   0 3.11742 3.39758   4
  12   1   0 -3.6344 4.29792   2
  12   1   0 6.80947 3.95377   3
  12   1   0 3.49675 4.29464   1
  12   1   0 -3.2736 3.18158   4
  12   1   0 -0.7508 3.45896   2
 -13  -1   0 -1.7421 4.10012   1
 -13  -1   0 6.00541 3.87403   2
 -13  -1   0 -3.3046 2.83051   4
 -13  -1   0 -0.9859 3.46854   3
 -13  -1   0 0.42048 4.03764   2
  13   1   0 9.37580 4.96870   1
  13   1   0 4.36587 4.22307   3
  13   1   0 -2.4731 3.92871   2
  13   1   0 -6.9291 3.50021   2
  13   1   0 3.87835 4.01002   4
 -14  -1   0 4.85550 4.33374   2
 -14  -1   0 5.68986 4.43870   1
 -14  -1   0 9.33825 4.34155   2
  14   1   0 3.81533 3.87326   2
  14   1   0 5.14512 3.95389   4
  14   1   0 8.13854 4.44820   3
  14   1   0 6.25881 4.30734   4
 -15  -1   0 -4.7531 3.80500   2
 -15  -1   0 -2.0198 3.81660   2
 -15  -1   0 1.65569 4.42161   1
  15   1   0 6.68223 3.64692   4
  15   1   0 1.96283 4.01301   4
  15   1   0 0.21529 3.95478   3
  15   1   0 -0.6725 3.37516   2
  15   1   0 -2.9997 4.58061   1
  16   1   0 -0.7788 4.24404   4
  16   1   0 -0.3438 3.72865   4
  15  -2   0 0.70527 4.10972   3
  15  -2   0 -3.5152 3.76890   2
  15  -2   0 -2.1037 4.08927   4
  15  -2   0 0.76941 5.44568   1
  15  -2   0 1.97975 3.65799   4
 -15   2   0 5.84119 4.02253   4
 -15   2   0 4.80342 4.25625   2
 -15   2   0 -4.8713 3.92773   2
 -15   2   0 2.65973 4.69268   1
  14  -2   0 3.36111 3.87382   2
  14  -2   0 2.61268 4.27149   3
  14  -2   0 -0.8075 4.39384   1
 -14   2   0 1.56933 4.27699   2
 -14   2   0 8.76700 4.40789   3
 -14   2   0 2.20484 4.26599   2
 -14   2   0 -1.2076 3.50691   4
  13  -2   0 2.45557 4.16263   4
  13  -2   0 -7.4191 3.26222   2
  13  -2   0 -1.4887 3.77521   3
  13  -2   0 4.73674 3.84036   4
  13  -2   0 3.55965 4.91500   1
 -13   2   0 0.55952 3.91919   2
 -13   2   0 3.66728 4.23490   3
 -13   2   0 0.76088 3.95202   2
 -13   2   0 -1.8628 3.24289   4
  12  -2   0 7.94590 4.65764   4
  12  -2   0 21.6401 5.35159   3
  12  -2   0 11.5361 4.50993   4
  12  -2   0 22.7711 6.11969   1
  12  -2   0 27.6649 4.98601   2
 -12   2   0 9.87058 5.00020   1
 -12   2   0 15.5110 4.08494   4
 -12   2   0 19.3378 5.36664   3
 -12   2   0 20.0722 5.12255   2
 -12   2   0 30.0971 5.12899   2
  11  -2   0 15.1624 5.13247   1
  11  -2   0 13.0248 3.99355   2
  11  -2   0 10.8790 4.20291   4
  11  -2   0 9.53822 4.65646   4
  11  -2   0 12.0665 4.45153   3
 -11   2   0 7.52155 4.82911   1
 -11   2   0 13.3028 4.19998   2
 -11   2   0 13.0088 3.84144   4
 -11   2   0 3.97941 4.34012   3
 -11   2   0 9.18938 4.23537   2
  10  -2   0 51.5596 6.47639   3
  10  -2   0 51.1993 6.27567   2
  10  -2   0 39.7540 5.91994   4
  10  -2   0 41.3161 5.91170   4
  10  -2   0 48.7783 6.83863   1
 -10   2   0 41.6825 5.74789   2
 -10   2   0 36.9481 5.79626   4
 -10   2   0 50.7295 7.35407   1
 -10   2   0 50.6957 6.60621   2
 -10   2   0 37.3391 5.89802   3
   9  -2   0 5.88833 3.52469   4
   9  -2   0 3.02500 3.64242   3
   9  -2   0 -0.5947 3.26565   4
   9  -2   0 2.35861 3.13005   2
   9  -2   0 3.97705 3.81790   1
  -9   2   0 3.74100 2.91717   2
  -9   2   0 5.61982 3.26034   2
  -9   2   0 -1.8815 3.75917   1
  -9   2   0 1.48158 2.68477   4
  -9   2   0 3.93184 3.61420   3
   8  -2   0 263.736 18.5704   3
   8  -2   0 213.234 16.0350   4
   8  -2   0 251.847 17.7223   4
   8  -2   0 234.234 17.6721   2
   8  -2   0 255.023 18.4228   1
  -8   2   0 259.173 18.6727   1
  -8   2   0 238.781 17.7284   3
  -8   2   0 248.329 17.1618   4
   7  -2   0 5.04204 3.39836   4
   7  -2   0 -2.9133 3.09699   4
   7  -2   0 3.90358 3.04237   3
   7  -2   0 -3.9558 3.50115   1
   7  -2   0 -0.2046 2.75012   2
  -7   2   0 -3.5618 2.34942   4
  -7   2   0 0.84835 2.42409   2
  -7   2   0 2.13768 2.89504   2
  -7   2   0 4.46483 3.18107   3
  -7   2   0 0.36657 3.49330   1
   6  -2   0 62.6811 6.44636   1
   6  -2   0 74.0766 6.68214   3
  -6   2   0 55.2371 5.90882   2
  -6   2   0 46.8778 5.77681   2
  -6   2   0 65.4116 6.72973   1
  -6   2   0 64.4138 6.06418   4
  -6   2   0 63.3163 6.38631   3
   5  -2   0 73.0104 6.68341   4
   5  -2   0 81.2654 7.15722   1
   5  -2   0 66.5613 6.65475   4
   5  -2   0 73.0737 6.67161   3
   5  -2   0 76.8037 6.66977   2
  -5   2   0 77.6460 6.98673   3
  -5   2   0 78.8043 7.34896   1
  -5   2   0 82.1690 7.11653   2
  -5   2   0 77.2690 6.71972   2
   4  -2   0 808.805 53.3687   1
   4  -2   0 905.456 56.2529   4
   4  -2   0 889.641 57.4016   3
   4  -2   0 911.352 60.1304   2
   4  -2   0 903.987 56.3187   4
  -4   2   0 920.770 57.2763   1
  -4   2   0 910.227 59.9951   2
  -4   2   0 892.813 59.3467   2
  -4   2   0 854.552 56.1904   3
  -4   2   0 822.997 53.3512   4
   3  -2   0 80.6958 6.57787   1
   3  -2   0 80.6268 6.46705   4
   3  -2   0 86.4674 6.61385   4
   3  -2   0 81.0816 6.49969   3
   3  -2   0 99.2976 7.16720   2
  -3   2   0 92.0700 7.16586   3
  -3   2   0 72.3850 5.98522   4
  -3   2   0 76.6073 6.18779   2
  -3   2   0 73.3226 6.17715   2
  -3   2   0 80.7413 6.52515   1
   2  -2   0 1127.63 71.5320   3
   2  -2   0 1063.12 67.3550   4
   2  -2   0 1105.51 68.8509   4
   2  -2   0 1107.75 69.1186   1
   2  -2   0 1047.13 70.7132   2
  -2   2   0 1116.38 73.4161   2
  -2   2   0 1091.20 70.1787   3
  -2   2   0 1139.19 69.9248   4
  -2   2   0 1088.79 68.4816   1
   1  -2   0 1562.17 100.236   1
   1  -2   0 1803.14 108.070   4
   1  -2   0 1659.08 106.002   3
   1  -2   0 1583.22 106.601   2
  -1   2   0 1869.39 110.403   4
  -1   2   0 1708.80 105.222   1
  -1   2   0 1732.72 108.678   3
  -1   2   0 1462.51 101.987   2
   0  -2   0 2895.86 176.574   1
   0  -2   0 2899.81 181.287   3
   0  -2   0 2568.83 174.914   2
   0  -2   0 2894.21 175.875   4
   0  -2   0 3100.12 183.700   1
   0   2   0 2198.01 156.948   3
   0   2   0 2928.10 177.096   4
   0   2   0 2598.47 176.040   2
   0   2   0 3208.12 187.599   1
  -1  -2   0 367.678 24.6017   2
  -1  -2   0 393.648 24.1045   1
  -1  -2   0 354.552 22.5326   4
  -1  -2   0 358.088 23.2353   3
   1   2   0 299.287 22.0290   2
   1   2   0 394.554 24.5986   3
   1   2   0 383.153 23.5060   4
   1   2   0 434.728 25.6354   1
  -2  -2   0 284.457 18.4265   3
  -2  -2   0 306.311 20.0999   2
  -2  -2   0 317.797 18.8131   4
  -2  -2   0 256.082 18.1678   2
  -2  -2   0 295.148 18.4744   1
   2   2   0 256.013 18.0734   2
   2   2   0 226.259 17.0517   2
   2   2   0 292.333 17.9267   4
   2   2   0 285.325 18.4759   3
   2   2   0 304.287 18.8293   1
  -3  -2   0 1337.97 82.3003   1
  -3  -2   0 1253.41 78.7287   4
  -3  -2   0 1247.79 83.8933   2
  -3  -2   0 1376.28 89.1049   2
  -3  -2   0 1215.01 79.9487   3
   3   2   0 1279.49 85.2371   2
   3   2   0 1307.40 80.5338   4
   3   2   0 1334.32 87.2953   2
   3   2   0 1276.67 82.1666   3
   3   2   0 1300.13 80.9685   1
   3   2   0 1266.98 79.1624   4
  -4  -2   0 646.479 42.9606   1
  -4  -2   0 664.285 45.9973   2
  -4  -2   0 723.219 48.4128   2
  -4  -2   0 719.946 46.4992   3
   4   2   0 728.624 45.0869   4
   4   2   0 709.184 47.7007   2
   4   2   0 707.753 47.7426   2
   4   2   0 758.751 46.7664   1
   4   2   0 733.348 47.0061   3
   4   2   0 757.024 46.0185   4
  -5  -2   0 5.71133 2.12041   4
  -5  -2   0 10.5639 2.86101   2
  -5  -2   0 9.03190 3.06886   3
  -5  -2   0 5.48367 3.09265   1
  -5  -2   0 4.61427 1.69932   4
  -5  -2   0 6.43466 3.17454   2
   5   2   0 6.66784 3.06765   1
   5   2   0 8.70068 2.72596   2
   5   2   0 11.9028 3.31090   2
   5   2   0 3.82246 2.69494   3
  -6  -2   0 402.917 26.4790   1
  -6  -2   0 378.251 24.6357   4
  -6  -2   0 407.312 28.1955   2
  -6  -2   0 370.410 24.5597   4
  -6  -2   0 404.070 27.0694   3
  -6  -2   0 427.064 28.7752   2
   6   2   0 372.007 24.6851   4
   6   2   0 378.059 24.8309   4
   6   2   0 431.465 27.5545   1
   6   2   0 398.107 26.8057   3
   6   2   0 415.826 28.2968   2
   6   2   0 387.386 27.3383   2
  -7  -2   0 75.9054 6.07873   4
  -7  -2   0 77.4190 7.14063   3
  -7  -2   0 78.8482 7.51279   1
  -7  -2   0 78.2492 7.13201   2
  -7  -2   0 82.0690 6.20424   4
  -7  -2   0 78.6510 7.49057   2
   7   2   0 66.9422 7.29532   2
   7   2   0 82.8667 7.52887   3
   7   2   0 58.5000 5.19856   4
   7   2   0 70.9350 6.09555   4
   7   2   0 104.741 8.19667   2
   7   2   0 87.6009 7.67093   1
  -8  -2   0 568.067 37.8123   4
  -8  -2   0 636.088 42.9864   2
  -8  -2   0 587.339 40.0612   3
  -8  -2   0 684.032 43.0224   1
  -8  -2   0 597.029 38.4124   4
  -8  -2   0 629.027 42.9671   2
   8   2   0 629.577 40.7630   1
   8   2   0 616.846 42.6546   2
   8   2   0 555.203 37.2735   4
   8   2   0 585.859 38.3045   4
   8   2   0 633.780 41.7043   3
   8   2   0 666.745 44.2648   2
  -9  -2   0 0.12016 2.08159   4
  -9  -2   0 -1.1049 3.14622   2
  -9  -2   0 2.45635 2.89945   2
  -9  -2   0 -4.6122 3.74891   3
  -9  -2   0 -0.6772 3.73901   1
   9   2   0 6.96308 3.60899   2
   9   2   0 3.23756 2.75623   4
   9   2   0 2.15275 3.36310   3
   9   2   0 -1.8680 3.27980   1
   9   2   0 0.23038 3.58249   2
   9   2   0 0.83765 2.59116   4
 -10  -2   0 108.800 9.72085   2
 -10  -2   0 114.853 8.68497   4
 -10  -2   0 95.4871 9.38744   3
 -10  -2   0 101.531 9.95525   2
  10   2   0 109.769 9.91447   3
  10   2   0 104.469 8.80701   4
  10   2   0 93.7419 9.03490   2
  10   2   0 98.2890 9.99447   2
  10   2   0 101.470 9.71275   1
  10   2   0 107.313 8.71946   4
 -11  -2   0 25.7448 4.65282   2
 -11  -2   0 15.1245 4.67632   2
  11   2   0 19.8016 4.87780   3
  11   2   0 16.0809 3.78692   4
  11   2   0 14.9799 4.80234   1
  11   2   0 20.3823 4.03512   4
 -12  -2   0 23.0105 5.41402   1
 -12  -2   0 29.7689 5.29580   2
 -12  -2   0 33.0594 5.98217   2
  12   2   0 24.8695 5.57374   1
  12   2   0 27.0935 4.80772   4
  12   2   0 23.0798 5.22512   3
  12   2   0 36.1336 4.99382   4
 -13  -2   0 -0.2541 4.46250   1
  13   2   0 2.66919 3.95857   2
  13   2   0 -4.4428 4.16643   2
  13   2   0 1.23412 4.23067   3
 -14  -2   0 2.67494 4.29910   1
 -14  -2   0 5.16221 4.42894   3
 -14  -2   0 -2.0374 4.24565   2
  14   2   0 4.30063 4.65793   1
  14   2   0 2.04636 3.69461   2
  14   2   0 8.55598 4.62014   3
  14   2   0 8.44242 4.07356   4
  14   2   0 7.90156 5.14960   2
  14   2   0 7.22957 3.99173   4
 -15  -2   0 0.29751 3.79085   2
 -15  -2   0 6.06185 4.48147   1
 -15  -2   0 7.39251 4.18485   3
 -15  -2   0 -1.3376 4.00780   2
  15   2   0 7.48801 4.23211   2
  15   2   0 2.79940 4.45713   1
  15   2   0 -4.6371 3.72627   4
  16   2   0 7.00110 3.95842   4
  16   2   0 3.67670 3.93350   4
  15  -3   0 9.27160 4.69426   4
  15  -3   0 2.36719 4.15181   4
 -15   3   0 -3.1560 3.95003   4
 -15   3   0 -0.7286 4.12264   2
 -15   3   0 -2.2909 3.68718   2
  14  -3   0 4.76887 4.42986   4
  14  -3   0 5.37595 3.92922   2
  14  -3   0 11.2511 4.72057   4
  14  -3   0 -1.3480 5.08578   1
  14  -3   0 6.99789 4.59917   3
 -14   3   0 -0.0972 4.21242   2
 -14   3   0 6.87769 4.33102   3
 -14   3   0 -2.3298 3.99402   2
 -14   3   0 3.07736 3.66360   4
  13  -3   0 1.73909 4.77588   1
  13  -3   0 9.20724 4.26661   3
  13  -3   0 -2.9110 4.18514   4
  13  -3   0 1.73734 3.28425   2
  13  -3   0 3.77013 4.24707   4
 -13   3   0 1.79190 4.00065   3
 -13   3   0 1.05556 4.15141   2
 -13   3   0 -0.6132 4.57859   1
 -13   3   0 9.22856 4.34174   2
 -13   3   0 -0.7925 3.22864   4
  12  -3   0 4.78827 4.90016   1
  12  -3   0 6.10979 4.03561   4
  12  -3   0 6.52826 4.18685   4
  12  -3   0 8.96906 4.46265   3
  12  -3   0 10.1054 3.77319   2
 -12   3   0 9.89767 4.54946   3
 -12   3   0 7.98341 4.02305   2
 -12   3   0 7.06946 3.77399   4
 -12   3   0 7.01837 4.85852   1
 -12   3   0 11.4177 4.33871   2
  11  -3   0 -3.0256 3.93355   4
  11  -3   0 -1.0791 4.13036   4
  11  -3   0 0.84924 4.09013   1
  11  -3   0 3.96820 3.58433   3
  11  -3   0 0.78332 3.14031   2
 -11   3   0 -1.7065 3.94657   3
 -11   3   0 -1.1443 3.57337   4
 -11   3   0 1.64034 3.44925   2
 -11   3   0 -1.6134 3.62669   2
 -11   3   0 2.57400 4.49314   1
  10  -3   0 107.073 10.2770   1
  10  -3   0 95.1448 9.38222   4
  10  -3   0 94.3199 9.34443   3
  10  -3   0 94.7389 9.19242   2
  10  -3   0 101.801 9.33585   4
 -10   3   0 80.7065 8.74974   3
 -10   3   0 92.2142 9.18933   2
 -10   3   0 86.0413 9.86906   1
 -10   3   0 106.531 9.79465   2
 -10   3   0 93.6915 8.65629   4
   9  -3   0 -1.4240 3.27308   4
   9  -3   0 1.06186 3.26246   3
   9  -3   0 -2.5232 3.86640   1
   9  -3   0 -1.0746 3.45588   4
   9  -3   0 1.87020 2.97677   2
  -9   3   0 -1.2494 2.80921   4
  -9   3   0 5.18251 4.16280   1
  -9   3   0 -1.2353 3.66540   3
  -9   3   0 0.90967 3.49011   2
  -9   3   0 3.03058 3.23832   2
   8  -3   0 86.8518 8.65846   2
   8  -3   0 124.194 10.1878   4
   8  -3   0 118.744 10.0813   4
   8  -3   0 121.680 10.6568   1
   8  -3   0 108.467 9.56186   3
  -8   3   0 121.658 10.1974   2
  -8   3   0 111.247 10.6691   1
  -8   3   0 116.524 10.0857   2
  -8   3   0 131.834 10.0683   4
   7  -3   0 56.4153 6.15195   3
   7  -3   0 42.4598 5.77735   1
   7  -3   0 38.0730 4.91033   2
  -7   3   0 43.4853 6.13817   1
  -7   3   0 42.9335 5.19535   4
  -7   3   0 45.6825 5.63665   3
   6  -3   0 451.916 30.3158   3
   6  -3   0 433.225 29.3884   1
   6  -3   0 430.769 28.9954   4
   6  -3   0 451.398 31.0152   2
   6  -3   0 472.237 30.5545   4
  -6   3   0 451.222 30.3970   3
  -6   3   0 443.254 29.4310   4
  -6   3   0 447.023 30.0906   1
   5  -3   0 28.8815 4.18474   3
   5  -3   0 16.0732 4.24687   1
   5  -3   0 11.5615 3.61592   4
   5  -3   0 22.4587 4.33975   4
  -5   3   0 21.0741 3.78867   2
  -5   3   0 18.7911 4.62632   1
  -5   3   0 23.0001 3.91158   4
  -5   3   0 20.2911 4.03332   3
  -5   3   0 27.8124 4.03235   2
   4  -3   0 1113.36 68.8260   4
   4  -3   0 1031.62 66.4137   1
   4  -3   0 1099.73 70.3239   3
   4  -3   0 1100.26 68.5058   4
  -4   3   0 1068.06 71.2600   2
  -4   3   0 1044.87 66.9115   1
  -4   3   0 1081.09 67.7402   4
  -4   3   0 1123.85 71.2681   3
  -4   3   0 986.089 67.9677   2
   3  -3   0 583.648 36.5771   4
   3  -3   0 550.341 35.4894   1
   3  -3   0 617.233 39.7784   2
   3  -3   0 554.250 36.2527   3
   3  -3   0 479.040 32.9287   4
  -3   3   0 560.616 36.5224   3
  -3   3   0 534.790 34.7441   4
  -3   3   0 530.751 34.8208   1
  -3   3   0 637.462 40.8504   2
   2  -3   0 7748.32 495.052   3
   2  -3   0 7531.75 475.532   1
   2  -3   0 7393.25 469.554   4
   2  -3   0 8535.75 508.094   4
   2  -3   0 7266.10 493.175   2
  -2   3   0 7941.22 519.483   2
  -2   3   0 7858.89 484.939   4
  -2   3   0 8063.17 506.494   3
  -2   3   0 8130.45 495.891   1
   1  -3   0 138.641 9.53832   3
   1  -3   0 150.845 10.1461   4
   1  -3   0 148.379 10.0690   1
   1  -3   0 159.708 10.6516   2
  -1   3   0 128.587 9.15469   3
  -1   3   0 144.915 9.94870   1
  -1   3   0 132.003 9.48691   2
  -1   3   0 169.441 10.8398   4
   0  -3   0 286.348 18.5502   1
   0  -3   0 267.416 18.6860   2
   0  -3   0 310.979 19.6015   3
   0  -3   0 295.289 18.9450   1
   0  -3   0 320.791 19.7719   4
   0   3   0 330.897 20.1695   4
   0   3   0 308.286 19.5090   3
   0   3   0 284.262 18.5554   1
   0   3   0 278.848 19.1338   2
  -1  -3   0 528.143 32.9831   4
  -1  -3   0 467.660 32.8403   2
  -1  -3   0 523.965 33.0936   1
  -1  -3   0 576.724 34.9383   1
  -1  -3   0 520.817 33.4235   3
   1   3   0 516.336 32.5800   4
   1   3   0 543.672 33.7586   1
   1   3   0 516.671 32.8328   1
   1   3   0 501.345 34.1185   2
   1   3   0 603.473 36.5258   3
  -2  -3   0 480.628 31.1172   3
  -2  -3   0 537.486 34.8153   2
  -2  -3   0 500.010 33.2420   2
  -2  -3   0 504.744 31.4659   1
  -2  -3   0 482.358 30.2007   4
   2   3   0 443.037 28.8871   4
   2   3   0 489.507 32.8496   2
   2   3   0 545.954 32.9717   1
   2   3   0 436.868 29.5599   3
  -3  -3   0 871.650 55.4111   1
  -3  -3   0 852.945 55.9898   3
  -3  -3   0 913.081 60.3712   2
  -3  -3   0 850.876 57.9965   2
   3   3   0 920.982 57.1517   1
   3   3   0 909.464 60.3303   2
   3   3   0 955.643 62.0969   2
   3   3   0 924.336 56.5350   4
   3   3   0 859.086 56.2254   3
  -4  -3   0 874.694 56.8230   2
  -4  -3   0 763.619 48.7929   4
  -4  -3   0 757.378 49.3450   1
  -4  -3   0 813.311 52.4407   3
  -4  -3   0 781.074 53.1819   2
   4   3   0 819.734 51.3919   1
   4   3   0 838.342 55.4895   2
   4   3   0 828.904 52.9779   3
   4   3   0 815.062 54.3982   2
  -5  -3   0 83.9378 7.01754   2
  -5  -3   0 82.6181 5.87308   4
  -5  -3   0 88.0969 7.49351   2
  -5  -3   0 76.4220 6.64756   3
  -5  -3   0 58.6003 6.03686   1
   5   3   0 94.7358 7.18914   1
   5   3   0 84.7225 6.89825   3
   5   3   0 81.0154 5.78587   4
   5   3   0 88.1616 7.26903   2
   5   3   0 88.6044 7.57326   2
   5   3   0 73.5052 5.42522   4
  -6  -3   0 1192.79 80.3197   2
  -6  -3   0 1196.82 75.0868   4
  -6  -3   0 1262.16 80.3075   3
  -6  -3   0 1219.91 76.9213   1
  -6  -3   0 1205.03 80.9919   2
   6   3   0 1286.75 79.2190   1
   6   3   0 1256.94 80.0521   3
   6   3   0 1168.22 79.4087   2
   6   3   0 1243.10 82.5530   2
   6   3   0 1129.49 72.7809   4
   6   3   0 1205.53 75.3858   4
  -7  -3   0 -1.1332 2.75024   2
  -7  -3   0 5.10207 3.11113   1
  -7  -3   0 3.46656 2.24368   4
  -7  -3   0 0.45383 2.96839   2
  -7  -3   0 -1.3955 2.95208   3
   7   3   0 -0.4352 2.20550   4
   7   3   0 1.94971 1.91933   4
   7   3   0 4.10111 3.34525   2
   7   3   0 -2.5667 3.07499   3
   7   3   0 0.92547 2.61971   2
   7   3   0 0.00000 3.09732   1
  -8  -3   0 85.7818 8.02588   2
  -8  -3   0 87.8277 8.21329   1
  -8  -3   0 79.0158 6.67073   4
  -8  -3   0 86.3338 7.84277   2
   8   3   0 88.4466 8.41285   2
   8   3   0 98.2150 8.50977   1
   8   3   0 97.1129 8.43765   3
   8   3   0 73.7317 6.24786   4
   8   3   0 88.7027 7.88967   2
   8   3   0 77.4086 6.26556   4
  -9  -3   0 18.6850 4.12334   2
  -9  -3   0 11.4427 2.98768   4
  -9  -3   0 18.5498 4.22996   2
   9   3   0 11.8764 3.68007   3
   9   3   0 15.8857 3.62605   2
   9   3   0 14.3673 3.22999   4
   9   3   0 13.0872 3.84705   1
   9   3   0 13.0195 3.10422   4
 -10  -3   0 161.347 13.2638   2
 -10  -3   0 139.363 11.8559   2
  10   3   0 145.079 12.0948   3
  10   3   0 136.516 12.3168   2
  10   3   0 132.111 10.2577   4
  10   3   0 138.453 12.0183   1
  10   3   0 134.637 10.5143   4
  10   3   0 155.424 12.5668   2
 -11  -3   0 -4.2209 3.04263   2
 -11  -3   0 -2.5383 3.35384   1
 -11  -3   0 0.16114 3.74305   2
 -11  -3   0 -1.3393 3.60952   3
  11   3   0 -2.1526 2.66139   4
  11   3   0 -3.1039 3.43827   1
  11   3   0 -2.0945 3.34763   3
  11   3   0 -2.8331 2.56387   4
  11   3   0 7.08469 3.50059   2
  11   3   0 0.11273 3.80676   2
 -12  -3   0 10.2070 4.57001   3
 -12  -3   0 13.8656 4.15724   2
 -12  -3   0 15.7735 4.82471   2
 -12  -3   0 10.4908 4.60980   1
  12   3   0 10.5285 4.91413   2
  12   3   0 11.5139 3.58618   4
  12   3   0 9.74762 4.29346   2
  12   3   0 13.8182 3.52391   4
 -13  -3   0 2.81973 4.17507   3
 -13  -3   0 0.50957 3.67746   2
 -13  -3   0 2.49199 3.49147   2
 -13  -3   0 5.89286 4.34170   1
  13   3   0 -4.2986 3.55865   4
  13   3   0 -2.0109 2.98452   4
 -14  -3   0 3.83341 4.19181   2
 -14  -3   0 3.73066 4.41922   1
 -14  -3   0 7.48682 4.70875   3
  14   3   0 8.06822 4.94205   2
  14   3   0 5.21930 3.88105   4
  14   3   0 4.68916 4.26517   2
  14   3   0 10.8690 5.22646   3
  14   3   0 3.64625 3.30795   4
  14   3   0 8.00103 4.86864   1
 -15  -3   0 -0.8874 4.29149   1
 -15  -3   0 1.73940 4.08274   3
  15   3   0 6.04408 3.54983   4
  15   3   0 3.27261 3.80803   4
  15   3   0 6.15341 4.22483   2
  15   3   0 -4.1576 3.98707   3
  15   3   0 -5.6732 4.47008   1
  15   3   0 9.82155 5.14173   2
  16   3   0 5.28110 3.99709   4
  16   3   0 -1.6518 3.79305   4
  15  -4   0 -4.0442 4.07102   4
  15  -4   0 2.54129 4.08104   4
 -15   4   0 0.10548 4.17323   2
  14  -4   0 13.6987 4.86882   4
  14  -4   0 6.88323 4.06869   3
  14  -4   0 3.24779 4.83558   4
  14  -4   0 6.13944 4.22071   2
  14  -4   0 9.61799 5.45021   1
 -14   4   0 2.52633 4.70492   2
 -14   4   0 7.82192 4.50384   2
 -14   4   0 2.98941 4.70409   1
 -14   4   0 7.66594 4.81210   3
  13  -4   0 0.88945 4.53749   4
  13  -4   0 3.39241 3.70759   3
  13  -4   0 1.72096 3.58898   2
  13  -4   0 -8.6725 4.60259   1
  13  -4   0 -4.9882 3.76556   4
 -13   4   0 3.34678 3.70584   2
 -13   4   0 3.57609 3.56377   4
 -13   4   0 -0.4760 4.09555   3
 -13   4   0 4.34023 4.70231   1
 -13   4   0 6.53215 4.19500   2
  12  -4   0 9.38728 5.14723   1
  12  -4   0 11.5044 5.13265   4
  12  -4   0 14.2330 5.36370   2
  12  -4   0 14.1729 5.00386   3
  12  -4   0 14.2449 4.78872   4
 -12   4   0 11.1424 4.87037   3
 -12   4   0 15.9760 4.71739   2
 -12   4   0 10.1355 4.22652   4
 -12   4   0 7.66403 4.43425   2
 -12   4   0 16.3961 5.89044   1
  11  -4   0 4.74707 4.40220   4
  11  -4   0 2.86545 3.93923   4
  11  -4   0 3.01376 4.31961   1
  11  -4   0 1.43877 3.46099   2
  11  -4   0 3.00499 3.55418   3
 -11   4   0 8.35441 5.08694   1
 -11   4   0 5.54929 3.50903   4
 -11   4   0 5.44376 4.25745   3
 -11   4   0 6.14618 4.30073   2
 -11   4   0 0.63715 4.10253   2
  10  -4   0 34.5395 5.74316   3
  10  -4   0 23.8440 5.91004   1
  10  -4   0 34.8155 5.12060   2
  10  -4   0 31.3280 5.65488   4
 -10   4   0 15.6539 5.66524   1
 -10   4   0 22.5088 5.28962   2
 -10   4   0 29.9441 5.22117   3
 -10   4   0 26.2956 5.19434   2
 -10   4   0 25.6805 4.94375   4
   9  -4   0 0.63023 3.26130   3
   9  -4   0 0.32223 4.20074   1
   9  -4   0 -4.7851 3.39193   4
   9  -4   0 -6.4980 3.53738   4
   9  -4   0 0.05641 2.82846   2
  -9   4   0 3.64007 3.29591   4
  -9   4   0 0.29798 3.59709   2
  -9   4   0 -1.6470 4.53236   1
  -9   4   0 1.89381 3.25767   3
  -9   4   0 -0.0966 3.42432   2
   8  -4   0 14.6407 4.41542   4
   8  -4   0 11.3763 4.41546   1
   8  -4   0 16.5426 3.44231   2
   8  -4   0 18.1683 4.20825   3
   8  -4   0 14.3373 4.53494   4
  -8   4   0 7.89637 3.61437   2
  -8   4   0 12.2158 3.55831   4
  -8   4   0 18.5698 4.05690   2
  -8   4   0 13.3266 4.00685   3
   7  -4   0 6.10223 2.82520   2
   7  -4   0 4.18549 3.68068   1
   7  -4   0 10.3905 3.50567   3
  -7   4   0 6.44161 3.16909   4
  -7   4   0 4.16430 3.20346   2
  -7   4   0 7.76144 3.47379   2
  -7   4   0 6.77010 3.45040   3
  -7   4   0 9.12357 4.17784   1
   6  -4   0 68.0947 6.74883   3
   6  -4   0 80.8290 7.48572   4
   6  -4   0 55.7026 6.67811   4
   6  -4   0 81.5381 7.74051   1
   6  -4   0 86.6643 7.32507   2
  -6   4   0 69.1369 7.87371   1
  -6   4   0 68.1560 6.88903   3
   5  -4   0 645.297 40.5847   4
   5  -4   0 561.644 37.9392   4
   5  -4   0 631.509 41.0469   3
   5  -4   0 563.401 39.3408   2
   5  -4   0 610.222 39.6703   1
  -5   4   0 614.103 40.5038   3
  -5   4   0 591.617 39.0987   1
  -5   4   0 652.247 40.8428   4
   4  -4   0 1525.31 95.8555   1
   4  -4   0 1493.55 94.4440   4
   4  -4   0 1493.23 99.6866   2
   4  -4   0 1475.79 96.1191   3
  -4   4   0 1532.53 95.6029   4
  -4   4   0 1680.66 101.429   1
  -4   4   0 1483.36 99.3355   2
  -4   4   0 1453.45 95.3988   3
   3  -4   0 381.436 26.1470   1
   3  -4   0 413.402 27.4017   3
   3  -4   0 442.326 28.1299   4
   3  -4   0 434.982 27.7647   4
  -3   4   0 393.752 27.2916   2
  -3   4   0 412.058 27.1733   1
  -3   4   0 419.679 27.2022   4
  -3   4   0 435.182 28.2143   3
   2  -4   0 3730.21 233.089   1
   2  -4   0 3656.78 236.079   3
   2  -4   0 3985.95 241.008   4
   2  -4   0 3902.84 253.634   2
  -2   4   0 3508.44 230.824   3
  -2   4   0 4085.98 244.449   4
  -2   4   0 3720.44 232.770   1
  -2   4   0 3560.15 240.136   2
   1  -4   0 565.693 35.8818   1
   1  -4   0 596.642 38.8239   2
   1  -4   0 591.055 37.3603   3
  -1   4   0 535.992 34.8554   1
  -1   4   0 564.621 35.8267   4
  -1   4   0 513.360 34.5563   3
  -1   4   0 591.284 38.6086   2
   0  -4   0 887.992 59.6912   3
   0  -4   0 1112.98 66.3223   4
   0  -4   0 1056.32 68.2663   2
   0  -4   0 1030.66 63.5273   1
   0  -4   0 969.921 61.5059   1
   0   4   0 990.099 62.1804   1
   0   4   0 1038.49 63.7435   4
   0   4   0 965.967 64.6724   2
   0   4   0 933.771 61.3185   3
  -1  -4   0 171.513 11.2246   3
  -1  -4   0 186.238 12.1744   1
  -1  -4   0 185.474 11.7459   3
  -1  -4   0 188.299 12.7624   2
  -1  -4   0 171.831 11.4569   4
   1   4   0 188.487 12.2481   1
   1   4   0 159.838 10.8067   3
   1   4   0 172.068 11.5341   4
   1   4   0 195.844 12.4245   1
   1   4   0 173.938 12.1788   2
  -2  -4   0 60.5257 4.99962   1
  -2  -4   0 62.7588 4.39249   3
  -2  -4   0 62.5659 5.19244   2
  -2  -4   0 56.6614 4.19397   4
  -2  -4   0 62.1764 4.85988   1
   2   4   0 58.8929 4.80868   1
   2   4   0 61.5655 4.42849   3
   2   4   0 63.2518 4.54606   4
   2   4   0 65.8793 5.34887   2
  -3  -4   0 919.270 59.1521   3
  -3  -4   0 926.717 61.8037   2
  -3  -4   0 945.636 58.8703   1
  -3  -4   0 958.754 63.0164   2
   3   4   0 954.407 59.1521   1
   3   4   0 917.802 61.4893   2
   3   4   0 845.553 56.5002   3
   3   4   0 931.238 57.6157   4
  -4  -4   0 452.865 30.7916   2
  -4  -4   0 446.248 30.7162   2
  -4  -4   0 463.441 29.4220   1
  -4  -4   0 448.954 28.1228   4
   4   4   0 442.566 30.5605   2
   4   4   0 451.180 29.5270   3
   4   4   0 441.220 30.3423   2
   4   4   0 454.044 29.1226   1
  -5  -4   0 415.585 28.3830   2
  -5  -4   0 393.646 26.0857   1
  -5  -4   0 408.507 28.2793   2
  -5  -4   0 389.492 24.9331   4
   5   4   0 396.083 26.5860   3
   5   4   0 442.060 26.7502   4
   5   4   0 406.048 28.1784   2
   5   4   0 402.565 25.4201   4
   5   4   0 406.640 26.4648   1
   5   4   0 389.033 27.2817   2
  -6  -4   0 669.456 44.8844   2
  -6  -4   0 667.000 42.4301   1
  -6  -4   0 618.736 39.6840   4
  -6  -4   0 699.662 46.4500   2
   6   4   0 630.131 40.0982   4
   6   4   0 684.329 42.9552   1
   6   4   0 566.061 37.8956   4
   6   4   0 648.749 42.6408   3
   6   4   0 681.008 45.4101   2
   6   4   0 673.034 45.3687   2
  -7  -4   0 168.458 12.5571   3
  -7  -4   0 153.818 12.0133   2
  -7  -4   0 176.849 13.3540   2
  -7  -4   0 162.933 12.1430   1
  -7  -4   0 156.765 10.7023   4
   7   4   0 144.564 10.2785   4
   7   4   0 171.304 12.9706   2
   7   4   0 161.133 12.7713   2
   7   4   0 176.586 12.7808   3
   7   4   0 151.147 10.4403   4
   7   4   0 147.220 11.5935   1
  -8  -4   0 484.731 32.5280   3
  -8  -4   0 490.333 33.7613   2
  -8  -4   0 466.755 33.0547   2
  -8  -4   0 433.780 28.9672   4
   8   4   0 484.402 33.8481   2
   8   4   0 456.536 31.5221   3
   8   4   0 534.487 33.8352   1
   8   4   0 484.160 33.4979   2
   8   4   0 471.350 30.2365   4
   8   4   0 462.920 29.9278   4
  -9  -4   0 -0.0286 3.15863   2
  -9  -4   0 4.16295 2.30991   4
  -9  -4   0 -3.1581 3.11505   3
  -9  -4   0 2.79990 3.15224   2
   9   4   0 -5.2036 3.36154   2
   9   4   0 -0.9752 2.78300   2
   9   4   0 4.76992 2.31092   4
   9   4   0 4.50345 2.43035   4
   9   4   0 1.54936 3.14943   1
 -10  -4   0 10.2455 3.99572   3
 -10  -4   0 12.6676 4.34442   1
 -10  -4   0 16.6189 4.60883   2
 -10  -4   0 14.8140 4.05460   2
  10   4   0 13.3485 3.06801   4
  10   4   0 14.0394 3.69147   2
  10   4   0 9.49910 3.91489   1
  10   4   0 15.3492 2.98362   4
  10   4   0 18.8506 4.73119   2
 -11  -4   0 14.6181 4.52019   2
 -11  -4   0 9.34658 4.22694   1
 -11  -4   0 0.87987 3.46493   2
 -11  -4   0 0.17426 3.35298   3
  11   4   0 3.81536 2.93053   4
  11   4   0 4.29473 4.34600   2
  11   4   0 4.08361 2.92029   4
  11   4   0 3.30436 3.34325   2
 -12  -4   0 28.5008 5.44621   3
 -12  -4   0 30.2687 5.54337   1
 -12  -4   0 30.1625 5.03437   2
 -12  -4   0 32.6187 5.66536   2
  12   4   0 25.5130 5.69841   2
  12   4   0 30.7740 4.54246   4
  12   4   0 28.5727 5.67950   3
  12   4   0 17.9953 4.84900   2
  12   4   0 22.4802 4.25889   4
 -13  -4   0 -1.3872 4.52904   1
 -13  -4   0 1.30462 3.58991   2
 -13  -4   0 2.52896 3.96030   2
 -13  -4   0 -5.3664 3.59539   3
  13   4   0 4.14901 4.29984   1
  13   4   0 -0.4938 3.52522   2
  13   4   0 1.55754 2.96142   4
  13   4   0 2.22525 3.51835   4
  13   4   0 -0.8193 4.24968   3
  13   4   0 1.99434 4.64854   2
 -14  -4   0 -3.3868 4.02777   2
 -14  -4   0 2.07263 4.17901   3
 -14  -4   0 1.44227 4.25039   1
 -14  -4   0 -1.7769 3.79679   2
  14   4   0 2.25185 2.79493   4
  14   4   0 -2.5931 4.27341   3
  14   4   0 1.33077 4.10258   1
  14   4   0 1.77296 3.39164   4
 -15  -4   0 1.34542 4.60154   3
 -15  -4   0 0.00951 3.92130   2
 -15  -4   0 0.23935 3.75110   2
 -15  -4   0 2.90298 4.03199   1
  15   4   0 -3.2340 2.87056   4
  15   4   0 -3.6746 4.22471   1
  15   4   0 3.54416 4.84295   2
  15   4   0 1.84681 4.54706   3
  15   4   0 10.8331 4.61198   2
  15   4   0 0.60472 3.41443   4
  16   4   0 0.97563 3.52912   4
  16   4   0 5.99761 3.81742   4
  14  -5   0 -2.4680 4.10429   3
  14  -5   0 1.12233 3.96345   4
  14  -5   0 1.50057 4.81269   4
  14  -5   0 -2.1241 3.48628   2
  14  -5   0 1.06948 5.20998   1
 -14   5   0 -2.0847 4.13395   3
 -14   5   0 -9.3273 5.27168   1
 -14   5   0 2.12217 4.11341   2
 -14   5   0 5.03294 4.54389   2
  13  -5   0 2.00674 4.86673   1
  13  -5   0 -5.6073 4.09785   4
  13  -5   0 -3.8828 4.06378   3
  13  -5   0 -4.6489 3.39060   2
  13  -5   0 -0.4218 4.43606   4
 -13   5   0 1.01736 3.74608   2
 -13   5   0 -5.2536 3.72576   4
 -13   5   0 -0.0704 4.34124   3
 -13   5   0 1.00944 5.08547   1
 -13   5   0 1.55831 3.86619   2
  12  -5   0 14.1405 5.19148   4
  12  -5   0 2.74846 4.66566   4
  12  -5   0 16.6802 5.44559   1
  12  -5   0 0.15937 3.59964   2
  12  -5   0 13.3554 4.91171   3
 -12   5   0 4.93345 5.62781   1
 -12   5   0 4.03448 4.61566   2
 -12   5   0 7.96918 4.09476   4
 -12   5   0 11.5644 4.38124   3
 -12   5   0 9.35434 4.71911   2
  11  -5   0 -1.5234 4.28037   4
  11  -5   0 3.85622 3.77789   3
  11  -5   0 -0.9742 3.25871   2
  11  -5   0 2.35249 3.75744   4
  11  -5   0 -3.2904 4.19789   1
 -11   5   0 -8.8836 3.37678   4
 -11   5   0 5.51390 4.98888   1
 -11   5   0 1.42115 3.66288   2
 -11   5   0 4.36565 4.08704   3
 -11   5   0 1.66304 3.68537   2
  10  -5   0 37.5391 6.13272   4
  10  -5   0 38.5439 6.61488   4
  10  -5   0 38.3856 6.74460   1
  10  -5   0 44.7152 5.75128   2
  10  -5   0 35.3507 5.93364   3
 -10   5   0 46.2695 6.25729   4
 -10   5   0 30.4573 7.02782   1
 -10   5   0 43.1094 6.52295   3
 -10   5   0 48.1262 6.38694   2
 -10   5   0 36.2191 5.70175   2
   9  -5   0 1.18006 3.07496   2
   9  -5   0 -1.4560 3.93971   1
   9  -5   0 -7.4353 3.80314   4
   9  -5   0 -3.2811 3.93876   4
   9  -5   0 1.29072 3.43648   3
  -9   5   0 -1.2530 3.23836   2
  -9   5   0 -2.1788 3.39871   2
  -9   5   0 -3.9958 3.42284   3
  -9   5   0 1.91003 3.28666   4
  -9   5   0 1.83695 5.42307   1
   8  -5   0 21.6513 4.85515   4
   8  -5   0 10.3872 4.60422   1
   8  -5   0 9.80767 3.45190   2
   8  -5   0 20.1562 4.14814   3
   8  -5   0 18.3238 4.32816   4
  -8   5   0 12.1741 4.04473   3
  -8   5   0 3.10420 4.60049   1
  -8   5   0 16.7480 3.96318   2
  -8   5   0 17.8285 4.19527   2
  -8   5   0 19.6995 4.62448   4
   7  -5   0 10.9092 3.25597   2
   7  -5   0 12.3233 4.28778   4
   7  -5   0 18.1857 4.50005   1
   7  -5   0 23.7105 4.34980   3
   7  -5   0 18.9126 4.36279   4
  -7   5   0 9.23556 3.89646   3
  -7   5   0 17.3934 4.10233   4
  -7   5   0 12.2028 4.86553   1
  -7   5   0 14.8341 4.19291   2
  -7   5   0 16.1560 3.54290   2
   6  -5   0 179.097 13.2525   3
   6  -5   0 178.464 13.3660   4
   6  -5   0 178.453 13.1572   4
   6  -5   0 166.015 13.3110   1
   6  -5   0 169.944 12.7543   2
  -6   5   0 184.190 13.6726   2
  -6   5   0 158.234 12.6698   2
  -6   5   0 184.227 13.6489   3
  -6   5   0 154.256 13.1884   1
   5  -5   0 -7.2221 3.53075   4
   5  -5   0 3.88436 3.42048   4
   5  -5   0 -1.6829 2.66736   3
   5  -5   0 -0.9543 2.50647   2
   5  -5   0 2.55496 3.87032   1
  -5   5   0 -1.4512 2.81783   2
  -5   5   0 -0.6817 3.19595   4
  -5   5   0 -0.8780 2.90123   3
  -5   5   0 1.40411 3.00452   2
  -5   5   0 -3.1569 3.65135   1
   4  -5   0 99.5434 8.55648   4
   4  -5   0 112.332 8.79554   3
   4  -5   0 111.475 9.35994   1
   4  -5   0 103.513 8.16090   2
   4  -5   0 111.953 9.09904   4
  -4   5   0 101.950 8.27743   4
  -4   5   0 93.8450 8.13599   3
  -4   5   0 109.058 9.49494   1
   3  -5   0 867.011 56.3749   3
   3  -5   0 880.822 58.5490   2
   3  -5   0 868.199 55.4479   4
   3  -5   0 826.055 54.1297   1
   3  -5   0 842.001 54.3460   4
  -3   5   0 973.506 59.2827   1
  -3   5   0 882.744 55.7642   4
  -3   5   0 872.955 56.5958   3
   2  -5   0 696.163 45.8073   3
   2  -5   0 774.902 47.8022   4
   2  -5   0 740.619 46.7598   1
  -2   5   0 729.548 47.0726   3
  -2   5   0 703.300 45.4186   1
  -2   5   0 717.317 48.0122   2
  -2   5   0 717.046 45.8124   4
   1  -5   0 12.7093 3.22348   4
   1  -5   0 14.0472 3.20143   1
  -1   5   0 9.98691 1.83285   2
  -1   5   0 10.5595 3.09134   4
  -1   5   0 13.1888 2.12894   3
  -1   5   0 16.4433 2.92274   1
   0  -5   0 357.415 22.9577   1
   0  -5   0 370.981 24.4654   2
   0  -5   0 332.578 22.0254   1
   0  -5   0 381.770 23.9103   4
   0   5   0 354.628 22.8924   4
   0   5   0 296.003 20.7242   3
   0   5   0 384.393 23.9910   1
   0   5   0 364.339 24.2284   2
  -1  -5   0 1204.09 76.0526   4
  -1  -5   0 1330.82 80.7767   1
  -1  -5   0 1214.34 76.6654   1
  -1  -5   0 1221.36 81.3526   2
   1   5   0 1060.81 72.6582   3
   1   5   0 1197.09 80.3793   2
   1   5   0 1349.76 81.3708   1
   1   5   0 1294.63 79.4762   1
   1   5   0 1310.47 79.7417   4
  -2  -5   0 1564.79 98.8277   1
  -2  -5   0 1528.22 103.210   2
  -2  -5   0 1596.96 99.8829   1
   2   5   0 1602.32 106.145   2
   2   5   0 1530.35 97.0647   4
   2   5   0 1722.74 104.271   1
   2   5   0 1658.71 104.179   3
   2   5   0 1620.06 100.659   1
  -3  -5   0 698.337 40.7935   4
  -3  -5   0 582.690 39.5572   2
  -3  -5   0 605.554 40.3834   2
  -3  -5   0 584.949 37.3991   1
   3   5   0 552.151 36.6710   3
   3   5   0 575.208 39.2546   2
   3   5   0 531.904 35.5241   1
   3   5   0 608.577 37.5626   4
  -4  -5   0 238.511 16.2969   1
  -4  -5   0 254.297 17.7203   2
  -4  -5   0 247.749 15.6999   4
  -4  -5   0 229.151 15.8722   3
  -4  -5   0 251.366 17.7454   2
   4   5   0 246.048 17.5994   2
   4   5   0 251.422 16.6276   1
   4   5   0 225.211 15.7680   3
   4   5   0 265.130 16.3142   4
  -5  -5   0 445.530 30.4485   2
  -5  -5   0 428.637 28.3890   3
  -5  -5   0 429.955 26.9854   4
  -5  -5   0 414.007 29.0339   2
  -5  -5   0 420.552 27.7104   1
   5   5   0 425.729 29.6824   2
   5   5   0 440.861 27.3848   4
   5   5   0 429.364 27.9399   1
  -6  -5   0 377.273 24.7720   4
  -6  -5   0 400.958 28.3567   2
  -6  -5   0 396.145 26.5855   1
  -6  -5   0 418.902 28.8116   2
  -6  -5   0 437.566 28.4536   3
   6   5   0 432.207 27.7217   1
   6   5   0 429.455 29.6633   2
   6   5   0 384.762 24.9469   4
   6   5   0 449.190 30.1103   2
   6   5   0 389.059 25.1837   4
  -7  -5   0 -0.2169 1.37085   4
  -7  -5   0 0.27874 2.75324   3
  -7  -5   0 4.38341 2.74567   2
  -7  -5   0 -1.0165 3.13399   2
   7   5   0 3.45389 1.62131   4
   7   5   0 3.56149 1.55997   4
   7   5   0 0.76675 2.91326   2
   7   5   0 1.15516 3.08943   1
   7   5   0 -4.4394 2.84672   2
  -8  -5   0 283.606 20.6376   2
  -8  -5   0 248.451 17.0350   4
  -8  -5   0 284.643 20.3235   2
  -8  -5   0 297.478 20.4115   3
   8   5   0 249.529 16.8498   4
   8   5   0 290.240 20.6891   2
   8   5   0 248.790 16.8003   4
   8   5   0 281.714 20.5438   2
   8   5   0 288.718 19.5662   1
  -9  -5   0 112.234 10.1434   2
  -9  -5   0 104.027 8.00046   4
  -9  -5   0 106.281 9.42731   3
  -9  -5   0 118.285 10.2812   2
   9   5   0 117.267 10.4735   2
   9   5   0 115.038 8.40998   4
   9   5   0 120.121 10.0932   1
   9   5   0 113.084 8.34991   4
   9   5   0 130.393 10.7353   2
   9   5   0 127.188 10.3486   3
 -10  -5   0 36.8281 6.08011   1
 -10  -5   0 55.3219 6.83951   2
 -10  -5   0 55.7673 6.55884   2
 -10  -5   0 60.0267 6.35032   3
 -10  -5   0 44.8705 4.67703   4
  10   5   0 45.5349 4.71627   4
  10   5   0 45.8455 6.01408   2
  10   5   0 48.1722 4.61054   4
  10   5   0 60.1398 7.29701   2
  10   5   0 54.5217 6.51435   3
 -11  -5   0 0.65599 3.92372   2
 -11  -5   0 4.23606 3.29675   2
 -11  -5   0 0.06940 3.55384   3
 -11  -5   0 2.06684 3.46355   1
  11   5   0 -1.9200 2.07140   4
  11   5   0 0.88823 3.16413   2
  11   5   0 4.55993 3.42007   3
  11   5   0 2.61850 2.62709   4
  11   5   0 -1.1951 4.13488   2
 -12  -5   0 32.5761 6.02154   2
 -12  -5   0 32.3148 5.98181   1
 -12  -5   0 31.8893 5.70705   3
 -12  -5   0 30.6084 5.09822   2
  12   5   0 21.1441 5.04637   2
  12   5   0 31.5254 5.85993   3
  12   5   0 23.1115 5.63281   2
  12   5   0 28.2185 5.81324   1
 -13  -5   0 11.4607 4.93319   1
 -13  -5   0 -1.8875 3.94394   3
 -13  -5   0 6.80688 4.02047   2
 -13  -5   0 6.92838 4.33271   2
  13   5   0 14.2825 4.80968   1
  13   5   0 11.9238 3.51328   4
  13   5   0 5.09513 2.89558   4
  13   5   0 10.3884 4.93978   2
  13   5   0 1.63320 4.07043   2
  13   5   0 9.86712 4.55801   3
 -14  -5   0 12.4011 4.50713   2
 -14  -5   0 7.15756 4.29437   3
 -14  -5   0 11.2791 4.57649   2
 -14  -5   0 6.75785 4.85439   1
  14   5   0 2.70765 4.62633   1
  14   5   0 8.95194 3.50052   4
  14   5   0 13.7493 4.31236   2
  14   5   0 9.25572 3.02157   4
  14   5   0 1.04925 4.85390   2
  14   5   0 4.43860 5.03935   3
 -15  -5   0 -3.5437 3.61499   2
 -15  -5   0 -1.8304 4.12164   1
 -15  -5   0 -1.5297 3.82437   3
 -15  -5   0 -4.4325 4.03264   2
  15   5   0 -2.2237 4.11036   3
  15   5   0 -1.0525 3.05220   4
  15   5   0 -2.6458 2.65434   4
  15   5   0 -1.3457 3.85394   1
  16   5   0 7.84046 3.61460   4
  16   5   0 1.97732 3.06780   4
  14  -6   0 3.16617 4.71082   4
  14  -6   0 -4.7232 4.44116   4
  14  -6   0 1.91682 4.18924   3
  14  -6   0 0.10665 3.67847   2
  14  -6   0 2.89143 4.64676   1
 -14   6   0 0.19511 4.50456   2
 -14   6   0 2.72618 4.93620   1
 -14   6   0 -2.0208 4.02950   2
 -14   6   0 -6.4805 3.89810   4
 -14   6   0 -0.1954 4.50547   3
  13  -6   0 1.00370 4.40216   2
  13  -6   0 -1.6576 4.26539   3
  13  -6   0 -3.9146 4.74072   4
  13  -6   0 3.45602 5.00110   4
  13  -6   0 -1.9357 4.64011   1
 -13   6   0 2.35612 4.00676   4
 -13   6   0 2.70364 3.63638   2
 -13   6   0 -4.8156 4.08884   2
 -13   6   0 -1.5933 3.90201   3
 -13   6   0 -2.7154 4.80448   1
  12  -6   0 6.30709 4.61845   3
  12  -6   0 3.39771 3.44477   2
  12  -6   0 5.71579 4.64542   4
  12  -6   0 7.71544 4.92990   4
  12  -6   0 7.92402 5.27863   1
 -12   6   0 12.6341 4.18951   4
 -12   6   0 8.13400 5.33934   1
 -12   6   0 8.61416 4.46171   2
 -12   6   0 4.13324 5.04011   2
 -12   6   0 6.19665 4.73646   3
  11  -6   0 0.00000 3.97917   3
  11  -6   0 -3.3791 4.05613   4
  11  -6   0 -1.0881 3.42462   2
  11  -6   0 -0.2733 4.20786   4
  11  -6   0 0.00000 4.24826   1
 -11   6   0 3.52755 3.49722   2
 -11   6   0 4.11252 4.48553   1
 -11   6   0 1.78576 3.45142   4
 -11   6   0 0.85626 3.83573   2
 -11   6   0 -2.3078 4.07162   3
  10  -6   0 10.5139 4.74276   4
  10  -6   0 5.67364 4.69246   4
  10  -6   0 13.3735 4.38654   3
  10  -6   0 9.94594 3.64522   2
  10  -6   0 5.99367 4.76676   1
 -10   6   0 14.4222 5.15952   1
 -10   6   0 2.76817 3.84030   2
 -10   6   0 6.39836 4.03359   4
 -10   6   0 9.38171 4.35694   3
 -10   6   0 14.8753 4.60696   2
   9  -6   0 3.29779 3.95931   1
   9  -6   0 13.7811 3.99179   2
   9  -6   0 5.09234 4.51056   4
   9  -6   0 6.55812 3.75809   3
   9  -6   0 1.70145 4.10623   4
  -9   6   0 6.19438 5.09296   1
  -9   6   0 7.48492 3.98287   3
  -9   6   0 5.97075 3.67984   2
  -9   6   0 11.9086 3.87813   2
  -9   6   0 9.63090 4.08604   4
   8  -6   0 59.6966 6.36007   3
   8  -6   0 53.1351 5.93515   2
   8  -6   0 54.9734 7.06255   1
  -8   6   0 51.3768 6.28716   2
  -8   6   0 51.2962 6.65567   3
  -8   6   0 63.2740 8.18508   1
  -8   6   0 50.6906 6.46415   4
  -8   6   0 49.7790 6.28427   2
   7  -6   0 16.8323 5.58837   1
   7  -6   0 15.3784 4.54529   4
   7  -6   0 23.6994 4.53551   3
   7  -6   0 19.7530 4.99506   4
   7  -6   0 22.5208 3.84098   2
  -7   6   0 24.0989 4.47299   3
  -7   6   0 23.6357 5.51405   1
  -7   6   0 23.1735 4.37996   2
  -7   6   0 17.3415 3.99577   2
   6  -6   0 188.585 13.4649   2
   6  -6   0 163.234 13.0048   1
   6  -6   0 145.024 12.0648   4
   6  -6   0 156.471 12.6299   4
  -6   6   0 160.575 12.5007   4
  -6   6   0 171.147 12.8562   3
  -6   6   0 143.637 11.7200   2
  -6   6   0 145.492 12.3550   1
  -6   6   0 167.086 12.8333   2
   5  -6   0 6.83483 3.92604   4
   5  -6   0 5.74324 4.13811   1
   5  -6   0 5.60289 2.86662   2
   5  -6   0 12.2443 4.05303   4
  -5   6   0 10.8117 3.43066   3
  -5   6   0 5.08673 4.64946   1
  -5   6   0 10.6456 3.03691   2
  -5   6   0 10.3834 3.70378   4
   4  -6   0 957.962 62.1809   1
   4  -6   0 954.694 64.7942   2
   4  -6   0 1031.94 64.5707   4
   4  -6   0 1018.68 64.1562   4
  -4   6   0 973.798 62.4257   4
  -4   6   0 1043.81 65.2407   1
  -4   6   0 977.849 63.8532   3
  -4   6   0 974.689 65.5795   2
   3  -6   0 472.453 30.7384   1
   3  -6   0 476.695 30.8334   4
   3  -6   0 398.691 28.0733   4
   3  -6   0 459.116 31.0865   2
  -3   6   0 468.290 30.6876   3
  -3   6   0 501.069 31.5214   4
  -3   6   0 438.669 29.5504   1
   2  -6   0 65.6798 5.34547   2
   2  -6   0 63.6612 6.34217   1
   2  -6   0 68.5225 6.39974   4
  -2   6   0 53.7641 5.61766   1
  -2   6   0 68.4656 6.31733   4
  -2   6   0 72.8999 5.76287   3
   1  -6   0 6.80876 1.94572   3
   1  -6   0 6.97383 2.79584   1
   1  -6   0 5.98601 3.13779   4
   1  -6   0 2.66109 1.73839   2
  -1   6   0 5.13316 2.84523   1
  -1   6   0 2.07712 1.92792   3
  -1   6   0 7.03031 3.00300   4
   0  -6   0 102.967 7.76217   1
   0  -6   0 105.655 7.70378   1
   0  -6   0 105.755 7.97315   4
   0  -6   0 94.6321 6.63514   3
   0   6   0 98.6319 7.24967   2
   0   6   0 99.2197 6.82326   3
   0   6   0 98.8267 7.69692   1
   0   6   0 98.0972 7.63613   4
  -1  -6   0 170.865 11.7531   1
  -1  -6   0 201.482 12.1739   3
  -1  -6   0 172.992 11.6699   4
  -1  -6   0 158.907 11.1974   1
  -1  -6   0 158.600 10.5119   3
   1   6   0 171.802 11.6757   4
   1   6   0 170.213 11.9778   2
   1   6   0 160.650 11.1816   1
   1   6   0 158.445 11.2528   1
  -2  -6   0 465.274 31.2930   2
  -2  -6   0 452.077 29.0824   3
  -2  -6   0 451.086 29.0507   3
  -2  -6   0 452.161 29.2216   1
  -2  -6   0 423.075 28.1695   1
   2   6   0 479.811 30.1469   1
   2   6   0 456.036 30.9466   2
   2   6   0 459.147 29.1384   4
   2   6   0 472.422 29.8985   1
  -3  -6   0 1136.76 73.7135   2
  -3  -6   0 1106.54 68.1813   1
  -3  -6   0 1121.35 68.7215   1
  -3  -6   0 1045.92 70.3119   2
  -3  -6   0 932.525 63.1079   3
  -3  -6   0 988.383 63.4282   4
   3   6   0 1083.21 67.3521   1
   3   6   0 1052.18 70.2990   2
  -4  -6   0 762.166 50.1488   1
  -4  -6   0 846.792 52.1103   4
  -4  -6   0 844.610 53.7707   3
  -4  -6   0 814.155 54.8503   2
  -4  -6   0 862.134 56.9519   2
   4   6   0 819.919 51.1982   4
   4   6   0 816.573 55.1469   2
   4   6   0 808.827 51.6038   1
  -5  -6   0 266.663 17.6440   1
  -5  -6   0 258.175 17.3562   3
  -5  -6   0 240.408 15.6519   4
  -5  -6   0 252.594 18.0894   2
  -5  -6   0 267.924 18.9517   2
   5   6   0 265.272 18.8987   2
   5   6   0 237.489 16.5688   1
   5   6   0 247.814 17.0947   3
   5   6   0 239.081 15.5838   4
  -6  -6   0 121.812 9.09872   3
  -6  -6   0 95.1613 6.89212   4
  -6  -6   0 118.737 9.48388   2
  -6  -6   0 131.993 9.97152   1
  -6  -6   0 111.925 9.51730   2
   6   6   0 121.204 9.16079   1
   6   6   0 125.218 10.2329   2
   6   6   0 105.749 7.34945   4
   6   6   0 93.9561 8.20623   3
  -7  -6   0 59.2022 5.65454   3
  -7  -6   0 59.8209 6.36304   2
  -7  -6   0 61.7598 6.23065   2
  -7  -6   0 56.3814 4.23839   4
   7   6   0 49.8201 5.46242   1
   7   6   0 46.9382 5.94156   2
   7   6   0 50.8771 3.92279   4
   7   6   0 64.2348 6.17798   3
   7   6   0 63.0698 4.64074   4
  -8  -6   0 312.557 20.4379   4
  -8  -6   0 359.624 24.6853   2
  -8  -6   0 320.737 22.4103   3
  -8  -6   0 325.774 23.5991   2
   8   6   0 341.659 22.8968   1
   8   6   0 333.020 22.9218   3
   8   6   0 328.874 23.5133   2
   8   6   0 299.231 19.9398   4
   8   6   0 335.058 24.1847   2
   8   6   0 296.111 19.7098   4
  -9  -6   0 17.9687 4.68058   2
  -9  -6   0 27.4708 4.58753   2
  -9  -6   0 34.4969 5.05037   1
  -9  -6   0 25.1461 3.03677   4
  -9  -6   0 22.9232 4.15129   3
   9   6   0 29.9640 3.08886   4
   9   6   0 31.9236 3.25883   4
   9   6   0 26.3214 4.72659   2
   9   6   0 35.5122 4.94186   3
   9   6   0 35.4231 5.62217   2
 -10  -6   0 26.0141 4.44057   3
 -10  -6   0 15.2543 4.78312   1
 -10  -6   0 26.8411 5.18813   2
 -10  -6   0 17.7171 3.13110   4
 -10  -6   0 21.8668 4.39848   2
  10   6   0 25.8771 3.02160   4
  10   6   0 22.1275 4.98456   2
  10   6   0 22.8454 3.03689   4
  10   6   0 24.1662 5.36674   3
  10   6   0 22.0158 4.49944   2
 -11  -6   0 -1.3364 3.54679   2
 -11  -6   0 -5.0265 3.95343   2
 -11  -6   0 -0.9083 3.51246   1
 -11  -6   0 4.24169 3.56070   3
  11   6   0 0.09189 2.37743   4
  11   6   0 5.95299 3.62683   2
  11   6   0 1.03374 3.99286   2
  11   6   0 2.86546 3.78545   3
  11   6   0 -0.7715 2.25211   4
 -12  -6   0 12.2021 4.89360   3
 -12  -6   0 10.0766 4.06108   2
 -12  -6   0 5.35192 4.58880   2
 -12  -6   0 10.9546 4.59178   1
  12   6   0 9.62511 4.48480   1
  12   6   0 2.87888 4.05456   2
  12   6   0 7.98858 2.83714   4
  12   6   0 5.27705 4.05473   3
  12   6   0 3.04761 2.53388   4
  12   6   0 11.3055 4.21763   2
 -13  -6   0 0.29182 3.45075   3
 -13  -6   0 1.65390 4.06207   2
 -13  -6   0 2.04395 4.39536   1
 -13  -6   0 5.41980 3.76962   2
  13   6   0 4.13577 4.19669   2
  13   6   0 2.14397 2.68289   4
  13   6   0 2.83075 4.46813   3
  13   6   0 3.08307 2.63870   4
  13   6   0 2.19958 4.70990   2
  13   6   0 2.17951 3.71778   1
 -14  -6   0 5.08106 4.08465   1
 -14  -6   0 -0.7515 3.99411   2
 -14  -6   0 6.67749 4.09753   2
 -14  -6   0 -1.1843 3.80685   3
  14   6   0 3.92293 3.67732   1
  14   6   0 -0.2270 4.26546   2
  14   6   0 3.86204 2.80842   4
  14   6   0 5.53855 4.58191   3
  14   6   0 2.78328 2.58328   4
 -15  -6   0 0.91808 3.97133   2
 -15  -6   0 -3.7382 4.17741   3
 -15  -6   0 3.28064 4.57482   1
 -15  -6   0 8.93228 4.49813   2
  15   6   0 0.68069 2.72189   4
  15   6   0 1.62479 4.26864   3
  15   6   0 -1.5002 4.42354   2
  15   6   0 4.74932 4.41556   1
  15   6   0 2.66770 2.89995   4
  16   6   0 4.55826 2.72860   4
  16   6   0 0.04418 2.70607   4
  14  -7   0 -0.5330 4.50290   4
  14  -7   0 4.76091 4.73812   4
 -14   7   0 1.63562 4.26193   2
 -14   7   0 1.56004 4.35981   2
  13  -7   0 3.61198 3.63488   2
  13  -7   0 -3.0464 5.09125   1
  13  -7   0 0.20634 4.57559   4
  13  -7   0 4.34468 4.28541   4
 -13   7   0 -4.8584 3.70230   2
 -13   7   0 0.29257 5.07371   1
 -13   7   0 -1.3008 3.68325   2
 -13   7   0 -2.0217 3.72582   4
 -13   7   0 -0.6213 3.99928   3
  12  -7   0 3.90703 4.74047   4
  12  -7   0 3.84511 4.89206   1
  12  -7   0 4.06706 3.33549   2
  12  -7   0 4.23205 4.55842   4
 -12   7   0 -3.3451 3.91669   4
 -12   7   0 4.43731 4.32972   3
 -12   7   0 6.17683 4.49660   2
 -12   7   0 2.95777 4.13805   2
 -12   7   0 0.50340 5.69812   1
  11  -7   0 -1.1962 4.78270   1
  11  -7   0 5.16548 3.31922   2
  11  -7   0 1.39944 4.14733   4
  11  -7   0 3.62361 4.27024   4
 -11   7   0 7.10335 4.82429   2
 -11   7   0 3.44169 3.80000   4
 -11   7   0 2.83482 4.21048   3
 -11   7   0 6.57327 6.02484   1
 -11   7   0 0.58823 4.16610   2
  10  -7   0 7.40315 4.91543   4
  10  -7   0 15.0379 4.93487   1
  10  -7   0 16.4131 4.10353   2
  10  -7   0 17.3476 5.21085   4
 -10   7   0 11.3180 4.18197   2
 -10   7   0 17.1254 4.81515   2
 -10   7   0 17.6189 5.05779   3
 -10   7   0 7.25105 5.25521   1
 -10   7   0 10.7616 4.28827   4
   9  -7   0 -0.9718 3.87467   4
   9  -7   0 5.50114 3.14165   2
   9  -7   0 2.33887 4.51390   1
   9  -7   0 -5.1976 3.88346   4
  -9   7   0 1.22976 4.65966   1
  -9   7   0 -1.9235 3.34087   2
  -9   7   0 3.61530 3.97581   3
  -9   7   0 0.21076 3.36167   2
  -9   7   0 2.71004 3.44143   4
   8  -7   0 32.0499 6.12630   1
   8  -7   0 29.9551 4.82358   2
  -8   7   0 38.3172 5.88435   2
  -8   7   0 50.2155 5.99996   2
  -8   7   0 47.4578 6.22997   4
  -8   7   0 39.1063 5.72614   3
  -8   7   0 37.3307 6.73463   1
   7  -7   0 2.71252 4.01326   1
   7  -7   0 10.4589 3.20669   2
   7  -7   0 7.44940 3.92819   4
  -7   7   0 7.18628 3.85825   2
  -7   7   0 13.8827 4.86437   1
  -7   7   0 13.6992 3.93712   3
  -7   7   0 5.35243 3.25974   2
   6  -7   0 90.1319 7.65653   2
   6  -7   0 84.1433 8.82302   1
   6  -7   0 89.3100 8.71859   4
   6  -7   0 87.8858 8.61566   4
   6  -7   0 72.9447 7.24947   3
  -6   7   0 92.4922 8.31487   2
  -6   7   0 83.2110 7.91906   3
  -6   7   0 87.2275 8.98657   1
  -6   7   0 96.7014 8.39632   2
  -6   7   0 82.0284 7.98029   4
   5  -7   0 7.53567 2.93577   2
   5  -7   0 8.29485 4.15710   4
   5  -7   0 13.7803 4.46789   1
   5  -7   0 17.4115 4.34417   4
   5  -7   0 9.69981 3.06052   3
  -5   7   0 5.45177 4.07957   1
  -5   7   0 10.3159 3.31267   3
  -5   7   0 14.1475 3.96558   4
  -5   7   0 11.2186 3.28590   2
   4  -7   0 324.101 22.1067   4
   4  -7   0 317.810 21.9656   2
   4  -7   0 325.200 22.3213   1
   4  -7   0 281.516 20.2202   3
   4  -7   0 331.554 22.4557   4
  -4   7   0 310.366 21.6732   1
  -4   7   0 354.511 23.1209   4
  -4   7   0 280.748 20.5330   2
   3  -7   0 753.334 46.9203   1
   3  -7   0 683.767 44.2760   4
   3  -7   0 691.498 46.3051   2
   3  -7   0 678.806 44.5512   3
   3  -7   0 689.212 44.4660   4
  -3   7   0 655.904 43.2632   4
  -3   7   0 682.247 44.3231   1
  -3   7   0 666.828 45.3120   2
   2  -7   0 27.4851 4.72231   1
   2  -7   0 29.5856 3.58372   3
   2  -7   0 33.7864 3.59018   2
   2  -7   0 36.5353 5.08887   4
  -2   7   0 27.1544 4.53425   4
  -2   7   0 32.0187 4.51821   1
  -2   7   0 27.2356 3.47343   2
   1  -7   0 230.554 16.3849   2
   1  -7   0 267.816 17.6742   4
   1  -7   0 248.958 17.0482   1
   1  -7   0 226.977 15.7944   3
  -1   7   0 257.514 17.3206   1
  -1   7   0 265.416 17.5561   4
   0  -7   0 96.1182 7.34419   2
   0  -7   0 115.274 7.62477   3
   0  -7   0 97.5972 7.91865   4
   0  -7   0 99.5181 7.68893   1
   0  -7   0 102.792 7.98967   1
   0   7   0 107.072 8.33047   4
   0   7   0 109.836 8.33122   1
  -1  -7   0 181.153 12.4936   1
  -1  -7   0 171.751 11.9271   4
  -1  -7   0 176.243 12.1522   1
  -1  -7   0 163.026 10.8853   3
  -1  -7   0 159.829 10.7297   3
   1   7   0 182.353 11.5878   3
   1   7   0 185.278 12.5118   1
   1   7   0 187.440 12.6839   1
   1   7   0 169.177 11.9159   4
   1   7   0 171.719 12.3168   2
  -2  -7   0 506.674 31.3647   4
  -2  -7   0 488.152 30.9918   1
  -2  -7   0 465.440 29.9435   3
  -2  -7   0 468.526 30.0651   3
  -2  -7   0 458.422 30.0538   1
   2   7   0 481.241 30.4806   4
   2   7   0 474.977 30.4963   1
   2   7   0 451.968 31.2083   2
   2   7   0 471.570 30.2017   3
   2   7   0 443.564 29.3826   1
  -3  -7   0 184.447 12.5281   1
  -3  -7   0 176.753 11.7087   4
  -3  -7   0 154.304 12.0652   2
  -3  -7   0 157.413 10.8726   3
  -3  -7   0 172.197 12.0558   1
   3   7   0 189.698 12.8691   1
   3   7   0 160.458 12.3362   2
   3   7   0 208.057 12.9748   3
  -4  -7   0 81.0850 7.08882   2
  -4  -7   0 77.5885 5.80807   3
  -4  -7   0 65.2276 5.20524   4
  -4  -7   0 74.6125 6.32660   1
  -4  -7   0 88.2130 7.03913   1
  -4  -7   0 69.2869 6.28426   2
   4   7   0 73.7255 5.78207   3
   4   7   0 79.5622 7.18629   2
   4   7   0 68.4101 6.18970   1
  -5  -7   0 672.215 45.3324   2
  -5  -7   0 654.488 42.5362   3
  -5  -7   0 660.523 42.2781   1
  -5  -7   0 644.740 43.9995   2
  -5  -7   0 607.342 39.3425   4
   5   7   0 661.204 42.7834   3
   5   7   0 654.942 40.9806   4
   5   7   0 672.917 45.3414   2
   5   7   0 654.381 41.9697   1
  -6  -7   0 88.4573 6.25599   4
  -6  -7   0 80.6047 7.48535   2
  -6  -7   0 111.269 9.15059   2
  -6  -7   0 91.9393 7.37324   3
   6   7   0 99.8383 7.90203   3
   6   7   0 79.6841 7.74205   2
   6   7   0 92.0713 6.42699   4
   6   7   0 96.9747 7.77221   1
  -7  -7   0 223.230 16.2201   2
  -7  -7   0 205.407 15.6481   2
  -7  -7   0 201.020 14.5618   3
  -7  -7   0 187.894 12.7414   4
   7   7   0 213.685 16.1581   2
   7   7   0 201.624 14.6565   1
   7   7   0 224.586 14.1020   4
   7   7   0 212.871 15.1836   3
  -8  -7   0 16.3288 3.82455   2
  -8  -7   0 3.27378 2.81162   3
  -8  -7   0 7.79101 3.30667   1
  -8  -7   0 10.4627 3.02721   2
  -8  -7   0 7.25414 1.73355   4
   8   7   0 8.31413 3.31255   3
   8   7   0 6.23823 1.78317   4
   8   7   0 11.7739 3.48348   1
   8   7   0 14.7333 3.72774   2
   8   7   0 10.4755 1.60413   4
  -9  -7   0 114.330 9.74591   1
  -9  -7   0 119.337 10.1954   2
  -9  -7   0 100.465 9.69913   2
  -9  -7   0 119.429 9.73549   3
  -9  -7   0 108.877 7.77591   4
   9   7   0 104.729 7.57581   4
   9   7   0 112.191 7.79247   4
   9   7   0 125.412 10.1331   3
   9   7   0 115.527 10.5579   2
 -10  -7   0 55.5330 6.70047   3
 -10  -7   0 43.7251 6.09252   2
 -10  -7   0 42.4616 3.92599   4
 -10  -7   0 47.3123 5.96981   2
 -10  -7   0 40.4392 5.62166   1
  10   7   0 52.5788 7.03047   2
  10   7   0 46.6152 4.07011   4
  10   7   0 50.3587 6.17966   3
  10   7   0 35.8702 3.45929   4
 -11  -7   0 83.6269 8.50579   1
 -11  -7   0 71.0304 7.59122   2
 -11  -7   0 73.8841 8.13479   2
 -11  -7   0 68.8843 7.57190   3
  11   7   0 57.6148 7.38697   1
  11   7   0 75.6352 7.89436   3
  11   7   0 80.9197 9.02072   2
 -12  -7   0 18.6987 5.08008   3
 -12  -7   0 19.5269 4.96494   2
 -12  -7   0 17.5532 4.42629   2
 -12  -7   0 22.5161 5.49131   1
  12   7   0 20.9620 5.38020   2
  12   7   0 17.0488 3.03589   4
  12   7   0 17.6605 4.91188   3
  12   7   0 18.8022 4.61920   1
  12   7   0 13.3445 2.68969   4
 -13  -7   0 9.34844 4.72328   1
 -13  -7   0 2.91583 3.53244   3
 -13  -7   0 10.0835 4.32443   2
 -13  -7   0 4.65776 3.57676   2
  13   7   0 8.69568 2.68325   4
  13   7   0 -2.5779 3.92856   1
  13   7   0 3.92056 4.03943   2
  13   7   0 4.10588 2.47972   4
  13   7   0 5.19635 4.02116   3
 -14  -7   0 15.4376 4.70770   2
 -14  -7   0 9.41535 4.35729   2
 -14  -7   0 7.80591 4.64202   1
 -14  -7   0 15.1328 4.59444   3
  14   7   0 9.36658 5.20705   3
  14   7   0 13.1823 4.88963   1
  14   7   0 4.75205 5.44080   2
 -15  -7   0 -0.9053 4.36808   1
 -15  -7   0 -0.6755 3.90483   2
 -15  -7   0 0.93310 4.12725   2
 -15  -7   0 5.83913 4.41116   3
  15   7   0 -0.7146 3.86045   3
  15   7   0 -1.1594 4.73542   2
  15   7   0 6.64491 4.18372   1
  16   7   0 -3.4916 2.34655   4
  16   7   0 2.77909 2.43002   4
  13  -8   0 6.26358 4.49010   3
  13  -8   0 -1.2535 4.85402   1
  13  -8   0 -4.0660 4.57479   4
  13  -8   0 2.23726 4.26550   4
 -13   8   0 -4.8451 4.07087   2
 -13   8   0 -2.2623 4.20301   3
 -13   8   0 -1.1351 4.36998   2
 -13   8   0 0.67097 5.37100   1
 -13   8   0 -0.4192 3.61766   4
  12  -8   0 -2.2691 4.19245   4
  12  -8   0 7.39219 5.40997   1
  12  -8   0 2.94436 4.24922   3
  12  -8   0 8.67785 4.69194   4
  12  -8   0 0.70095 3.50122   2
 -12   8   0 4.56263 4.38205   3
 -12   8   0 1.81778 4.37608   2
 -12   8   0 6.11355 3.76639   2
 -12   8   0 4.48107 3.73199   4
 -12   8   0 -3.7844 4.61623   1
  11  -8   0 4.70995 4.38121   3
  11  -8   0 8.02946 5.23404   1
  11  -8   0 9.18019 4.68496   4
  11  -8   0 12.0320 4.95112   4
  11  -8   0 6.67322 3.57233   2
 -11   8   0 11.2187 4.25173   4
 -11   8   0 3.62806 4.62259   1
 -11   8   0 6.39646 3.92603   2
 -11   8   0 11.8368 4.78482   2
  10  -8   0 7.76570 3.88995   3
  10  -8   0 -1.8084 3.22425   2
  10  -8   0 7.53824 4.53793   4
  10  -8   0 5.93602 4.72525   4
  10  -8   0 4.73481 4.87259   1
 -10   8   0 7.27699 3.92965   2
 -10   8   0 5.92873 5.43689   1
 -10   8   0 6.47122 4.07706   4
 -10   8   0 5.23166 3.83197   2
   9  -8   0 15.2011 4.94771   4
   9  -8   0 16.3862 5.32675   1
   9  -8   0 17.7123 5.38218   4
   9  -8   0 21.0970 4.74548   3
   9  -8   0 22.1104 4.21704   2
  -9   8   0 20.3917 4.96565   4
  -9   8   0 24.7283 4.83630   2
  -9   8   0 14.0284 5.68476   1
  -9   8   0 19.7676 5.14556   2
   8  -8   0 45.7244 5.92007   3
   8  -8   0 46.4642 6.90798   1
   8  -8   0 43.7672 6.48727   4
   8  -8   0 29.3194 4.65583   2
   8  -8   0 46.8973 6.54682   4
  -8   8   0 36.9717 5.77241   2
  -8   8   0 32.3428 7.24335   1
  -8   8   0 36.6390 5.55200   2
  -8   8   0 41.2049 5.87120   4
   7  -8   0 2.00764 2.70206   2
   7  -8   0 3.11978 3.97316   4
   7  -8   0 0.64790 4.07313   1
   7  -8   0 4.06259 3.54614   3
   7  -8   0 -1.4065 3.51955   4
  -7   8   0 2.63914 2.68124   2
  -7   8   0 2.72954 3.62437   4
  -7   8   0 -2.5341 4.62228   1
  -7   8   0 2.08740 3.19696   2
   6  -8   0 176.351 13.0682   2
   6  -8   0 182.421 14.6071   4
   6  -8   0 146.463 12.1043   3
   6  -8   0 179.515 14.3657   1
   6  -8   0 160.380 13.2229   4
  -6   8   0 153.962 13.2620   1
  -6   8   0 169.257 13.0650   2
  -6   8   0 180.282 14.0086   4
   5  -8   0 5.73734 3.06174   3
   5  -8   0 3.24348 2.57216   2
   5  -8   0 4.68801 4.13899   4
   5  -8   0 4.98211 3.68990   4
   5  -8   0 5.23441 4.07862   1
  -5   8   0 -1.3076 3.10925   4
  -5   8   0 5.58268 2.90887   2
  -5   8   0 -1.3839 3.94313   1
   4  -8   0 218.102 16.7716   1
   4  -8   0 222.254 15.8814   3
   4  -8   0 222.964 16.0397   2
   4  -8   0 244.694 17.3279   4
   4  -8   0 239.600 17.0340   4
  -4   8   0 217.729 15.9057   2
  -4   8   0 218.592 15.9270   3
  -4   8   0 251.333 17.3909   4
  -4   8   0 205.354 15.8198   1
   3  -8   0 29.6177 5.01068   4
   3  -8   0 29.0248 5.04740   4
   3  -8   0 26.3756 5.09850   1
   3  -8   0 28.8428 3.64205   2
   3  -8   0 18.3680 3.35870   3
  -3   8   0 30.7189 3.63868   2
  -3   8   0 27.1642 4.50725   1
  -3   8   0 25.2572 3.89970   3
  -3   8   0 36.1970 5.16810   4
   2  -8   0 9.27850 2.50518   2
   2  -8   0 9.21848 3.89840   1
   2  -8   0 1.37986 2.34966   3
   2  -8   0 6.78001 3.60426   4
  -2   8   0 1.83086 3.67910   4
  -2   8   0 7.11619 2.52734   3
  -2   8   0 7.84694 2.30804   2
  -2   8   0 9.50485 3.82673   1
   1  -8   0 643.171 41.7515   1
   1  -8   0 622.342 42.4876   2
   1  -8   0 630.258 41.3108   3
   1  -8   0 661.323 42.3635   4
  -1   8   0 688.970 43.2507   1
  -1   8   0 620.092 40.9940   3
  -1   8   0 681.245 44.8144   2
  -1   8   0 655.207 42.0482   4
   0  -8   0 124.118 9.50912   1
   0  -8   0 119.407 8.82673   2
   0  -8   0 129.483 9.74261   4
   0  -8   0 114.316 8.87208   1
   0  -8   0 107.095 7.73220   3
   0   8   0 108.688 7.74789   3
   0   8   0 133.431 9.66372   1
   0   8   0 124.273 9.52487   4
  -1  -8   0 342.517 21.9552   3
  -1  -8   0 355.875 22.4397   3
  -1  -8   0 334.490 22.1982   1
  -1  -8   0 294.662 21.4999   2
  -1  -8   0 343.053 22.7098   1
   1   8   0 338.986 21.7817   3
   1   8   0 344.881 22.5619   1
   1   8   0 340.159 22.4575   4
   1   8   0 358.504 23.1854   1
  -2  -8   0 99.2239 8.12504   2
  -2  -8   0 110.961 8.68149   1
  -2  -8   0 94.7777 6.55677   3
  -2  -8   0 105.506 6.94553   3
  -2  -8   0 112.201 8.41961   4
  -2  -8   0 100.922 8.01854   1
   2   8   0 112.070 8.62525   2
   2   8   0 119.456 8.82170   1
   2   8   0 112.875 8.55266   1
  -3  -8   0 1263.11 77.7327   4
  -3  -8   0 1249.21 77.9090   1
  -3  -8   0 1178.44 76.3917   3
  -3  -8   0 1321.79 80.5267   1
   3   8   0 1229.72 77.1406   1
   3   8   0 1176.35 74.8064   4
   3   8   0 1142.30 75.1345   3
   3   8   0 1204.99 80.9201   2
  -4  -8   0 490.304 31.3273   3
  -4  -8   0 494.372 31.5605   1
  -4  -8   0 468.639 29.8806   4
  -4  -8   0 478.409 31.0098   1
   4   8   0 463.353 30.3408   3
   4   8   0 483.350 33.0749   2
   4   8   0 487.317 31.2367   1
   4   8   0 422.052 28.3558   4
  -5  -8   0 193.312 14.4527   2
  -5  -8   0 213.344 13.6305   4
  -5  -8   0 217.262 15.7272   2
  -5  -8   0 204.233 13.8744   3
   5   8   0 186.333 13.5330   1
   5   8   0 207.166 13.9884   3
   5   8   0 184.396 12.5959   4
   5   8   0 185.055 14.4380   2
  -6  -8   0 35.5162 3.93651   3
  -6  -8   0 33.9775 4.39638   2
  -6  -8   0 32.0497 4.98308   2
  -6  -8   0 28.1193 2.81389   4
   6   8   0 33.8734 4.76328   2
   6   8   0 28.4991 3.85708   3
   6   8   0 36.7662 4.50341   1
   6   8   0 22.6392 2.72865   4
  -7  -8   0 228.008 14.3273   4
  -7  -8   0 212.526 15.9379   2
  -7  -8   0 221.454 16.5067   2
  -7  -8   0 223.781 15.8116   1
  -7  -8   0 226.158 15.6255   3
   7   8   0 198.694 14.8636   3
   7   8   0 202.517 13.5821   4
   7   8   0 211.788 16.3073   2
   7   8   0 207.587 15.1062   1
  -8  -8   0 13.6953 3.25072   3
  -8  -8   0 5.50202 1.63218   4
  -8  -8   0 3.52672 3.14944   2
  -8  -8   0 8.35468 3.34733   1
   8   8   0 1.84555 3.02706   3
   8   8   0 7.40697 1.42637   4
   8   8   0 9.96627 1.81285   4
  -9  -8   0 7.85094 3.17407   3
  -9  -8   0 2.16173 3.01968   2
  -9  -8   0 9.05128 3.89378   1
  -9  -8   0 13.0538 3.83980   2
  -9  -8   0 4.75891 1.41367   4
   9   8   0 5.26278 3.66309   2
   9   8   0 5.64803 1.57773   4
   9   8   0 10.2751 3.78131   3
   9   8   0 5.03405 1.55880   4
 -10  -8   0 37.1588 5.51816   2
 -10  -8   0 37.0275 5.32341   2
 -10  -8   0 31.1573 5.27989   1
 -10  -8   0 23.6654 4.70173   3
  10   8   0 33.1262 5.20397   1
  10   8   0 31.1635 5.52202   2
  10   8   0 25.8052 4.90481   3
  10   8   0 30.6342 3.13108   4
  10   8   0 31.5410 3.10567   4
 -11  -8   0 81.6812 8.59606   2
 -11  -8   0 79.6249 8.21196   2
 -11  -8   0 69.8294 7.52922   3
 -11  -8   0 64.0182 7.84173   1
  11   8   0 79.2947 7.98591   1
  11   8   0 67.6489 7.90322   3
  11   8   0 105.215 9.87698   2
 -12  -8   0 1.60730 3.89886   3
 -12  -8   0 14.0748 4.39962   2
 -12  -8   0 12.1555 4.08737   2
 -12  -8   0 15.2781 4.93792   1
  12   8   0 13.9702 4.49783   1
  12   8   0 0.70144 4.47750   2
  12   8   0 6.70925 4.29846   3
  12   8   0 13.1014 2.37389   4
  12   8   0 9.00777 2.10206   4
 -13  -8   0 12.3814 4.59847   2
 -13  -8   0 13.6423 4.42360   3
 -13  -8   0 6.95322 4.22559   2
 -13  -8   0 17.0592 5.35552   1
  13   8   0 13.2969 4.82015   1
  13   8   0 23.3988 5.54538   3
  13   8   0 18.1461 5.87083   2
 -14  -8   0 7.88840 4.33286   2
 -14  -8   0 5.32423 4.42085   2
 -14  -8   0 7.40085 4.20601   3
 -14  -8   0 8.80741 4.66396   1
  14   8   0 0.09479 4.25092   2
  14   8   0 8.95881 4.36398   1
  14   8   0 6.34203 4.86204   3
 -15  -8   0 10.6429 5.40753   1
 -15  -8   0 4.96423 4.81898   2
 -15  -8   0 4.94045 4.05152   3
 -15  -8   0 5.71667 4.30369   2
  15   8   0 14.3497 5.57899   2
  15   8   0 12.8844 4.69448   1
  15   8   0 6.50584 4.56444   3
  16   8   0 2.92257 2.23508   4
  16   8   0 3.08467 2.07535   4
  13  -9   0 0.09071 5.00685   4
  13  -9   0 4.01868 3.94571   2
  13  -9   0 6.56443 4.00958   3
  13  -9   0 1.19996 4.95730   1
  13  -9   0 -3.5176 4.93041   4
 -13   9   0 3.92908 5.30312   1
 -13   9   0 1.38690 4.21026   4
 -13   9   0 5.74626 4.85514   3
  12  -9   0 -2.8747 4.50981   4
  12  -9   0 -2.3637 4.22996   4
  12  -9   0 -0.0203 4.13486   1
  12  -9   0 4.58267 4.16146   3
 -12   9   0 0.99379 5.35751   1
 -12   9   0 3.17526 4.27319   2
 -12   9   0 -1.2844 3.66358   2
 -12   9   0 0.56004 3.93655   4
 -12   9   0 -2.9580 4.12404   3
  11  -9   0 -0.3783 3.30784   2
  11  -9   0 0.01918 4.54548   4
  11  -9   0 6.75800 4.44795   4
  11  -9   0 12.0884 5.13575   1
  11  -9   0 3.37377 4.12912   3
 -11   9   0 5.11203 4.02169   4
 -11   9   0 12.2405 5.67964   1
 -11   9   0 2.63364 3.94193   2
 -11   9   0 -0.1501 4.02721   2
 -11   9   0 5.49659 4.42598   3
  10  -9   0 6.46217 4.13209   3
  10  -9   0 11.6486 5.16682   1
  10  -9   0 8.59731 4.66158   4
  10  -9   0 4.03448 4.58753   4
  10  -9   0 9.88350 3.89490   2
 -10   9   0 0.83244 5.81324   1
 -10   9   0 8.24648 4.44900   3
 -10   9   0 10.2495 4.28860   4
 -10   9   0 6.83497 4.46511   2
 -10   9   0 6.77622 3.94683   2
   9  -9   0 6.61617 5.43914   1
   9  -9   0 4.68267 3.98381   3
   9  -9   0 7.95881 3.62341   2
  -9   9   0 5.00271 3.78301   2
  -9   9   0 9.30715 4.25768   3
  -9   9   0 9.17577 5.65364   1
  -9   9   0 8.34168 3.95255   2
  -9   9   0 12.3465 4.50453   4
   8  -9   0 15.8545 5.47481   1
   8  -9   0 3.71010 4.82583   4
   8  -9   0 15.3831 4.94861   4
   8  -9   0 6.60700 3.65768   3
   8  -9   0 7.37938 3.16807   2
  -8   9   0 8.97875 4.18872   3
  -8   9   0 10.1540 3.86411   2
  -8   9   0 9.33132 5.22827   1
  -8   9   0 12.5841 4.23045   2
   7  -9   0 19.8659 4.81320   4
   7  -9   0 19.4465 4.39585   3
   7  -9   0 6.03634 4.54308   4
   7  -9   0 17.2231 5.57602   1
   7  -9   0 20.0525 3.64614   2
  -7   9   0 12.5745 3.69102   2
  -7   9   0 10.7942 4.15708   3
  -7   9   0 13.2982 4.03942   2
  -7   9   0 14.2753 4.01380   4
  -7   9   0 18.4112 5.95434   1
   6  -9   0 380.180 26.8767   2
   6  -9   0 388.998 27.2586   4
   6  -9   0 386.858 27.3791   1
   6  -9   0 388.559 27.0315   4
   6  -9   0 399.627 27.3549   3
  -6   9   0 356.368 26.2530   2
  -6   9   0 416.060 28.3053   1
  -6   9   0 411.576 27.7810   4
  -6   9   0 389.882 27.1230   3
   5  -9   0 71.5263 6.92785   3
   5  -9   0 91.5133 9.02504   4
   5  -9   0 81.2994 8.32137   4
   5  -9   0 85.0014 7.32520   2
   5  -9   0 74.6754 8.53338   1
  -5   9   0 68.9429 7.78524   1
  -5   9   0 79.3969 7.37730   3
  -5   9   0 86.0828 8.37700   4
  -5   9   0 73.6964 6.98987   2
   4  -9   0 25.2502 4.76983   1
   4  -9   0 21.3394 3.44979   2
   4  -9   0 24.9993 3.76125   3
   4  -9   0 19.2372 4.58433   4
   4  -9   0 24.3735 4.81793   4
  -4   9   0 19.5240 3.25145   2
  -4   9   0 24.6430 4.86430   1
  -4   9   0 20.0548 3.75854   3
  -4   9   0 20.6683 4.49414   4
   3  -9   0 104.650 9.10734   4
   3  -9   0 103.090 8.01529   2
   3  -9   0 97.1797 8.99427   1
   3  -9   0 89.4684 7.34882   3
   3  -9   0 92.7482 8.82646   4
  -3   9   0 93.7402 7.65779   2
  -3   9   0 92.4713 7.69261   3
  -3   9   0 107.495 9.19917   4
  -3   9   0 86.7577 8.53921   1
   2  -9   0 272.688 18.4874   3
   2  -9   0 293.833 19.9392   4
   2  -9   0 268.746 18.7551   2
   2  -9   0 230.592 17.4551   1
  -2   9   0 284.214 19.3606   1
  -2   9   0 285.886 19.0298   3
  -2   9   0 281.042 19.4843   4
   1  -9   0 348.055 22.9527   4
   1  -9   0 298.962 21.1938   2
   1  -9   0 312.503 20.9257   3
   1  -9   0 332.763 22.2427   1
  -1   9   0 350.828 22.9238   4
  -1   9   0 303.133 20.6504   3
  -1   9   0 297.344 21.0755   2
  -1   9   0 331.965 22.1380   1
   0  -9   0 70.9375 6.85126   4
   0  -9   0 87.5958 7.34748   1
   0  -9   0 65.6944 6.09868   1
   0  -9   0 63.6896 4.94809   3
   0   9   0 74.0611 7.03471   4
   0   9   0 69.2442 5.14298   3
   0   9   0 67.2650 6.31015   1
   0   9   0 65.3375 5.67994   2
  -1  -9   0 53.5275 5.46307   2
  -1  -9   0 65.3647 5.85557   1
  -1  -9   0 57.7662 5.81456   1
  -1  -9   0 56.3441 4.03804   3
   1   9   0 63.6270 5.74789   1
   1   9   0 62.1498 6.03933   4
   1   9   0 53.9337 5.61672   1
   1   9   0 50.5959 4.95099   2
   1   9   0 53.4477 3.86639   3
  -2  -9   0 535.059 37.3123   2
  -2  -9   0 565.772 36.4887   4
  -2  -9   0 586.804 37.5567   1
  -2  -9   0 567.752 36.7569   1
   2   9   0 585.286 37.4156   1
   2   9   0 592.268 37.6666   1
  -3  -9   0 212.792 14.4978   1
  -3  -9   0 178.384 13.1308   1
  -3  -9   0 191.482 13.2715   4
  -3  -9   0 195.685 12.7491   3
  -3  -9   0 188.096 13.9795   2
  -3  -9   0 202.761 12.9905   3
   3   9   0 203.174 13.0450   3
   3   9   0 186.390 13.3499   1
   3   9   0 187.030 13.2079   4
   3   9   0 190.293 13.5354   1
  -4  -9   0 9.21935 2.32636   4
  -4  -9   0 15.2422 3.01278   2
  -4  -9   0 10.2750 1.78535   3
  -4  -9   0 15.5426 3.35653   2
   4   9   0 15.7491 3.64916   2
   4   9   0 15.4991 2.14427   3
   4   9   0 14.0111 2.84519   4
   4   9   0 15.8154 3.36710   1
  -5  -9   0 403.357 25.5923   4
  -5  -9   0 400.663 26.1989   3
   5   9   0 383.617 27.3735   2
   5   9   0 418.761 27.1005   1
   5   9   0 401.171 26.2285   3
   5   9   0 370.603 24.5085   4
  -6  -9   0 50.8081 4.86072   3
  -6  -9   0 49.9128 5.44105   1
  -6  -9   0 43.6232 4.02222   4
   6   9   0 47.3693 4.23773   4
   6   9   0 56.4501 5.06709   3
   6   9   0 59.3414 5.72186   1
   6   9   0 55.4562 6.03750   2
  -7  -9   0 102.559 8.70324   3
  -7  -9   0 142.242 11.3898   2
  -7  -9   0 150.412 11.0721   1
  -7  -9   0 140.678 11.0148   2
  -7  -9   0 119.869 8.37163   4
   7   9   0 115.926 8.26051   4
   7   9   0 124.516 9.62376   3
   7   9   0 131.263 10.8869   2
  -8  -9   0 62.2658 6.22067   1
  -8  -9   0 44.5477 5.06084   3
  -8  -9   0 42.0032 5.45731   2
  -8  -9   0 43.6558 3.66177   4
  -8  -9   0 51.1898 6.28868   2
   8   9   0 50.9557 4.01732   4
   8   9   0 51.3979 5.58172   3
   8   9   0 54.5164 6.34383   2
  -9  -9   0 64.2124 4.71548   4
  -9  -9   0 73.4353 7.38210   1
  -9  -9   0 65.9847 7.24022   2
  -9  -9   0 59.0363 6.31525   2
  -9  -9   0 58.5859 6.10103   3
   9   9   0 71.6859 7.89434   2
   9   9   0 57.9168 4.33332   4
   9   9   0 72.2838 6.95082   3
   9   9   0 74.5965 7.21005   1
   9   9   0 58.8002 4.42200   4
 -10  -9   0 29.3427 4.80845   2
 -10  -9   0 27.9966 5.22070   2
 -10  -9   0 30.4014 4.95561   3
 -10  -9   0 27.3431 5.01619   1
 -10  -9   0 25.8294 2.74507   4
  10   9   0 29.1994 5.04605   1
  10   9   0 25.9919 2.67869   4
  10   9   0 23.7124 2.47990   4
  10   9   0 24.8766 5.24478   2
  10   9   0 31.4503 5.29395   3
 -11  -9   0 18.3962 4.79430   2
 -11  -9   0 18.6689 4.58022   3
 -11  -9   0 28.1227 4.95411   2
 -11  -9   0 20.0953 5.00109   1
 -11  -9   0 18.8777 2.55517   4
  11   9   0 19.8627 2.52869   4
  11   9   0 21.7367 4.84993   3
  11   9   0 23.9209 2.57050   4
  11   9   0 25.2725 4.78471   1
  11   9   0 15.4023 4.79065   2
 -12  -9   0 0.95591 3.98444   2
 -12  -9   0 5.59072 3.74212   3
 -12  -9   0 8.96525 4.14411   1
 -12  -9   0 -0.4784 3.49264   2
  12   9   0 3.62674 4.53153   2
  12   9   0 -1.6497 3.89146   3
  12   9   0 1.68015 1.65083   4
  12   9   0 7.40342 3.60618   1
 -13  -9   0 40.0298 6.57305   2
 -13  -9   0 31.4890 6.15725   1
 -13  -9   0 25.3027 5.73960   3
 -13  -9   0 26.3308 5.41003   2
  13   9   0 36.4700 5.59025   1
  13   9   0 23.9370 5.57268   3
  13   9   0 17.0590 5.71156   2
 -14  -9   0 4.13311 3.85023   2
 -14  -9   0 3.58702 4.12639   3
 -14  -9   0 6.24857 4.69711   1
 -14  -9   0 7.92351 4.49486   2
  14   9   0 7.46771 3.88848   1
  14   9   0 1.80819 4.72701   2
  14   9   0 4.13631 4.28623   3
 -15  -9   0 -1.0240 4.49272   2
 -15  -9   0 3.23322 4.67138   1
 -15  -9   0 6.98205 3.97787   3
  15   9   0 1.65145 5.48618   2
  15   9   0 -2.2630 4.25547   3
  15   9   0 4.58845 3.92421   1
  16   9   0 -2.5503 1.70257   4
  16   9   0 -0.1388 1.69406   4
  13 -10   0 5.09223 4.83790   4
 -13  10   0 3.17480 4.36687   2
 -13  10   0 -1.7303 4.22400   2
  12 -10   0 5.98555 4.55873   4
  12 -10   0 4.93702 3.76327   2
  12 -10   0 -0.8280 4.58683   4
  12 -10   0 -4.1820 3.92406   3
  12 -10   0 2.22085 5.11041   1
 -12  10   0 0.65728 4.31486   4
 -12  10   0 -0.6681 4.83996   1
 -12  10   0 -4.4565 4.03253   3
  11 -10   0 0.74864 4.59802   4
  11 -10   0 4.74739 3.88207   3
  11 -10   0 3.31393 4.87336   1
  11 -10   0 9.69348 4.07618   2
  11 -10   0 0.86773 4.25608   4
 -11  10   0 -3.2828 3.97290   4
 -11  10   0 3.19549 4.06765   2
 -11  10   0 0.36023 4.04170   3
 -11  10   0 5.27268 3.79834   2
 -11  10   0 -7.3783 5.41492   1
  10 -10   0 5.59324 4.66654   4
  10 -10   0 4.35229 3.99661   3
  10 -10   0 0.05139 4.55363   1
  10 -10   0 3.15879 3.97427   4
 -10  10   0 -1.6485 4.17580   4
 -10  10   0 3.37874 3.83439   2
 -10  10   0 -5.5829 4.33869   3
 -10  10   0 1.28088 4.16922   2
 -10  10   0 -2.0056 5.27957   1
   9 -10   0 9.23380 5.73451   1
   9 -10   0 21.5422 4.48025   2
   9 -10   0 26.5692 5.32677   3
  -9  10   0 32.1675 5.33566   2
  -9  10   0 33.8153 6.35625   3
  -9  10   0 20.3442 6.12341   1
  -9  10   0 16.9412 4.88448   2
  -9  10   0 30.5361 5.87555   4
   8 -10   0 40.4873 6.63577   4
   8 -10   0 23.9703 5.79630   4
   8 -10   0 38.9236 7.06429   1
   8 -10   0 24.5074 4.28469   2
   8 -10   0 24.8865 5.02684   3
  -8  10   0 41.0703 6.31993   2
  -8  10   0 28.9634 5.49703   3
  -8  10   0 36.9785 5.46004   2
  -8  10   0 13.6219 6.20351   1
   7 -10   0 -3.5350 3.94033   4
   7 -10   0 4.09117 2.91163   2
   7 -10   0 3.20815 4.34529   1
   7 -10   0 1.44096 2.84678   3
   7 -10   0 6.19605 4.71261   4
  -7  10   0 0.37001 3.68324   3
  -7  10   0 6.43605 3.62572   2
  -7  10   0 6.69528 3.43228   2
  -7  10   0 0.68189 4.90309   1
  -7  10   0 3.01871 3.75308   4
   6 -10   0 228.678 16.7496   3
   6 -10   0 208.396 16.8697   4
   6 -10   0 224.378 17.2551   4
   6 -10   0 232.197 16.8397   2
   6 -10   0 217.104 17.2651   1
  -6  10   0 226.319 16.7743   2
  -6  10   0 231.423 17.1352   3
  -6  10   0 203.194 16.8489   1
  -6  10   0 216.890 16.8352   4
   5 -10   0 217.061 17.0452   1
   5 -10   0 238.606 17.5910   4
   5 -10   0 211.740 15.8462   2
   5 -10   0 229.337 16.5153   3
   5 -10   0 259.484 18.3358   4
  -5  10   0 216.436 16.1635   2
  -5  10   0 197.397 16.1593   1
  -5  10   0 227.357 16.6126   3
  -5  10   0 221.593 16.8009   4
   4 -10   0 13.9733 4.54601   4
   4 -10   0 12.8674 3.01548   2
   4 -10   0 15.4947 4.50641   1
   4 -10   0 12.1979 3.00533   3
   4 -10   0 15.4750 4.76022   4
  -4  10   0 16.0264 4.31635   4
  -4  10   0 12.4829 3.00430   2
  -4  10   0 21.1231 4.50724   1
  -4  10   0 26.7585 3.97104   3
   3 -10   0 73.4309 6.42718   2
   3 -10   0 63.9368 7.40346   1
   3 -10   0 78.8004 7.70046   4
   3 -10   0 85.8195 8.45481   4
   3 -10   0 71.0990 6.39817   3
  -3  10   0 86.2309 7.91788   4
  -3  10   0 83.1986 7.05284   3
  -3  10   0 71.5498 7.38013   1
  -3  10   0 92.0374 7.43077   2
   2 -10   0 20.5914 3.06246   3
   2 -10   0 24.6226 5.00732   4
   2 -10   0 29.0948 5.07540   1
   2 -10   0 23.0577 3.51655   2
  -2  10   0 25.4072 4.46516   1
  -2  10   0 25.7953 3.32521   2
  -2  10   0 22.2580 4.47375   4
  -2  10   0 24.0498 3.46511   3
   1 -10   0 514.964 33.7628   4
   1 -10   0 521.997 34.2011   1
   1 -10   0 526.146 34.0288   1
   1 -10   0 483.557 32.4501   3
   1 -10   0 480.890 33.5334   2
  -1  10   0 473.960 32.1268   3
  -1  10   0 538.583 34.7531   4
  -1  10   0 541.018 34.8312   1
  -1  10   0 574.451 37.4787   2
   0 -10   0 45.3290 4.91093   1
   0 -10   0 45.5527 5.28026   1
   0 -10   0 47.7875 3.84694   3
   0 -10   0 39.9792 4.49904   2
   0  10   0 41.6945 3.59550   3
   0  10   0 43.7857 5.57242   4
   0  10   0 47.4590 5.21225   1
   0  10   0 40.7578 4.21474   2
  -1 -10   0 180.742 11.9431   3
  -1 -10   0 195.448 13.7008   1
  -1 -10   0 198.058 13.9222   4
  -1 -10   0 180.107 13.1744   2
  -1 -10   0 192.840 13.7857   1
   1  10   0 184.763 13.3699   1
   1  10   0 183.257 12.0066   3
   1  10   0 167.713 12.7564   2
  -2 -10   0 433.244 28.2644   1
  -2 -10   0 399.671 27.7893   2
  -2 -10   0 426.761 27.7766   1
  -2 -10   0 410.968 26.8892   4
   2  10   0 363.735 26.4416   2
   2  10   0 421.536 27.4479   1
   2  10   0 413.801 27.0400   1
   2  10   0 403.035 26.7719   4
  -3 -10   0 927.544 64.2125   2
  -3 -10   0 1006.30 63.2588   4
  -3 -10   0 1081.94 66.8565   3
  -3 -10   0 1017.17 64.4448   3
   3  10   0 1017.31 64.1215   1
   3  10   0 993.136 63.2137   1
   3  10   0 1009.63 63.4229   4
   3  10   0 987.507 63.3916   3
   3  10   0 943.002 64.8562   2
  -4 -10   0 193.537 13.2732   3
  -4 -10   0 202.838 15.2934   2
  -4 -10   0 225.049 14.8078   4
   4  10   0 201.198 14.0118   4
   4  10   0 234.105 15.7397   1
   4  10   0 205.815 13.8072   3
  -5 -10   0 241.908 16.1412   4
  -5 -10   0 255.979 16.8505   3
  -5 -10   0 237.663 16.7859   1
  -5 -10   0 225.438 16.9812   2
  -5 -10   0 259.461 18.5762   2
  -5 -10   0 243.358 16.9339   1
   5  10   0 237.033 16.7588   1
   5  10   0 266.495 17.3083   3
   5  10   0 246.991 16.3981   4
  -6 -10   0 3.51592 2.64634   2
  -6 -10   0 1.69190 2.58748   1
  -6 -10   0 0.22141 2.81665   2
  -6 -10   0 -0.3688 2.00716   4
  -6 -10   0 1.38704 2.59867   1
  -6 -10   0 3.87419 1.97278   3
   6  10   0 -0.2159 2.86366   2
   6  10   0 -1.4089 2.11326   3
   6  10   0 1.40592 2.27232   4
  -7 -10   0 34.6281 3.41429   4
  -7 -10   0 45.1469 4.47906   3
  -7 -10   0 35.6648 5.00218   1
   7  10   0 45.5404 4.81753   3
   7  10   0 43.9580 5.61473   2
  -8 -10   0 16.0339 3.27032   3
  -8 -10   0 20.4731 4.15002   1
  -8 -10   0 12.8822 1.99356   4
  -8 -10   0 11.3951 3.75367   2
  -8 -10   0 2.65373 3.45624   2
   8  10   0 14.4524 2.08170   4
   8  10   0 7.27513 3.26623   3
   8  10   0 24.9104 4.81775   2
   8  10   0 10.7237 3.64967   1
  -9 -10   0 150.389 12.5002   2
  -9 -10   0 154.468 12.4017   2
  -9 -10   0 138.247 11.4580   1
  -9 -10   0 131.498 10.5627   3
   9  10   0 159.898 12.2612   3
   9  10   0 136.212 12.2092   2
   9  10   0 120.876 8.57605   4
   9  10   0 126.981 10.7827   1
 -10 -10   0 3.42587 3.71475   2
 -10 -10   0 -3.7668 3.47553   1
 -10 -10   0 -1.0664 1.22353   4
 -10 -10   0 3.06386 3.62855   2
 -10 -10   0 2.00320 2.99929   3
  10  10   0 -0.2519 3.10576   1
  10  10   0 6.65698 3.86276   2
  10  10   0 -3.6812 3.41620   3
 -11 -10   0 73.2351 7.71689   2
 -11 -10   0 69.0641 7.96919   1
 -11 -10   0 71.0677 5.18621   4
 -11 -10   0 73.4880 8.34762   2
 -11 -10   0 74.0706 7.73801   3
  11  10   0 62.4075 7.68532   3
  11  10   0 84.0878 8.82267   2
  11  10   0 82.3198 8.10546   1
  11  10   0 68.6616 4.96735   4
  11  10   0 64.1433 4.85939   4
 -12 -10   0 9.03073 3.85813   3
 -12 -10   0 5.48045 3.99032   2
 -12 -10   0 11.2248 4.87941   1
 -12 -10   0 10.6847 4.56104   2
  12  10   0 9.52066 4.01005   1
  12  10   0 4.07899 4.41882   3
  12  10   0 5.66416 4.57039   2
 -13 -10   0 51.0149 6.79093   3
 -13 -10   0 35.1333 6.45933   2
 -13 -10   0 54.1630 6.95380   2
 -13 -10   0 42.2709 6.94953   1
  13  10   0 46.6805 6.88331   1
  13  10   0 43.8164 7.23322   2
  13  10   0 40.9690 6.84486   3
 -14 -10   0 -2.6557 3.45971   2
 -14 -10   0 1.63238 4.11498   1
 -14 -10   0 2.48044 3.95791   3
 -14 -10   0 -0.1592 4.24198   2
  14  10   0 6.96961 4.32963   3
  14  10   0 3.74382 3.64104   1
  14  10   0 2.45555 4.72486   2
  15  10   0 3.55515 4.57484   3
  15  10   0 7.31778 4.57573   1
  12 -11   0 -2.8953 4.17832   1
  12 -11   0 3.02185 4.73548   4
  12 -11   0 -0.2090 3.52626   2
  12 -11   0 3.96012 4.38105   3
  12 -11   0 0.46273 4.81527   4
 -12  11   0 0.99954 5.78166   1
 -12  11   0 1.46424 4.17302   2
 -12  11   0 4.16629 4.50959   3
 -12  11   0 0.18826 4.18959   2
 -12  11   0 0.42334 4.27190   4
  11 -11   0 1.95821 4.56600   4
  11 -11   0 3.12949 3.32500   2
  11 -11   0 -1.2504 4.43543   1
  11 -11   0 3.35920 4.65196   4
  11 -11   0 3.65081 4.22848   3
 -11  11   0 -5.6622 3.77552   4
 -11  11   0 -1.9512 5.37891   1
 -11  11   0 -6.2040 3.80803   3
  10 -11   0 1.01287 4.05582   3
  10 -11   0 1.10289 3.22369   2
  10 -11   0 -3.1699 4.23379   4
  10 -11   0 2.94849 4.71385   1
  10 -11   0 -1.0897 4.60133   4
 -10  11   0 -2.9222 5.30777   1
 -10  11   0 1.67021 4.11652   4
 -10  11   0 6.64223 4.39308   2
 -10  11   0 0.51680 3.99798   3
 -10  11   0 1.53220 3.84546   2
   9 -11   0 10.6032 5.08366   4
   9 -11   0 9.37376 5.35091   1
   9 -11   0 -3.1838 4.54191   4
   9 -11   0 6.58182 4.14244   3
  -9  11   0 16.8628 5.00672   3
  -9  11   0 18.7806 4.64702   2
  -9  11   0 4.44575 4.17341   2
  -9  11   0 8.57371 4.33364   4
  -9  11   0 4.67137 5.62818   1
   8 -11   0 -0.1291 4.00986   4
   8 -11   0 3.16760 3.44639   3
   8 -11   0 -1.4835 3.01603   2
   8 -11   0 -0.5126 4.04232   4
   8 -11   0 7.21968 5.33942   1
  -8  11   0 -3.2095 4.32921   3
  -8  11   0 3.88921 4.96789   1
  -8  11   0 1.08999 4.02844   4
  -8  11   0 3.70574 3.52434   2
  -8  11   0 1.78063 3.18168   2
   7 -11   0 68.9677 8.75089   4
   7 -11   0 90.0424 10.2305   1
   7 -11   0 95.0518 9.78627   4
   7 -11   0 88.0384 8.43758   3
   7 -11   0 76.9314 7.52154   2
  -7  11   0 64.5354 7.55040   2
  -7  11   0 99.0655 9.54870   4
  -7  11   0 94.2004 10.2098   1
  -7  11   0 86.8786 8.37952   2
  -7  11   0 84.0837 8.89278   3
   6 -11   0 115.641 11.3412   1
   6 -11   0 110.017 9.42377   3
   6 -11   0 100.455 8.64438   2
   6 -11   0 89.6207 9.40442   4
   6 -11   0 112.670 10.5974   4
  -6  11   0 102.003 10.4812   1
  -6  11   0 101.476 9.32196   3
  -6  11   0 103.767 9.15162   2
  -6  11   0 129.023 11.1447   4
   5 -11   0 211.744 17.3804   1
   5 -11   0 251.003 18.0482   4
   5 -11   0 234.884 17.7908   4
   5 -11   0 236.988 16.9767   3
   5 -11   0 214.273 16.1212   2
  -5  11   0 235.499 17.1264   3
  -5  11   0 208.281 16.5624   4
  -5  11   0 230.962 17.0461   2
  -5  11   0 222.471 17.2121   1
   4 -11   0 22.0254 3.73067   2
   4 -11   0 20.2762 5.12385   4
   4 -11   0 22.8346 5.40567   1
   4 -11   0 19.4981 4.94462   4
   4 -11   0 27.7804 3.99591   3
  -4  11   0 19.7262 3.62909   2
  -4  11   0 20.0948 4.83781   4
  -4  11   0 20.5076 5.25413   1
  -4  11   0 30.6271 4.60383   3
   3 -11   0 401.339 27.3562   3
   3 -11   0 413.401 28.7076   1
   3 -11   0 456.242 30.0039   4
   3 -11   0 409.331 28.6039   4
   3 -11   0 401.695 28.0137   2
  -3  11   0 407.507 28.0757   4
  -3  11   0 414.013 28.1435   1
  -3  11   0 447.822 29.4239   3
   2 -11   0 53.0735 6.44634   1
   2 -11   0 44.4937 4.68772   2
   2 -11   0 40.1188 5.78813   4
   2 -11   0 46.7772 4.51290   3
  -2  11   0 44.0569 5.43284   1
  -2  11   0 35.7178 4.20153   3
  -2  11   0 45.5803 5.73911   4
  -2  11   0 45.5702 4.52783   2
   1 -11   0 148.902 11.2563   4
   1 -11   0 142.640 11.0864   1
   1 -11   0 130.594 9.77805   2
   1 -11   0 120.041 8.86970   3
   1 -11   0 119.560 9.92936   1
  -1  11   0 128.659 10.3805   1
  -1  11   0 113.813 9.12847   2
  -1  11   0 125.058 10.5488   4
  -1  11   0 125.048 9.18518   3
   0 -11   0 2.72802 2.57022   2
   0 -11   0 0.26132 1.53022   3
   0 -11   0 4.57406 2.77511   1
   0 -11   0 -1.0278 2.92491   1
   0  11   0 1.22229 1.51217   3
   0  11   0 6.86988 3.43798   4
   0  11   0 1.05868 2.39284   2
   0  11   0 -1.3849 2.76260   1
  -1 -11   0 309.557 21.2934   4
  -1 -11   0 321.742 22.1767   2
  -1 -11   0 332.235 20.9919   3
   1  11   0 282.130 20.3168   1
   1  11   0 304.411 21.4876   2
   1  11   0 335.666 21.1186   3
  -2 -11   0 326.214 22.2477   2
  -2 -11   0 298.941 20.3932   4
   2  11   0 316.190 20.9805   4
   2  11   0 301.798 20.4501   1
   2  11   0 301.316 21.2915   2
   2  11   0 270.860 19.4261   1
  -3 -11   0 204.429 14.8167   2
  -3 -11   0 207.919 14.4015   4
   3  11   0 192.043 13.7548   1
   3  11   0 200.320 14.7349   2
   3  11   0 175.869 13.3714   1
   3  11   0 195.353 13.9261   4
  -4 -11   0 7.10301 1.30460   3
  -4 -11   0 4.58688 2.77572   1
  -4 -11   0 3.05538 2.29325   4
  -4 -11   0 8.44619 2.80553   2
  -4 -11   0 4.73633 3.02038   1
  -4 -11   0 6.89562 1.18441   3
   4  11   0 7.31444 3.12672   1
   4  11   0 6.20777 2.67173   4
   4  11   0 5.58515 2.86816   2
   4  11   0 4.38597 1.33845   3
  -5 -11   0 866.790 55.2384   1
  -5 -11   0 813.795 53.5199   3
  -5 -11   0 856.410 53.9337   4
  -5 -11   0 891.856 59.5746   2
  -5 -11   0 882.797 55.7227   1
  -5 -11   0 842.743 57.2971   2
   5  11   0 855.517 58.0487   2
   5  11   0 823.945 53.0443   4
   5  11   0 858.716 55.1857   3
  -6 -11   0 5.81583 2.61662   2
  -6 -11   0 -0.2944 1.63941   3
  -6 -11   0 0.11888 2.13905   4
  -6 -11   0 1.77970 2.80549   1
  -6 -11   0 2.54891 2.86001   1
  -6 -11   0 2.04473 2.70039   2
   6  11   0 1.05301 1.90336   3
   6  11   0 0.60322 2.33010   4
  -7 -11   0 19.0666 4.30577   2
  -7 -11   0 14.2338 3.78050   1
  -7 -11   0 16.0793 2.86819   3
  -7 -11   0 20.3761 3.76058   2
  -7 -11   0 18.9723 4.02012   1
  -7 -11   0 13.1599 2.59880   4
   7  11   0 14.7112 3.09251   3
   7  11   0 13.4311 2.60673   4
   7  11   0 11.3897 3.51076   1
  -8 -11   0 172.287 12.6012   1
  -8 -11   0 123.465 9.15916   4
  -8 -11   0 143.943 10.8645   3
   8  11   0 151.563 12.6431   2
   8  11   0 147.521 10.1970   4
   8  11   0 156.924 11.8625   3
   8  11   0 135.839 11.2101   1
  -9 -11   0 183.956 13.8766   1
  -9 -11   0 174.750 12.9016   3
   9  11   0 144.618 10.2577   4
   9  11   0 171.777 13.2421   1
   9  11   0 180.997 14.9248   2
   9  11   0 158.730 12.6758   3
 -10 -11   0 8.83604 3.78856   2
 -10 -11   0 9.71346 1.65418   4
 -10 -11   0 7.67608 3.76064   2
 -10 -11   0 10.2823 4.51471   1
 -10 -11   0 12.8322 3.64673   3
  10  11   0 13.3220 4.36772   2
  10  11   0 16.1183 4.57061   3
  10  11   0 13.9551 4.27101   1
 -11 -11   0 34.7674 5.43630   3
 -11 -11   0 34.2567 5.90638   1
 -11 -11   0 35.0989 5.94500   2
 -11 -11   0 37.8353 2.84987   4
 -11 -11   0 32.8983 5.51714   2
  11  11   0 39.9728 6.26724   3
  11  11   0 47.1768 6.01200   1
 -12 -11   0 3.48319 3.67275   3
 -12 -11   0 4.04313 4.20038   2
 -12 -11   0 -3.5184 3.49845   1
 -12 -11   0 0.44513 3.62338   2
  12  11   0 5.08793 3.56175   1
  12  11   0 1.77204 3.72215   3
  12  11   0 3.30952 4.31662   2
 -13 -11   0 58.2835 7.47857   2
 -13 -11   0 47.2904 6.71396   3
 -13 -11   0 44.3487 7.24758   1
 -13 -11   0 60.7563 8.06658   2
  13  11   0 39.2490 6.77240   1
  13  11   0 51.1706 7.85766   2
  13  11   0 46.6074 7.37635   3
 -14 -11   0 2.50370 3.66022   2
 -14 -11   0 -4.7413 3.82109   2
 -14 -11   0 -0.0936 4.17076   1
  14  11   0 3.99221 3.72952   1
  14  11   0 -2.2042 4.35990   2
  14  11   0 1.88613 4.68108   3
  15  11   0 6.80905 5.00765   3
  12 -12   0 -7.1717 4.38020   4
 -12  12   0 -3.0458 4.19465   2
 -12  12   0 1.07168 3.68616   2
  11 -12   0 2.71549 4.65552   1
  11 -12   0 5.95207 4.99153   4
  11 -12   0 -1.7582 4.07491   3
  11 -12   0 1.65124 3.36291   2
  11 -12   0 -6.4183 4.53416   4
 -11  12   0 5.62439 4.52401   3
 -11  12   0 3.76443 4.21287   4
 -11  12   0 -2.2560 4.42594   2
 -11  12   0 4.71509 5.24325   1
 -11  12   0 -5.7219 3.99477   2
  10 -12   0 -4.6770 4.73415   1
  10 -12   0 4.21324 3.95849   3
  10 -12   0 -1.6785 2.85571   2
 -10  12   0 -0.1978 4.06916   3
 -10  12   0 2.64984 3.91096   4
 -10  12   0 4.84748 4.53588   2
 -10  12   0 -1.2196 5.53870   1
   9 -12   0 7.05834 4.85941   4
   9 -12   0 1.64852 4.22791   4
   9 -12   0 0.81911 3.23720   2
   9 -12   0 16.2259 5.47130   1
   9 -12   0 18.0188 4.58910   3
  -9  12   0 -1.0590 6.53863   1
  -9  12   0 8.05431 4.06965   2
  -9  12   0 12.6530 4.53980   3
   8 -12   0 19.4471 5.79375   4
   8 -12   0 18.8495 6.37526   1
   8 -12   0 18.3620 4.57414   3
  -8  12   0 17.6018 4.59231   2
  -8  12   0 8.23625 4.80170   4
  -8  12   0 27.8261 5.36788   3
  -8  12   0 16.8268 6.33569   1
  -8  12   0 14.3448 4.27162   2
   7 -12   0 6.12242 4.61235   4
   7 -12   0 16.5541 5.72979   1
   7 -12   0 3.98968 3.43614   3
   7 -12   0 2.77534 3.32320   2
   7 -12   0 11.9910 4.87854   4
  -7  12   0 8.86554 3.64174   2
  -7  12   0 19.2226 5.85861   1
  -7  12   0 10.4822 4.38094   3
  -7  12   0 13.8824 4.80241   4
   6 -12   0 -0.0859 2.96796   3
   6 -12   0 5.33398 3.05712   2
   6 -12   0 1.08187 3.99071   4
   6 -12   0 -4.8192 4.49383   1
   6 -12   0 -2.3019 4.18276   4
  -6  12   0 8.46742 4.25102   4
  -6  12   0 -0.1441 4.12816   1
  -6  12   0 -0.5552 2.79128   2
  -6  12   0 4.80335 4.32074   3
   5 -12   0 145.756 11.4021   2
   5 -12   0 125.758 10.8500   3
   5 -12   0 150.485 13.7643   1
   5 -12   0 152.304 12.9532   4
   5 -12   0 144.094 12.8558   4
  -5  12   0 155.855 12.3163   3
  -5  12   0 155.852 13.1263   1
  -5  12   0 126.271 11.8360   4
  -5  12   0 160.710 12.1696   2
   4 -12   0 26.6384 3.92603   2
   4 -12   0 24.3012 4.06030   3
   4 -12   0 26.2517 5.62957   4
   4 -12   0 41.6516 6.51018   1
   4 -12   0 25.0442 5.38269   4
  -4  12   0 32.4991 5.62773   4
  -4  12   0 22.2310 4.43003   3
  -4  12   0 39.2840 5.80309   1
  -4  12   0 24.2808 4.06848   2
   3 -12   0 242.761 17.4062   1
   3 -12   0 185.222 13.8730   2
   3 -12   0 186.873 13.7409   3
   3 -12   0 215.973 16.1712   4
   3 -12   0 195.363 15.3036   4
  -3  12   0 167.077 14.1603   4
  -3  12   0 190.959 14.9382   1
  -3  12   0 192.572 14.0868   3
   2 -12   0 10.8174 4.05214   1
   2 -12   0 5.80293 3.86254   4
   2 -12   0 10.5633 4.11838   4
   2 -12   0 9.99581 2.56616   3
   2 -12   0 10.2749 2.78780   2
  -2  12   0 12.1751 2.74368   2
  -2  12   0 10.1061 3.87054   1
  -2  12   0 4.38542 3.97103   4
  -2  12   0 6.48831 2.79555   3
   1 -12   0 360.126 24.4666   3
   1 -12   0 412.957 27.3329   1
   1 -12   0 387.597 26.0327   1
   1 -12   0 373.707 26.0495   2
  -1  12   0 377.381 25.8880   1
  -1  12   0 399.618 26.7115   4
  -1  12   0 381.452 26.4327   2
  -1  12   0 383.347 25.4017   3
   0 -12   0 239.513 18.0246   2
   0 -12   0 326.165 21.2344   4
   0  12   0 272.984 18.1724   3
   0  12   0 266.483 19.1183   4
   0  12   0 295.189 20.1080   1
   0  12   0 295.771 20.3547   2
  -1 -12   0 254.459 16.3634   3
  -1 -12   0 241.135 17.4129   4
  -1 -12   0 245.580 16.2161   3
  -1 -12   0 265.405 18.3735   2
   1  12   0 249.147 17.6052   1
   1  12   0 219.136 15.0851   3
   1  12   0 244.525 17.4670   2
   1  12   0 266.803 18.2329   4
  -2 -12   0 126.513 10.3933   4
  -2 -12   0 137.818 10.5272   2
   2  12   0 141.320 10.9011   1
   2  12   0 137.673 10.7354   4
   2  12   0 131.984 10.4034   2
   2  12   0 132.469 10.2403   1
  -3 -12   0 206.041 14.9130   1
  -3 -12   0 215.407 15.7116   2
  -3 -12   0 221.319 15.6418   1
  -3 -12   0 205.347 14.8275   4
   3  12   0 205.357 14.8356   1
   3  12   0 208.131 15.5070   2
   3  12   0 217.683 15.3485   1
   3  12   0 213.508 15.0536   4
  -4 -12   0 223.420 15.8508   1
  -4 -12   0 223.854 16.3728   2
  -4 -12   0 217.660 15.1197   4
  -4 -12   0 223.952 15.8888   1
  -4 -12   0 244.707 15.2271   3
  -4 -12   0 199.736 13.4942   3
   4  12   0 201.540 15.5895   2
   4  12   0 206.874 13.8129   3
   4  12   0 217.849 15.2556   4
  -5 -12   0 290.730 19.0751   4
  -5 -12   0 268.539 19.6578   2
  -5 -12   0 276.574 19.2903   1
  -5 -12   0 291.436 19.7732   1
  -5 -12   0 292.223 20.7596   2
  -5 -12   0 256.923 17.4540   3
  -5 -12   0 268.111 17.8890   3
   5  12   0 268.810 19.9509   2
   5  12   0 299.569 19.1800   3
   5  12   0 265.974 18.4079   4
  -6 -12   0 89.5395 7.82793   1
  -6 -12   0 89.3230 7.80311   2
  -6 -12   0 87.6030 8.51746   2
  -6 -12   0 72.8912 5.95584   3
  -6 -12   0 82.3046 7.53437   1
  -6 -12   0 80.2926 6.50196   4
   6  12   0 91.6259 8.46275   2
   6  12   0 91.5120 7.91684   1
   6  12   0 81.9449 6.52075   3
   6  12   0 67.5578 6.26077   4
  -7 -12   0 51.9677 5.68589   2
  -7 -12   0 48.5843 5.57256   1
  -7 -12   0 45.7234 4.53395   3
  -7 -12   0 51.8231 5.88435   2
  -7 -12   0 48.7370 4.52558   4
   7  12   0 38.5971 4.48829   3
   7  12   0 54.7520 5.73716   1
   7  12   0 41.9282 5.93244   2
   7  12   0 53.8725 4.82707   4
  -8 -12   0 5.06667 3.27940   2
  -8 -12   0 4.66704 3.28964   1
  -8 -12   0 14.9533 3.57421   2
  -8 -12   0 5.37947 3.13212   1
  -8 -12   0 7.63095 2.65812   3
   8  12   0 11.7049 3.60911   1
   8  12   0 5.10219 2.10490   4
   8  12   0 1.23307 2.78406   3
  -9 -12   0 143.704 11.9794   2
  -9 -12   0 123.187 8.77813   4
  -9 -12   0 135.010 10.7483   3
  -9 -12   0 157.976 12.2552   1
  -9 -12   0 159.846 12.9332   2
   9  12   0 149.783 11.7624   1
   9  12   0 101.497 11.0493   2
 -10 -12   0 3.82818 3.66250   1
 -10 -12   0 0.47808 1.44425   4
 -10 -12   0 4.61014 3.14152   3
  10  12   0 1.56691 1.47553   4
  10  12   0 1.11156 3.59631   3
  10  12   0 -0.2255 3.05592   1
  10  12   0 2.80202 3.58542   2
 -11 -12   0 104.788 9.48545   3
 -11 -12   0 105.311 10.1444   1
  11  12   0 121.890 10.2959   1
  11  12   0 93.8938 10.3722   2
  11  12   0 93.4862 9.46750   3
 -12 -12   0 14.7483 5.01660   1
 -12 -12   0 16.0293 4.46240   2
 -12 -12   0 22.2325 4.99334   2
  12  12   0 16.0621 4.81223   1
  12  12   0 12.0445 4.70783   3
  12  12   0 11.3797 4.98911   2
 -13 -12   0 29.7470 5.71424   2
 -13 -12   0 24.8760 5.33371   2
 -13 -12   0 29.8418 6.04512   1
  13  12   0 9.29051 4.50666   1
  13  12   0 14.5642 5.15716   3
  13  12   0 24.7241 5.82495   2
 -14 -12   0 -0.9132 3.90795   1
 -14 -12   0 4.64352 3.72298   3
 -14 -12   0 -4.2125 4.00773   2
 -14 -12   0 2.72510 3.97328   2
  14  12   0 5.01657 4.57197   2
  14  12   0 -0.6429 3.65498   1
  11 -13   0 5.30064 3.70407   2
  11 -13   0 6.66420 4.47183   3
  11 -13   0 -2.4932 4.68645   1
  11 -13   0 1.00464 5.17337   4
  11 -13   0 -3.4816 4.34898   4
 -11  13   0 -2.9454 4.45017   2
 -11  13   0 1.31774 3.83254   2
 -11  13   0 -4.3326 4.29653   3
 -11  13   0 -4.5400 4.14324   4
 -11  13   0 3.53765 7.16625   1
  10 -13   0 -5.2462 3.78649   3
  10 -13   0 0.42245 5.01828   1
  10 -13   0 -1.8803 3.32352   2
 -10  13   0 -4.2511 4.21777   3
 -10  13   0 1.80821 3.97937   4
 -10  13   0 1.15664 4.09370   2
 -10  13   0 0.74419 4.53873   1
 -10  13   0 -2.5842 3.67575   2
   9 -13   0 2.96808 5.19195   1
   9 -13   0 3.39573 3.78069   3
   9 -13   0 1.04736 4.50589   4
   9 -13   0 0.72640 3.01441   2
   9 -13   0 -0.9505 4.57804   4
  -9  13   0 -4.6860 3.99741   3
  -9  13   0 4.44560 3.40623   2
  -9  13   0 -0.2514 4.10663   2
  -9  13   0 7.60468 5.26833   1
   8 -13   0 2.89603 3.51620   3
   8 -13   0 3.27173 3.08493   2
   8 -13   0 -5.2243 4.34217   4
   8 -13   0 3.13503 4.77520   4
   8 -13   0 2.38458 4.73491   1
  -8  13   0 2.07039 4.69236   4
  -8  13   0 8.81109 5.00026   1
  -8  13   0 5.01686 4.15715   3
   7 -13   0 38.9171 6.93773   4
   7 -13   0 26.5973 5.13644   3
   7 -13   0 40.1879 6.76483   4
   7 -13   0 30.1685 7.06773   1
  -7  13   0 32.6371 6.48692   1
  -7  13   0 24.6683 4.83872   2
  -7  13   0 44.1367 6.39502   4
  -7  13   0 44.6506 6.45780   3
   6 -13   0 -0.5169 2.99058   2
   6 -13   0 -2.3687 4.67453   4
   6 -13   0 -3.8879 4.93458   1
   6 -13   0 -1.6894 4.18592   4
  -6  13   0 -0.6119 4.19836   1
  -6  13   0 1.51556 3.57232   3
  -6  13   0 0.39333 3.04952   2
  -6  13   0 0.97167 3.63630   4
   5 -13   0 96.8373 8.49865   3
   5 -13   0 86.3878 9.61950   4
   5 -13   0 76.5927 9.75942   1
   5 -13   0 81.6879 9.64558   4
  -5  13   0 97.9450 9.25223   3
  -5  13   0 102.400 9.72750   4
  -5  13   0 96.1367 9.70561   1
  -5  13   0 111.990 9.33082   2
   4 -13   0 5.32547 4.93310   1
   4 -13   0 1.79163 2.94090   2
   4 -13   0 -0.4027 2.45566   3
   4 -13   0 -3.3920 3.73000   4
   4 -13   0 3.03250 3.87535   4
  -4  13   0 5.41543 3.10108   2
  -4  13   0 1.19637 2.93543   3
  -4  13   0 1.81597 3.67905   1
  -4  13   0 -1.3069 3.87046   4
   3 -13   0 262.291 19.5143   4
   3 -13   0 279.344 20.6244   1
   3 -13   0 267.715 18.6668   3
   3 -13   0 318.580 21.6062   2
   3 -13   0 264.518 19.8714   4
  -3  13   0 268.076 19.4568   1
  -3  13   0 219.212 17.1652   2
  -3  13   0 277.019 20.0333   4
  -3  13   0 266.374 18.8072   3
   2 -13   0 133.987 11.7204   4
   2 -13   0 145.318 10.8698   2
   2 -13   0 159.509 12.6751   1
   2 -13   0 155.670 12.4029   4
   2 -13   0 127.289 9.90930   3
  -2  13   0 149.288 10.8611   3
  -2  13   0 121.440 10.9035   1
  -2  13   0 126.374 10.0470   2
  -2  13   0 144.180 11.9985   4
   1 -13   0 95.9409 7.85014   2
   1 -13   0 96.7575 7.34207   3
  -1  13   0 117.124 10.1074   4
  -1  13   0 92.3008 7.75725   2
  -1  13   0 85.6823 8.40476   1
  -1  13   0 87.7153 7.03962   3
   0 -13   0 44.5647 3.86728   3
   0 -13   0 63.0675 6.77729   4
   0 -13   0 48.9192 4.77702   2
   0  13   0 48.7550 4.96219   2
   0  13   0 50.3932 5.74052   1
  -1 -13   0 587.263 38.2326   3
  -1 -13   0 620.490 39.4394   3
  -1 -13   0 557.279 39.2197   2
  -1 -13   0 631.865 40.5545   4
   1  13   0 600.350 39.3493   4
   1  13   0 600.521 39.4720   1
   1  13   0 589.551 38.2654   3
   1  13   0 646.636 43.1746   2
  -2 -13   0 162.632 12.2468   1
  -2 -13   0 131.936 11.3573   4
  -2 -13   0 198.368 14.2629   2
  -2 -13   0 148.238 11.9667   1
   2  13   0 149.741 11.7815   4
   2  13   0 158.436 12.1689   1
   2  13   0 171.273 12.6864   2
   2  13   0 160.979 12.0581   1
  -3 -13   0 138.851 10.9242   1
  -3 -13   0 141.490 11.2387   4
  -3 -13   0 145.860 11.3759   2
  -3 -13   0 151.910 11.6626   1
   3  13   0 148.232 11.5794   2
   3  13   0 134.691 10.7407   4
  -4 -13   0 6.24671 3.02856   4
  -4 -13   0 9.41781 3.03270   2
  -4 -13   0 11.9891 3.37647   1
  -4 -13   0 7.07483 3.22183   1
   4  13   0 7.85326 3.11374   2
   4  13   0 11.3002 3.30361   4
  -5 -13   0 687.620 45.8818   2
  -5 -13   0 638.392 41.0285   3
  -5 -13   0 605.312 39.7504   3
  -5 -13   0 628.546 41.3120   1
  -5 -13   0 611.143 40.5432   1
  -5 -13   0 624.706 40.3045   4
  -5 -13   0 659.796 44.4479   2
   5  13   0 606.102 39.8751   3
   5  13   0 640.109 41.6311   1
   5  13   0 624.420 40.5281   4
   5  13   0 667.371 45.1275   2
  -6 -13   0 71.6726 6.82711   1
  -6 -13   0 68.1615 5.31599   3
  -6 -13   0 64.1867 6.34173   2
  -6 -13   0 63.2806 5.79680   4
  -6 -13   0 58.2221 6.66779   2
   6  13   0 59.2154 6.23392   1
   6  13   0 65.5584 6.94114   2
   6  13   0 65.0683 6.01738   4
   6  13   0 63.3275 5.17299   3
  -7 -13   0 290.511 20.9620   2
  -7 -13   0 279.803 18.7038   4
  -7 -13   0 290.358 21.3240   2
  -7 -13   0 284.657 20.0191   1
  -7 -13   0 282.454 19.1421   3
  -7 -13   0 279.319 19.6592   1
   7  13   0 283.241 19.2396   3
   7  13   0 292.103 21.4586   2
   7  13   0 279.613 19.6416   1
   7  13   0 250.526 17.7805   4
  -8 -13   0 2.75983 2.91713   2
  -8 -13   0 8.21886 3.44019   2
  -8 -13   0 -0.0405 2.92450   1
  -8 -13   0 4.06001 3.15610   1
  -8 -13   0 6.28242 2.57012   3
   8  13   0 8.18523 3.53328   1
   8  13   0 4.48185 3.41540   2
   8  13   0 3.36364 2.30597   4
   8  13   0 7.18241 3.03053   3
  -9 -13   0 153.192 11.0551   4
  -9 -13   0 179.417 14.1670   2
  -9 -13   0 191.993 14.2643   1
  -9 -13   0 186.864 14.2733   1
  -9 -13   0 176.107 14.5242   2
   9  13   0 156.842 12.5207   3
   9  13   0 165.503 14.9296   2
   9  13   0 204.471 14.5810   1
 -10 -13   0 13.1719 3.94238   2
 -10 -13   0 14.4067 4.45633   2
 -10 -13   0 10.3013 4.15626   1
 -10 -13   0 14.3770 2.17053   4
  10  13   0 10.6043 3.74650   1
  10  13   0 12.9426 2.13942   4
  10  13   0 8.08984 3.58499   3
 -11 -13   0 53.1681 7.03034   1
 -11 -13   0 63.0219 7.23613   2
 -11 -13   0 59.9166 7.29698   2
 -11 -13   0 44.4913 5.91681   3
  11  13   0 44.5233 6.14221   1
  11  13   0 36.9305 7.14870   2
  11  13   0 50.3279 7.15782   3
 -12 -13   0 -3.1262 3.15196   3
 -12 -13   0 1.56715 3.87864   1
  12  13   0 -1.5526 3.28596   1
  12  13   0 3.09234 3.96472   2
 -13 -13   0 12.0498 4.38663   3
 -13 -13   0 35.9686 6.32423   1
  13  13   0 22.9902 5.91231   2
  13  13   0 22.4093 5.28889   1
 -14 -13   0 -1.6179 4.54545   2
 -14 -13   0 -2.5102 4.06028   1
 -14 -13   0 -5.6223 3.38499   3
  14  13   0 3.76014 4.35279   3
  14  13   0 3.56371 3.83855   1
  14  13   0 5.84471 4.82577   2
 -11  14   0 5.94030 3.52743   2
 -11  14   0 -0.3941 4.02408   2
  10 -14   0 0.06805 4.25555   4
  10 -14   0 -3.7174 4.19053   4
  10 -14   0 5.99010 5.25264   1
  10 -14   0 5.00361 3.61112   2
  10 -14   0 2.46108 4.03520   3
 -10  14   0 1.67851 3.92525   2
 -10  14   0 -0.8618 4.01253   4
 -10  14   0 3.28801 4.00792   2
 -10  14   0 3.72460 5.05831   1
 -10  14   0 -2.3546 3.95466   3
   9 -14   0 4.47976 3.27375   2
   9 -14   0 -1.1133 4.77452   1
   9 -14   0 0.23941 3.95353   3
   9 -14   0 2.89903 4.75196   4
   9 -14   0 1.04232 4.19585   4
  -9  14   0 1.47938 5.22062   1
  -9  14   0 8.99075 4.46225   4
  -9  14   0 1.28050 4.04223   3
  -9  14   0 -1.4025 3.58973   2
  -9  14   0 -1.5751 3.76473   2
   8 -14   0 2.92461 2.96530   2
   8 -14   0 -1.5510 4.51486   4
   8 -14   0 -1.4529 5.22393   1
   8 -14   0 6.78604 4.57869   4
   8 -14   0 8.74666 4.05294   3
  -8  14   0 3.66118 3.49997   2
  -8  14   0 4.37661 4.91950   1
  -8  14   0 1.72422 4.02512   3
  -8  14   0 6.70890 3.89899   2
  -8  14   0 2.21288 4.58751   4
   7 -14   0 10.2639 3.91813   3
   7 -14   0 -2.8083 4.87905   4
   7 -14   0 9.14832 4.67684   4
   7 -14   0 16.4959 5.61674   1
   7 -14   0 10.8189 3.77751   2
  -7  14   0 7.03286 4.20109   4
  -7  14   0 13.4919 4.52013   3
  -7  14   0 0.81780 4.59191   1
   6 -14   0 -1.0462 4.42320   4
   6 -14   0 1.67329 4.10883   4
   6 -14   0 7.70563 3.27287   3
   6 -14   0 7.59699 3.51769   2
   6 -14   0 1.72892 4.66680   1
  -6  14   0 1.00528 3.17999   2
  -6  14   0 3.48285 4.08582   4
  -6  14   0 0.03012 4.14468   1
  -6  14   0 0.38623 3.89458   3
   5 -14   0 138.450 11.1456   3
   5 -14   0 124.373 12.4882   1
   5 -14   0 147.493 13.2885   4
   5 -14   0 113.604 11.7109   4
  -5  14   0 142.067 11.5963   3
  -5  14   0 133.274 12.1202   4
  -5  14   0 146.816 11.9972   2
  -5  14   0 129.411 12.2866   1
   4 -14   0 -1.5825 2.75201   3
   4 -14   0 6.89503 4.81659   4
   4 -14   0 0.22669 5.13112   1
   4 -14   0 4.46929 4.45710   4
   4 -14   0 -1.6752 2.77920   2
  -4  14   0 4.18769 4.22315   1
  -4  14   0 6.67803 3.46951   3
  -4  14   0 -1.6362 3.89292   4
   3 -14   0 186.389 14.3034   2
   3 -14   0 202.473 15.8308   4
   3 -14   0 192.977 15.5355   4
   3 -14   0 185.103 13.7923   3
   3 -14   0 218.700 16.9845   1
  -3  14   0 195.559 14.5003   3
  -3  14   0 208.823 15.0969   2
  -3  14   0 197.388 15.3997   1
  -3  14   0 199.907 15.8099   4
   2 -14   0 3.93681 2.33995   3
   2 -14   0 -0.0287 2.48598   2
  -2  14   0 2.06159 3.73097   4
  -2  14   0 7.39830 4.14956   1
  -2  14   0 4.67779 2.53025   2
  -2  14   0 0.90889 2.38398   3
   1 -14   0 616.141 40.5100   4
   1 -14   0 604.616 41.1694   2
   1 -14   0 569.763 38.1462   3
  -1  14   0 567.745 38.1638   3
  -1  14   0 605.638 39.9810   1
  -1  14   0 664.674 43.8478   2
  -1  14   0 613.391 40.4541   4
   0 -14   0 319.274 21.8621   3
   0 -14   0 380.238 25.5665   4
   0 -14   0 356.326 24.7057   2
   0  14   0 389.548 25.5502   1
   0  14   0 371.515 25.4404   2
   0  14   0 315.148 21.7410   3
  -1 -14   0 163.149 12.7579   1
  -1 -14   0 175.434 11.5549   3
  -1 -14   0 169.019 11.3785   3
  -1 -14   0 168.481 12.7209   2
  -1 -14   0 175.956 13.7453   4
  -1 -14   0 187.755 14.1064   1
   1  14   0 152.594 12.1850   2
   1  14   0 201.824 14.8994   1
   1  14   0 196.674 14.1461   4
   1  14   0 157.600 10.8265   3
  -2 -14   0 37.8167 4.43409   2
  -2 -14   0 33.6064 4.77285   1
  -2 -14   0 30.4882 5.03451   4
  -2 -14   0 29.9846 4.91726   1
   2  14   0 26.6838 4.06380   2
   2  14   0 31.3394 4.92745   4
  -3 -14   0 501.325 34.2296   2
  -3 -14   0 480.917 31.9637   4
  -3 -14   0 448.420 30.6718   1
  -3 -14   0 480.943 32.1187   1
   3  14   0 489.130 32.2026   4
   3  14   0 482.607 33.5644   2
  -4 -14   0 29.3816 4.30873   2
  -4 -14   0 32.0904 4.67636   4
  -4 -14   0 37.9322 5.39699   1
  -4 -14   0 36.0464 4.98379   1
   4  14   0 22.9256 4.22288   1
   4  14   0 25.1058 4.45672   4
   4  14   0 28.8785 4.55225   2
  -5 -14   0 41.7021 4.85782   2
  -5 -14   0 43.2561 4.95756   4
  -5 -14   0 50.3108 5.77270   1
  -5 -14   0 42.6822 5.30727   2
  -5 -14   0 39.0657 2.99811   3
  -5 -14   0 40.1500 3.11005   3
  -5 -14   0 46.5265 5.37400   1
   5  14   0 41.6209 5.12031   4
   5  14   0 32.3190 4.94470   2
   5  14   0 37.1411 3.01646   3
   5  14   0 36.3551 4.88457   1
  -6 -14   0 36.9567 4.93684   1
  -6 -14   0 33.7587 4.90932   2
  -6 -14   0 20.4673 4.11909   1
  -6 -14   0 14.9867 2.39553   3
  -6 -14   0 28.3621 3.91451   4
  -6 -14   0 25.4633 4.40345   2
   6  14   0 37.8941 4.94934   1
   6  14   0 22.9697 3.96818   4
   6  14   0 19.7672 2.58220   3
  -7 -14   0 504.398 32.9656   1
  -7 -14   0 478.528 33.7507   2
  -7 -14   0 427.539 29.3027   4
  -7 -14   0 490.176 33.9100   2
  -7 -14   0 496.786 32.7280   1
   7  14   0 478.495 33.9704   2
   7  14   0 472.548 30.8938   4
   7  14   0 471.853 31.7220   1
  -8 -14   0 8.68064 4.14145   2
  -8 -14   0 3.54845 2.97819   2
  -8 -14   0 7.08336 3.45353   1
  -8 -14   0 11.2098 2.64654   4
  -8 -14   0 10.5685 3.55172   1
   8  14   0 9.05737 3.42895   1
   8  14   0 3.83904 2.70636   3
   8  14   0 8.27070 3.71716   2
   8  14   0 2.43979 2.55424   4
  -9 -14   0 127.189 10.6812   2
  -9 -14   0 110.064 10.2414   2
  -9 -14   0 139.861 11.3220   1
  -9 -14   0 111.596 8.34387   4
  -9 -14   0 102.929 8.91530   3
  -9 -14   0 114.711 10.1053   1
   9  14   0 106.949 8.35664   4
   9  14   0 139.149 11.8897   2
   9  14   0 103.670 9.22900   3
   9  14   0 121.479 10.2684   1
 -10 -14   0 0.15510 3.29514   1
 -10 -14   0 5.44808 3.24376   3
 -10 -14   0 12.0064 3.68686   2
 -10 -14   0 8.49600 4.56677   2
 -10 -14   0 8.74341 3.87754   1
 -10 -14   0 4.84819 1.76816   4
  10  14   0 5.52106 1.86944   4
  10  14   0 10.7940 3.70699   1
  10  14   0 -5.7649 4.16177   2
 -11 -14   0 110.926 10.2858   2
 -11 -14   0 107.935 7.51244   4
 -11 -14   0 137.625 11.6782   1
 -11 -14   0 109.142 9.46503   3
 -11 -14   0 105.704 7.35757   4
 -11 -14   0 130.618 11.9755   2
  11  14   0 118.743 11.6804   2
  11  14   0 136.277 11.2693   1
 -12 -14   0 6.25071 3.44873   3
 -12 -14   0 1.03677 3.81317   2
 -12 -14   0 5.54444 4.01480   2
 -12 -14   0 6.79992 4.32088   1
  12  14   0 5.99638 4.35359   3
  12  14   0 10.2903 3.81002   1
 -13 -14   0 12.5861 4.71824   1
 -13 -14   0 4.49103 3.78388   3
 -13 -14   0 5.65308 4.08442   2
 -13 -14   0 6.27844 4.06706   2
  13  14   0 8.55130 4.31656   3
  13  14   0 3.72785 4.91333   2
  13  14   0 6.45438 3.96485   1
  14  14   0 -0.0364 3.99889   3
  10 -15   0 1.35624 3.95173   3
  10 -15   0 1.86273 5.00954   4
  10 -15   0 -0.5859 3.21725   2
 -10  15   0 0.60834 3.80446   2
 -10  15   0 -1.4296 4.16554   3
 -10  15   0 5.33147 3.89959   2
   9 -15   0 12.8607 5.94320   1
   9 -15   0 10.1130 5.06679   4
   9 -15   0 5.36341 4.73755   4
   9 -15   0 7.22164 4.08827   3
  -9  15   0 2.72823 3.76247   2
  -9  15   0 2.99263 4.84621   1
  -9  15   0 -0.8641 4.25031   4
  -9  15   0 4.07749 4.75160   3
   8 -15   0 -0.7714 2.98071   2
   8 -15   0 -3.6147 5.07754   1
   8 -15   0 5.25440 3.66559   3
   8 -15   0 2.46292 4.65020   4
   8 -15   0 -0.1182 4.37050   4
  -8  15   0 -0.1678 3.74482   2
  -8  15   0 0.88538 3.41525   2
  -8  15   0 1.81752 4.05718   4
  -8  15   0 0.60523 3.75675   3
  -8  15   0 4.05223 5.00034   1
   7 -15   0 18.4843 5.50918   4
   7 -15   0 13.3702 5.73315   1
   7 -15   0 9.15988 3.84882   2
   7 -15   0 15.2769 4.46900   3
   7 -15   0 9.04913 5.67485   4
  -7  15   0 15.5644 4.15532   2
  -7  15   0 20.4120 5.67766   4
  -7  15   0 18.1859 6.18477   1
  -7  15   0 17.4911 4.76226   3
   6 -15   0 8.53391 3.91109   3
   6 -15   0 7.04205 3.42550   2
   6 -15   0 3.27231 4.77122   4
   6 -15   0 14.6074 5.58758   1
   6 -15   0 11.6294 5.39975   4
  -6  15   0 3.44218 4.60344   1
  -6  15   0 8.53305 4.07351   3
  -6  15   0 3.33251 4.45035   4
   5 -15   0 23.2383 5.73391   4
   5 -15   0 27.4035 4.45415   2
   5 -15   0 27.8927 6.02121   4
   5 -15   0 31.6327 4.76134   3
   5 -15   0 31.8915 7.07423   1
  -5  15   0 27.1253 4.99989   3
  -5  15   0 17.1020 5.67940   1
  -5  15   0 32.2923 6.06406   4
   4 -15   0 13.0794 5.09778   4
   4 -15   0 8.10324 3.10005   3
   4 -15   0 14.6712 5.20832   4
   4 -15   0 8.07320 4.68744   1
  -4  15   0 5.61659 3.16476   3
  -4  15   0 6.23426 3.10081   2
  -4  15   0 10.7603 4.55396   1
  -4  15   0 3.65406 4.25154   4
   3 -15   0 119.127 9.42006   3
   3 -15   0 120.205 9.85519   2
   3 -15   0 109.561 11.1520   4
   3 -15   0 115.771 11.0710   4
  -3  15   0 109.541 10.6261   4
  -3  15   0 119.174 9.79863   3
  -3  15   0 126.075 9.96175   2
  -3  15   0 124.652 10.9920   1
   2 -15   0 5.77940 2.62482   3
   2 -15   0 16.9707 3.24651   2
  -2  15   0 11.0151 4.42988   1
  -2  15   0 16.2976 4.94677   4
  -2  15   0 13.6346 3.15754   3
  -2  15   0 15.8083 3.14546   2
   1 -15   0 202.591 15.4352   4
   1 -15   0 189.424 14.4690   1
   1 -15   0 194.243 15.5482   1
   1 -15   0 196.233 15.1477   4
   1 -15   0 178.980 12.7915   3
   1 -15   0 193.206 14.2682   2
  -1  15   0 190.336 14.1080   2
  -1  15   0 178.223 12.8615   3
  -1  15   0 192.992 14.8134   1
   0 -15   0 13.9878 2.20453   3
   0 -15   0 10.4138 4.53822   1
   0 -15   0 15.7983 4.23609   4
   0 -15   0 5.92326 3.62945   1
   0 -15   0 13.6079 3.43137   2
   0  15   0 10.2702 1.94132   3
   0  15   0 4.01993 3.55089   4
   0  15   0 2.92429 3.40499   1
   0  15   0 9.43694 2.84339   2
  -1 -15   0 512.974 33.8066   3
  -1 -15   0 565.904 37.0907   4
  -1 -15   0 578.552 37.0916   1
  -1 -15   0 552.073 36.5673   1
  -1 -15   0 517.810 33.9847   3
  -1 -15   0 524.702 36.3491   2
   1  15   0 500.501 33.2824   3
   1  15   0 542.750 37.1660   2
   1  15   0 575.451 37.2091   4
  -2 -15   0 110.739 9.39177   1
  -2 -15   0 102.302 9.48861   1
  -2 -15   0 113.058 9.80631   4
  -2 -15   0 95.9668 8.44737   2
   2  15   0 99.4486 8.62444   2
   2  15   0 111.763 9.68089   4
  -3 -15   0 416.486 27.3426   1
  -3 -15   0 360.030 24.9591   1
  -3 -15   0 345.573 25.2972   2
  -3 -15   0 400.116 26.6233   4
   3  15   0 370.416 26.3428   2
   3  15   0 369.768 25.3426   4
   3  15   0 378.256 25.5672   1
   3  15   0 354.915 24.9523   1
  -4 -15   0 1.31212 3.22024   1
  -4 -15   0 4.32038 2.84693   2
  -4 -15   0 -0.6016 2.87105   1
  -4 -15   0 -1.8958 3.28188   4
   4  15   0 0.01951 2.88835   1
   4  15   0 -1.6839 2.78741   2
   4  15   0 1.82931 3.71618   4
   4  15   0 3.31439 2.94738   1
  -5 -15   0 156.357 12.0147   2
  -5 -15   0 149.271 11.2918   4
  -5 -15   0 137.289 11.3162   1
  -5 -15   0 143.672 11.7948   2
  -5 -15   0 136.342 11.2394   1
   5  15   0 148.517 11.5263   1
   5  15   0 158.609 11.8391   4
   5  15   0 139.668 11.7885   2
  -6 -15   0 24.7239 2.46808   3
  -6 -15   0 32.2987 4.97560   2
  -6 -15   0 27.9591 4.47629   2
  -6 -15   0 23.7526 4.34007   1
  -6 -15   0 25.0036 2.55344   3
  -6 -15   0 23.3753 4.26222   1
  -6 -15   0 16.9509 3.86364   4
   6  15   0 30.4586 4.67964   4
   6  15   0 30.3658 4.55052   1
   6  15   0 27.0182 5.22654   2
   6  15   0 20.8530 2.35480   3
  -7 -15   0 138.054 11.7933   2
  -7 -15   0 145.593 11.5258   1
  -7 -15   0 134.777 9.73038   3
  -7 -15   0 127.395 9.29102   3
  -7 -15   0 125.675 11.0938   1
  -7 -15   0 146.588 11.6718   2
   7  15   0 137.656 12.0191   2
   7  15   0 138.974 10.8379   4
   7  15   0 151.437 12.0202   1
  -8 -15   0 0.56543 2.10586   3
  -8 -15   0 1.99574 2.79195   2
  -8 -15   0 0.77730 2.38944   4
  -8 -15   0 4.17980 3.33177   2
  -8 -15   0 0.95873 3.01865   1
  -8 -15   0 2.97128 3.24132   1
   8  15   0 -0.5982 3.33770   2
   8  15   0 -5.9514 3.06384   1
  -9 -15   0 142.291 12.0533   2
  -9 -15   0 137.439 11.4839   1
  -9 -15   0 153.267 11.9611   1
  -9 -15   0 114.712 9.51309   3
  -9 -15   0 118.578 10.8677   2
  -9 -15   0 129.834 9.60199   4
   9  15   0 132.789 11.1133   1
   9  15   0 159.182 13.0005   2
   9  15   0 107.400 9.76235   3
   9  15   0 126.162 9.51717   4
 -10 -15   0 14.9668 4.35955   1
 -10 -15   0 10.5828 4.42565   2
 -10 -15   0 23.1635 4.77290   1
 -10 -15   0 19.3696 3.48886   3
 -10 -15   0 15.0700 2.64858   4
 -10 -15   0 18.4908 4.20126   2
  10  15   0 17.0726 4.18703   3
  10  15   0 16.6392 5.05111   2
  10  15   0 18.2655 4.61454   1
 -11 -15   0 49.1609 6.58895   2
 -11 -15   0 49.7986 6.26983   1
 -11 -15   0 44.4601 3.68969   4
 -11 -15   0 39.2290 3.65669   4
 -11 -15   0 37.6154 5.07323   3
 -11 -15   0 41.5754 5.75298   2
 -11 -15   0 39.9289 6.37854   1
  11  15   0 54.7793 6.95970   2
  11  15   0 29.5087 5.79121   3
  11  15   0 59.4455 6.74115   1
 -12 -15   0 -0.2030 3.65358   2
 -12 -15   0 2.06174 3.95465   2
 -12 -15   0 6.96795 4.36044   1
 -12 -15   0 -2.7646 2.91366   3
  12  15   0 5.63968 3.78549   1
  12  15   0 2.69593 4.02504   2
 -13 -15   0 12.8163 5.74217   2
 -13 -15   0 12.4109 4.26021   2
 -13 -15   0 19.3623 5.32180   1
 -13 -15   0 19.8196 4.53057   3
  13  15   0 14.7714 4.95705   3
  13  15   0 24.2097 5.10452   1
  13  15   0 16.2417 5.53927   2
 -10  16   0 -2.1364 3.77293   2
 -10  16   0 -0.4061 3.65525   2
   9 -16   0 0.79475 5.11327   4
   9 -16   0 6.82345 5.04898   4
   9 -16   0 -0.0834 5.41376   1
   9 -16   0 2.01020 3.28525   2
  -9  16   0 2.71663 4.88509   4
  -9  16   0 4.37636 3.86700   2
  -9  16   0 -2.9287 4.31202   3
  -9  16   0 -1.4669 3.48872   2
  -9  16   0 7.28564 5.01445   1
   8 -16   0 1.98048 4.91390   4
   8 -16   0 0.46597 2.81197   2
   8 -16   0 2.14121 5.19719   1
   8 -16   0 4.08910 4.68161   4
  -8  16   0 4.41767 4.25452   3
  -8  16   0 -3.7686 4.14664   4
  -8  16   0 -3.3236 3.58860   2
  -8  16   0 14.5999 4.91487   1
  -8  16   0 -0.5494 3.44886   2
   7 -16   0 11.2258 5.09223   4
   7 -16   0 -4.9920 5.73753   1
   7 -16   0 8.48392 5.12873   4
   7 -16   0 7.90018 3.46397   2
  -7  16   0 0.34195 4.39109   1
  -7  16   0 2.17357 4.39646   4
  -7  16   0 -0.2842 3.86723   3
  -7  16   0 5.08577 3.88198   2
   6 -16   0 -0.5355 3.38358   2
   6 -16   0 2.02562 4.29339   4
   6 -16   0 2.67978 4.86540   1
   6 -16   0 -0.4992 4.63995   4
  -6  16   0 1.75364 4.69045   4
  -6  16   0 6.43812 2.83329   2
  -6  16   0 -4.1402 3.62040   3
  -6  16   0 0.87110 4.23039   1
   5 -16   0 37.2070 5.34006   2
   5 -16   0 40.9408 7.96977   1
   5 -16   0 43.6021 7.21710   4
   5 -16   0 37.8369 7.14714   4
  -5  16   0 33.5964 6.85639   1
  -5  16   0 43.8813 5.80433   3
  -5  16   0 52.2531 7.48100   4
   4 -16   0 -0.6658 4.75399   4
   4 -16   0 5.04259 4.64919   4
   4 -16   0 2.18592 3.11340   2
  -4  16   0 1.17542 3.88219   4
  -4  16   0 -3.1359 4.37007   1
  -4  16   0 -2.2452 3.01990   3
   3 -16   0 30.8797 4.63385   2
  -3  16   0 47.4712 6.55889   1
  -3  16   0 36.6944 6.00426   4
  -3  16   0 38.8153 4.86904   2
  -3  16   0 47.8243 5.43261   3
   2 -16   0 2.28402 3.16941   1
   2 -16   0 3.55309 4.82461   4
   2 -16   0 -1.8299 4.35755   1
   2 -16   0 5.77198 4.18058   4
  -2  16   0 0.89852 2.52722   2
  -2  16   0 4.92083 4.18249   4
  -2  16   0 -0.9675 2.50538   3
  -2  16   0 -3.7684 3.97804   1
   1 -16   0 266.202 19.7710   1
   1 -16   0 279.297 19.4780   1
   1 -16   0 247.105 19.3951   4
   1 -16   0 245.405 18.1468   2
   1 -16   0 288.958 20.5519   4
  -1  16   0 250.097 17.4457   3
  -1  16   0 278.910 20.3385   4
  -1  16   0 249.707 18.6052   2
   0 -16   0 2.57573 4.01041   1
   0 -16   0 6.81861 3.34090   1
   0 -16   0 8.78584 4.03916   4
   0 -16   0 2.27257 2.60952   2
   0 -16   0 3.41069 3.98549   4
   0  16   0 8.70284 1.92102   3
   0  16   0 6.99557 2.69406   2
   0  16   0 0.89508 4.25817   4
  -1 -16   0 152.422 11.9552   2
  -1 -16   0 156.447 12.3486   4
  -1 -16   0 138.978 11.2570   1
  -1 -16   0 156.201 12.2717   1
  -1 -16   0 126.201 8.94729   3
  -1 -16   0 121.019 8.69065   3
   1  16   0 142.920 11.9029   4
   1  16   0 137.696 10.9578   2
   1  16   0 129.458 8.86126   3
  -2 -16   0 3.61701 3.14282   1
  -2 -16   0 4.27869 2.84917   2
  -2 -16   0 -0.7864 3.50382   1
  -2 -16   0 1.09367 3.68462   4
   2  16   0 1.98251 2.62132   2
   2  16   0 2.10716 3.35023   1
   2  16   0 0.86690 3.69796   4
  -3 -16   0 356.770 24.5929   1
  -3 -16   0 347.756 23.9499   1
  -3 -16   0 358.328 24.5349   4
   3  16   0 339.678 24.4462   2
   3  16   0 320.320 22.7566   1
   3  16   0 334.636 23.4421   1
   3  16   0 346.982 24.0292   4
  -4 -16   0 8.31200 3.79189   4
  -4 -16   0 5.10525 3.07727   1
  -4 -16   0 0.47990 3.51048   1
  -4 -16   0 -0.2308 2.89499   2
   4  16   0 3.30666 3.46644   4
   4  16   0 2.54558 3.20013   1
   4  16   0 0.98849 2.90849   2
   4  16   0 0.64555 3.25967   1
  -5 -16   0 342.631 24.2333   2
  -5 -16   0 330.937 22.7692   1
  -5 -16   0 300.702 21.8766   1
  -5 -16   0 343.026 24.0331   2
  -5 -16   0 309.137 21.6925   4
   5  16   0 299.808 22.7665   2
   5  16   0 314.035 22.1098   1
   5  16   0 327.613 22.5463   4
  -6 -16   0 1.00528 1.30135   3
  -6 -16   0 4.83535 3.50112   2
  -6 -16   0 8.18230 3.48039   1
  -6 -16   0 0.58355 3.44377   1
  -6 -16   0 2.21027 1.10121   3
  -6 -16   0 3.10777 3.31823   4
  -6 -16   0 6.64622 3.27351   2
   6  16   0 3.70649 1.26113   3
   6  16   0 5.63442 3.33026   4
   6  16   0 5.68667 3.32571   1
   6  16   0 1.54952 3.37500   2
  -7 -16   0 406.483 27.0421   3
  -7 -16   0 425.886 28.8465   1
  -7 -16   0 453.554 31.2274   2
  -7 -16   0 435.296 29.3870   1
  -7 -16   0 402.882 27.2171   4
  -7 -16   0 380.470 26.0342   3
  -7 -16   0 464.515 32.2068   2
   7  16   0 388.997 26.5481   3
   7  16   0 402.248 27.4668   4
   7  16   0 462.517 32.1211   2
   7  16   0 443.798 29.4583   1
  -8 -16   0 54.2159 4.89279   3
  -8 -16   0 66.9079 7.19511   1
  -8 -16   0 51.8337 4.97587   3
  -8 -16   0 52.2717 5.56449   4
  -8 -16   0 68.4059 7.43733   2
  -8 -16   0 58.0954 6.95651   2
  -8 -16   0 69.7016 7.56042   1
   8  16   0 56.9728 5.80692   4
   8  16   0 63.0978 7.36886   2
   8  16   0 54.0244 5.41052   3
   8  16   0 68.5590 7.21425   1
  -9 -16   0 76.6324 7.94489   1
  -9 -16   0 59.8983 5.58911   4
  -9 -16   0 60.6100 5.80829   3
  -9 -16   0 73.2494 7.84890   2
  -9 -16   0 72.7870 7.58132   2
  -9 -16   0 70.7843 7.52884   1
   9  16   0 80.4828 8.60168   2
   9  16   0 91.9141 8.49745   1
   9  16   0 56.3500 6.07901   3
   9  16   0 67.4012 6.20127   4
 -10 -16   0 4.82725 2.32586   4
 -10 -16   0 2.32798 3.31361   1
 -10 -16   0 0.43976 2.96083   2
 -10 -16   0 3.03815 2.13571   4
 -10 -16   0 -1.8911 2.37522   3
 -10 -16   0 -1.5190 3.07493   1
 -10 -16   0 -2.0702 3.68221   2
  10  16   0 2.64439 3.19920   3
  10  16   0 6.87012 4.03602   2
  10  16   0 5.13079 3.58760   1
 -11 -16   0 53.9038 7.15190   1
 -11 -16   0 44.3186 4.17485   4
 -11 -16   0 52.6323 6.96896   2
 -11 -16   0 48.7740 6.43660   1
 -11 -16   0 49.1068 4.24033   4
 -11 -16   0 44.6532 5.35734   3
 -11 -16   0 60.9012 6.93652   2
  11  16   0 62.5353 7.41588   1
  11  16   0 47.9310 6.63986   3
  11  16   0 55.2649 7.48947   2
 -12 -16   0 3.26973 3.25521   2
 -12 -16   0 1.49489 3.54245   1
 -12 -16   0 6.77600 4.05487   2
 -12 -16   0 2.61485 4.21903   1
 -12 -16   0 3.57055 2.94881   3
  12  16   0 -0.3109 3.77229   1
  12  16   0 -3.6126 4.41943   2
  12  16   0 -3.6648 3.62895   3
  13  16   0 2.49011 3.90847   3
  -9  17   0 11.2828 3.79002   2
  -9  17   0 -0.2511 3.70108   2
   8 -17   0 3.00177 3.36827   3
   8 -17   0 10.1811 5.10637   4
   8 -17   0 -0.4740 5.59572   1
   8 -17   0 6.70066 5.01225   4
   8 -17   0 -6.3328 2.98256   2
  -8  17   0 1.10565 3.48801   2
  -8  17   0 -0.1148 4.57202   1
  -8  17   0 6.96850 3.63797   2
  -8  17   0 0.18511 4.02132   4
   7 -17   0 12.8225 4.05883   3
   7 -17   0 12.0260 3.89628   2
   7 -17   0 8.27002 5.18432   1
   7 -17   0 -1.8055 4.99138   4
   7 -17   0 8.16538 5.05257   4
  -7  17   0 6.72589 4.84380   1
  -7  17   0 3.34764 2.78161   2
  -7  17   0 7.72134 4.53980   4
   6 -17   0 -2.6570 3.04880   3
   6 -17   0 -2.7094 2.76089   2
   6 -17   0 -1.0315 4.59368   4
   6 -17   0 -3.5228 4.35813   4
  -6  17   0 2.37075 4.33517   4
  -6  17   0 -10.025 4.19442   1
   5 -17   0 5.13170 3.51800   3
   5 -17   0 2.13533 3.41098   2
   5 -17   0 5.90506 4.90328   4
   5 -17   0 8.50298 4.87591   4
  -5  17   0 9.52450 3.26137   2
  -5  17   0 7.25567 4.37376   1
  -5  17   0 0.02945 4.44989   4
   4 -17   0 5.64788 3.18080   2
   4 -17   0 -0.7515 4.60397   4
   4 -17   0 3.02976 2.98969   3
   4 -17   0 -1.4430 4.62478   4
  -4  17   0 -0.2700 2.64723   2
  -4  17   0 0.91578 3.89740   4
  -4  17   0 2.74869 4.32500   1
   3 -17   0 45.6066 6.40463   1
   3 -17   0 45.8998 5.30326   3
   3 -17   0 30.4056 7.15270   1
   3 -17   0 46.6934 5.41813   2
  -3  17   0 36.8678 6.56785   1
  -3  17   0 35.3501 6.27117   4
   2 -17   0 7.08982 5.22223   1
   2 -17   0 0.07747 2.71336   2
   2 -17   0 3.11653 3.25956   1
   2 -17   0 8.52419 4.58231   4
   2 -17   0 -0.4488 4.04680   4
   2 -17   0 -1.0445 2.36674   3
   1 -17   0 52.4201 7.69455   4
   1 -17   0 53.5018 5.09528   3
   1 -17   0 59.7227 7.68721   1
   1 -17   0 65.0159 7.14396   1
   1 -17   0 62.4020 7.54578   4
  -1  17   0 67.0743 8.03836   4
  -1  17   0 68.0876 6.50746   2
   0 -17   0 2.02463 1.85946   3
   0 -17   0 6.56067 4.45404   4
   0 -17   0 1.07219 3.97159   1
   0 -17   0 0.84369 3.35699   1
   0 -17   0 2.81299 4.05725   4
   0  17   0 7.31006 4.48554   1
   0  17   0 2.51264 2.88342   2
   0  17   0 0.76393 3.94557   4
  -1 -17   0 321.749 21.3299   3
  -1 -17   0 341.531 23.6513   1
  -1 -17   0 368.322 25.4460   2
  -1 -17   0 368.774 25.3846   1
  -1 -17   0 293.855 20.2782   3
  -1 -17   0 359.436 24.8865   4
   1  17   0 329.815 23.6940   2
   1  17   0 335.446 23.8626   4
   1  17   0 331.354 23.5173   1
  -2 -17   0 1.58538 3.77837   1
  -2 -17   0 2.62735 4.11591   4
  -2 -17   0 2.25598 3.67417   1
  -2 -17   0 6.91693 3.23587   2
   2  17   0 13.0945 4.37889   4
   2  17   0 6.49203 3.57905   1
   2  17   0 8.88549 3.31673   2
  -3 -17   0 88.8609 8.92484   1
  -3 -17   0 88.8856 8.54011   1
  -3 -17   0 84.4882 9.03355   4
  -3 -17   0 91.6708 8.24101   2
   3  17   0 92.1436 8.36660   1
   3  17   0 93.9799 8.42051   1
   3  17   0 92.7225 9.03749   4
   3  17   0 88.1516 8.33168   2
  -4 -17   0 25.4325 5.10194   4
  -4 -17   0 21.2258 3.94005   2
  -4 -17   0 23.7109 4.65430   1
  -4 -17   0 20.5276 4.35174   1
   4  17   0 30.6000 4.88989   1
   4  17   0 34.9067 4.48151   1
   4  17   0 19.6582 4.41843   2
   4  17   0 20.1479 4.48130   4
  -5 -17   0 444.006 30.5356   2
  -5 -17   0 393.177 27.5336   1
  -5 -17   0 427.303 30.0426   2
  -5 -17   0 442.986 29.1408   4
  -5 -17   0 411.474 28.3594   1
   5  17   0 408.453 29.5750   2
   5  17   0 406.141 27.7045   1
   5  17   0 395.815 27.4930   4
  -6 -17   0 24.4762 4.88121   1
  -6 -17   0 25.2544 4.40384   1
  -6 -17   0 13.3100 3.48430   2
  -6 -17   0 21.6577 4.23381   2
   6  17   0 29.7520 5.10718   2
   6  17   0 16.3706 3.99876   4
   6  17   0 27.6643 4.67595   1
  -7 -17   0 38.0043 5.64110   2
  -7 -17   0 38.2572 3.28020   3
  -7 -17   0 39.6981 5.53231   1
  -7 -17   0 38.9952 5.11894   2
  -7 -17   0 40.4317 3.45323   3
  -7 -17   0 39.9019 5.83309   1
  -7 -17   0 41.1710 5.19051   4
   7  17   0 36.6613 5.30815   1
   7  17   0 43.1724 5.95027   2
  -8 -17   0 -0.3457 1.61861   3
  -8 -17   0 -4.8738 3.19788   1
  -8 -17   0 -2.1204 2.55906   4
  -8 -17   0 -1.9285 3.38515   2
  -8 -17   0 -0.6875 3.70134   1
  -8 -17   0 -0.6743 1.60210   3
  -8 -17   0 -5.2436 2.78302   2
   8  17   0 -5.8613 3.25055   1
   8  17   0 2.00100 2.79538   4
   8  17   0 -0.2632 2.01923   3
   8  17   0 -0.7407 3.74009   2
  -9 -17   0 133.572 11.9478   2
  -9 -17   0 128.469 9.94786   3
  -9 -17   0 143.044 11.9472   1
  -9 -17   0 153.611 12.5926   2
  -9 -17   0 151.586 12.4224   1
  -9 -17   0 133.415 10.3842   4
   9  17   0 156.913 13.3667   2
   9  17   0 153.008 11.5157   4
   9  17   0 161.048 12.7385   1
   9  17   0 112.695 9.81689   3
 -10 -17   0 1.72471 2.15699   4
 -10 -17   0 -0.7923 2.25270   3
 -10 -17   0 -1.0113 3.19435   2
 -10 -17   0 -5.3365 3.21300   1
 -10 -17   0 0.00000 3.44945   2
 -10 -17   0 1.13446 2.46328   4
 -10 -17   0 5.54196 3.64370   1
  10  17   0 3.67175 3.69530   1
  10  17   0 3.93381 3.55956   2
  10  17   0 -0.6793 2.61537   3
 -11 -17   0 7.79074 4.08394   1
 -11 -17   0 14.3789 4.07467   2
 -11 -17   0 14.2638 4.25551   1
 -11 -17   0 18.6308 4.86891   2
 -11 -17   0 9.40351 2.36048   4
 -11 -17   0 13.9734 2.52234   4
 -11 -17   0 10.4793 3.17702   3
  11  17   0 16.4374 4.74231   3
  11  17   0 16.2385 4.53671   1
  11  17   0 16.2357 4.90086   2
 -12 -17   0 3.31140 4.14807   1
 -12 -17   0 1.82845 2.99492   3
 -12 -17   0 1.40197 3.93979   2
  12  17   0 0.67625 3.56060   1
  12  17   0 1.02388 3.43411   3
  12  17   0 -3.5953 3.97155   2
  13  17   0 14.4817 5.10913   3
  -8  18   0 7.17460 4.33938   3
  -8  18   0 1.73780 3.47413   2
  -8  18   0 -0.6105 3.35011   2
   7 -18   0 8.32359 3.65973   3
   7 -18   0 6.26419 5.03379   4
   7 -18   0 5.86638 5.51383   4
   7 -18   0 4.83182 3.55379   2
  -7  18   0 8.32659 5.18551   1
  -7  18   0 6.83783 4.96723   4
  -7  18   0 9.39113 4.69964   3
   6 -18   0 1.75609 3.32153   2
   6 -18   0 0.88960 4.91902   4
   6 -18   0 0.57201 3.51655   3
   6 -18   0 4.89384 4.62742   4
  -6  18   0 2.51628 4.14984   1
  -6  18   0 -0.2555 3.69187   4
  -6  18   0 -6.4439 3.82492   3
  -6  18   0 -3.9708 2.85517   2
   5 -18   0 10.7254 3.91652   2
   5 -18   0 17.2921 6.90295   1
   5 -18   0 11.1193 4.21385   3
   5 -18   0 19.3571 5.71729   4
   5 -18   0 15.6864 5.58320   4
  -5  18   0 22.9827 4.95906   3
  -5  18   0 19.8738 3.93696   2
  -5  18   0 20.5616 5.21210   1
  -5  18   0 18.5353 5.47936   4
   4 -18   0 12.7884 3.81020   2
   4 -18   0 8.14525 5.19987   1
   4 -18   0 3.20451 3.19153   3
  -4  18   0 11.1597 5.15199   4
  -4  18   0 6.76448 3.55854   3
  -4  18   0 9.78840 3.24942   2
  -4  18   0 0.18209 4.59164   1
   3 -18   0 39.1144 5.27726   2
   3 -18   0 30.1801 7.00910   1
   3 -18   0 32.6694 6.03154   1
   3 -18   0 44.9178 7.26274   4
   3 -18   0 27.2363 6.60959   4
   3 -18   0 30.4655 4.61478   3
  -3  18   0 29.1662 4.35231   2
  -3  18   0 25.0635 5.96663   4
  -3  18   0 30.5919 4.63518   3
   2 -18   0 -4.7426 4.31653   4
   2 -18   0 -0.6695 2.82875   2
   2 -18   0 -0.1030 3.85561   1
   2 -18   0 -7.8170 4.39030   4
   2 -18   0 5.19830 3.41920   1
   2 -18   0 -0.1049 2.42186   3
  -2  18   0 1.98052 2.64339   3
  -2  18   0 -1.5273 2.48699   2
  -2  18   0 -4.0706 3.70751   4
   1 -18   0 28.8370 4.44685   2
   1 -18   0 28.2887 5.49074   1
   1 -18   0 35.2409 6.24092   4
   1 -18   0 33.9243 3.84497   3
   1 -18   0 29.0542 5.98346   4
   1 -18   0 29.5362 6.39995   1
  -1  18   0 42.4156 6.24833   1
  -1  18   0 33.1526 6.12522   4
  -1  18   0 26.6613 3.48487   3
   0 -18   0 6.89328 4.43254   4
   0 -18   0 3.30911 2.91790   2
   0 -18   0 4.98027 1.94432   3
   0 -18   0 -0.3343 3.91028   4
   0 -18   0 3.47516 3.10235   1
   0 -18   0 10.6896 4.39258   1
   0  18   0 -1.3408 3.33595   1
   0  18   0 0.39016 3.65511   4
   0  18   0 2.73576 1.55801   3
  -1 -18   0 63.3587 4.71670   3
  -1 -18   0 58.9303 8.14361   4
  -1 -18   0 75.0759 7.36732   1
  -1 -18   0 70.4781 8.10917   1
  -1 -18   0 66.7103 4.81004   3
  -1 -18   0 58.4109 7.79918   4
   1  18   0 78.3675 7.57596   2
   1  18   0 86.9545 8.32483   1
   1  18   0 67.9239 4.70984   3
   1  18   0 71.8363 8.02995   4
  -2 -18   0 120.472 10.8432   1
  -2 -18   0 134.812 11.0727   1
  -2 -18   0 124.488 11.2223   4
  -2 -18   0 123.333 11.2804   4
   2  18   0 118.403 10.0958   2
   2  18   0 119.729 10.8282   1
   2  18   0 124.253 11.2443   4
  -3 -18   0 112.032 10.5393   4
  -3 -18   0 107.989 9.73758   1
  -3 -18   0 109.733 10.2274   1
  -3 -18   0 101.199 9.14085   2
   3  18   0 116.816 10.0064   2
   3  18   0 99.4883 9.25094   1
   3  18   0 112.364 10.2631   4
  -4 -18   0 4.77998 3.92223   1
  -4 -18   0 3.07351 3.26706   1
  -4 -18   0 4.28616 2.92863   2
   4  18   0 3.70307 3.53518   1
   4  18   0 11.0883 3.57413   2
   4  18   0 1.87424 3.78956   4
   4  18   0 -0.5387 3.11571   1
  -5 -18   0 334.313 24.1322   2
  -5 -18   0 336.485 23.6602   1
  -5 -18   0 336.687 24.0358   1
  -5 -18   0 335.286 24.3303   2
   5  18   0 351.244 25.3609   2
   5  18   0 323.990 23.2194   4
   5  18   0 336.680 23.5271   1
  -6 -18   0 3.03915 3.58672   1
  -6 -18   0 2.23500 2.75338   1
  -6 -18   0 2.71041 3.14610   2
  -6 -18   0 3.78500 3.52672   4
  -6 -18   0 3.08076 2.79097   2
   6  18   0 1.37888 3.18173   1
   6  18   0 7.25151 3.84012   2
  -7 -18   0 251.463 19.0793   2
  -7 -18   0 250.923 18.1576   1
  -7 -18   0 245.537 16.0274   3
  -7 -18   0 254.774 18.8711   2
  -7 -18   0 250.259 18.6695   1
  -7 -18   0 241.046 17.2754   4
  -7 -18   0 235.653 15.6482   3
   7  18   0 243.751 18.1644   1
   7  18   0 243.617 19.0505   2
   7  18   0 241.723 17.6193   4
  -8 -18   0 24.6900 4.62736   2
  -8 -18   0 36.4418 5.38586   2
  -8 -18   0 29.1423 5.07510   1
  -8 -18   0 22.6088 4.14317   4
  -8 -18   0 23.3554 2.66243   3
  -8 -18   0 23.1674 2.72053   3
  -8 -18   0 20.8831 4.62022   1
   8  18   0 21.4788 4.83437   4
   8  18   0 18.0935 4.40791   1
   8  18   0 18.3375 4.82429   2
  -9 -18   0 60.4868 5.97445   4
  -9 -18   0 62.8835 7.19371   1
  -9 -18   0 54.0169 5.05958   3
  -9 -18   0 51.9471 4.76959   3
  -9 -18   0 63.2439 7.35075   1
  -9 -18   0 58.0119 5.98830   4
  -9 -18   0 64.2807 7.20682   2
  -9 -18   0 50.4712 6.48515   2
   9  18   0 50.2379 5.54074   4
   9  18   0 70.9826 7.87788   2
   9  18   0 61.7433 7.40443   1
 -10 -18   0 2.74200 3.41706   1
 -10 -18   0 -0.2960 2.35691   4
 -10 -18   0 -0.8701 2.39459   4
 -10 -18   0 1.09492 3.24890   1
 -10 -18   0 1.58577 3.48300   2
 -10 -18   0 3.97140 3.17669   2
 -10 -18   0 3.96497 2.29215   3
  10  18   0 1.70582 2.55663   3
  10  18   0 1.79745 3.46843   1
  10  18   0 2.96724 4.07099   2
 -11 -18   0 14.2037 4.48328   1
 -11 -18   0 11.2132 2.50977   4
 -11 -18   0 16.0375 4.44944   1
 -11 -18   0 11.0887 3.87024   2
 -11 -18   0 6.57015 2.79508   3
 -11 -18   0 14.0176 4.42284   2
 -11 -18   0 4.62306 2.35201   4
  11  18   0 6.88888 3.35336   3
  11  18   0 5.52623 4.09949   1
  11  18   0 2.68741 4.46304   2
  12  18   0 -1.2017 3.33593   3
  -7  19   0 -0.5397 3.93245   3
  -7  19   0 6.68095 4.31964   2
   6 -19   0 -2.7910 4.56666   4
   6 -19   0 -6.2138 2.93875   2
   6 -19   0 1.47032 3.20961   3
   6 -19   0 -7.7446 4.79457   4
   6 -19   0 -1.4995 4.91666   1
  -6  19   0 -1.1425 3.95205   4
  -6  19   0 1.26525 3.99256   3
  -6  19   0 1.22766 4.22136   1
  -6  19   0 -1.6832 2.86006   2
   5 -19   0 -1.7757 3.00842   2
   5 -19   0 -5.0721 4.59149   4
   5 -19   0 1.63128 4.51822   1
   5 -19   0 8.98465 5.32510   4
   5 -19   0 3.94829 3.39545   3
  -5  19   0 6.04590 3.01659   2
  -5  19   0 4.93272 3.64132   3
  -5  19   0 9.48229 4.64936   4
   4 -19   0 0.70515 3.20311   2
   4 -19   0 1.82970 5.13363   1
   4 -19   0 3.41760 3.19609   3
   4 -19   0 -1.1664 3.72705   1
  -4  19   0 -0.1635 2.70650   2
  -4  19   0 7.45486 3.18166   3
  -4  19   0 7.44672 4.33963   4
   3 -19   0 94.9530 9.28700   1
   3 -19   0 74.9477 10.1594   1
   3 -19   0 74.9784 9.78230   4
   3 -19   0 89.3406 8.27489   2
   3 -19   0 78.0427 9.45382   4
   3 -19   0 67.1019 7.13410   3
  -3  19   0 81.9520 7.68098   2
  -3  19   0 78.4465 7.33707   3
   2 -19   0 4.40250 4.52545   1
   2 -19   0 3.32435 4.60724   4
   2 -19   0 2.51199 2.51704   3
   2 -19   0 5.47172 4.57188   4
   2 -19   0 0.60758 3.70790   1
   2 -19   0 0.31043 3.03882   2
  -2  19   0 -3.9293 3.80348   1
  -2  19   0 -1.7695 3.79900   4
  -2  19   0 -0.9458 2.26470   3
  -2  19   0 2.64465 2.93744   2
   1 -19   0 22.1101 5.64371   4
   1 -19   0 17.0617 3.14741   3
   1 -19   0 30.6463 5.30210   1
   1 -19   0 27.0812 6.30458   1
   1 -19   0 18.3883 5.71963   4
   1 -19   0 22.4080 4.13077   2
  -1  19   0 34.9713 4.11527   3
  -1  19   0 27.0674 5.24807   1
  -1  19   0 16.7359 3.61745   2
  -1  19   0 33.6603 6.11443   4
   0 -19   0 20.6608 4.40981   1
   0 -19   0 11.7122 2.56621   3
   0 -19   0 23.1970 4.03614   2
   0 -19   0 10.3189 4.72313   4
   0 -19   0 19.0506 5.14865   1
   0 -19   0 16.6089 5.29781   4
   0  19   0 12.2787 3.66601   2
   0  19   0 14.4499 4.88034   4
   0  19   0 19.9206 4.64903   1
  -1 -19   0 56.8484 6.11005   2
  -1 -19   0 75.4986 7.59038   1
  -1 -19   0 55.9941 8.00801   4
  -1 -19   0 65.9752 7.90790   4
  -1 -19   0 58.5505 7.77279   1
   1  19   0 48.2257 7.09426   4
   1  19   0 48.9870 6.90429   1
  -2 -19   0 13.7860 5.20052   4
  -2 -19   0 11.5466 3.69058   2
  -2 -19   0 12.3602 3.45258   1
  -2 -19   0 8.55495 4.38573   4
  -2 -19   0 7.46541 4.26664   1
   2  19   0 4.35708 4.50813   4
   2  19   0 9.32620 3.46315   2
   2  19   0 8.68604 3.84011   1
  -3 -19   0 29.6742 6.31410   4
  -3 -19   0 41.3411 5.98152   4
  -3 -19   0 37.1234 6.01700   1
  -3 -19   0 49.3904 6.10962   1
   3  19   0 33.8402 6.01527   4
   3  19   0 31.9716 5.09499   1
   3  19   0 31.9633 4.67332   2
  -4 -19   0 4.63948 3.71878   1
  -4 -19   0 7.07632 3.17425   4
  -4 -19   0 10.0260 4.66009   4
  -4 -19   0 10.9397 4.02280   1
   4  19   0 4.55177 3.37288   2
   4  19   0 3.80171 3.53896   1
   4  19   0 1.06479 3.51663   4
   4  19   0 4.50690 3.13568   1
  -5 -19   0 203.007 16.1841   1
  -5 -19   0 207.263 15.9893   2
  -5 -19   0 234.276 17.5267   2
  -5 -19   0 252.389 18.1848   1
   5  19   0 222.800 17.2633   2
   5  19   0 215.886 16.2967   1
   5  19   0 191.118 15.8181   4
  -6 -19   0 4.80013 3.25535   2
  -6 -19   0 4.87766 3.13652   1
  -6 -19   0 0.54201 4.01869   1
  -6 -19   0 2.16841 2.86428   2
  -6 -19   0 -1.9546 3.61194   4
   6  19   0 -2.1139 3.08466   1
   6  19   0 -0.3086 3.41041   2
  -7 -19   0 91.3817 8.81734   4
  -7 -19   0 97.4920 9.33456   4
  -7 -19   0 138.669 11.6015   2
  -7 -19   0 126.934 10.6280   2
  -7 -19   0 114.579 10.3411   1
  -7 -19   0 121.138 10.8441   1
   7  19   0 121.189 10.4795   4
   7  19   0 115.601 10.8803   2
   7  19   0 150.582 11.8555   1
  -8 -19   0 5.04150 3.52845   4
  -8 -19   0 5.67276 1.46577   3
  -8 -19   0 5.48483 2.77942   4
  -8 -19   0 5.25573 3.88097   2
  -8 -19   0 6.85550 3.31246   2
  -8 -19   0 6.92591 1.52783   3
  -8 -19   0 7.11681 3.60970   1
  -8 -19   0 11.0619 4.08055   1
   8  19   0 6.57150 3.57475   1
   8  19   0 9.38206 4.03837   2
   8  19   0 2.98895 3.34344   4
  -9 -19   0 86.2163 6.99809   3
  -9 -19   0 111.631 10.2861   1
  -9 -19   0 104.094 10.0489   1
  -9 -19   0 110.401 9.01083   4
  -9 -19   0 105.818 7.97194   3
  -9 -19   0 90.5634 8.07110   4
  -9 -19   0 107.678 10.1379   2
  -9 -19   0 102.402 9.89950   2
   9  19   0 94.5256 8.63628   4
   9  19   0 109.662 10.1425   1
   9  19   0 113.031 10.8965   2
 -10 -19   0 4.84933 3.88706   2
 -10 -19   0 -2.2047 2.05265   3
 -10 -19   0 -5.2837 3.28130   1
 -10 -19   0 -3.2675 2.02185   3
 -10 -19   0 2.05387 3.22884   1
 -10 -19   0 0.16916 2.46609   4
 -10 -19   0 1.60734 2.78610   4
 -10 -19   0 -0.1794 2.77281   2
  10  19   0 -1.9672 2.28001   4
  10  19   0 0.08818 3.11141   1
  10  19   0 -0.6376 4.04345   2
 -11 -19   0 5.57942 3.02530   3
 -11 -19   0 7.91665 2.67385   4
 -11 -19   0 2.88093 2.76272   4
  11  19   0 8.98091 3.02517   3
  12  19   0 -0.2005 1.48275   4
  -6  20   0 -0.5771 3.67656   3
  -6  20   0 -0.1697 3.17772   2
   5 -20   0 0.88442 3.36941   2
   5 -20   0 2.81888 3.46639   3
  -5  20   0 1.16429 3.54699   3
  -5  20   0 -4.5122 4.48015   4
  -5  20   0 3.84222 3.33569   2
   4 -20   0 1.95686 5.10826   1
   4 -20   0 3.12724 4.58152   4
   4 -20   0 1.69875 3.04866   3
   4 -20   0 0.36783 4.84448   4
   4 -20   0 -0.8763 3.10178   2
   4 -20   0 -6.2140 3.97313   1
  -4  20   0 -1.5603 4.19482   4
  -4  20   0 0.46158 3.91784   1
  -4  20   0 2.76789 3.33188   3
  -4  20   0 -0.3091 2.77636   2
   3 -20   0 10.7060 5.89940   1
   3 -20   0 6.64267 5.00724   4
   3 -20   0 5.49978 3.77175   1
   3 -20   0 6.63568 5.43218   4
   3 -20   0 4.91190 3.10583   2
   3 -20   0 12.6157 3.38153   3
  -3  20   0 8.25971 3.13853   3
  -3  20   0 12.9053 3.38377   2
  -3  20   0 3.50964 4.13326   4
  -3  20   0 6.70271 4.34782   1
   2 -20   0 4.70821 3.80048   1
   2 -20   0 6.34700 5.18846   4
   2 -20   0 0.47896 4.58510   1
   2 -20   0 5.13977 3.11217   2
   2 -20   0 10.5448 4.95462   4
   2 -20   0 2.24244 2.63685   3
  -2  20   0 3.07129 4.07138   1
  -2  20   0 2.39957 3.03426   2
  -2  20   0 5.54106 2.44190   3
  -2  20   0 1.98857 4.63653   4
   1 -20   0 24.1430 5.92543   4
   1 -20   0 23.7177 5.79969   1
   1 -20   0 13.7515 5.24083   4
   1 -20   0 21.9687 4.03448   2
   1 -20   0 17.4526 3.28161   3
   1 -20   0 21.7509 5.38764   1
  -1  20   0 17.3400 5.26723   4
  -1  20   0 21.7945 4.01566   2
  -1  20   0 17.5994 2.74745   3
  -1  20   0 23.7630 5.54483   1
   0 -20   0 16.5447 5.31282   1
   0 -20   0 13.5765 2.44209   3
   0 -20   0 12.0358 5.55533   4
   0 -20   0 14.7479 3.46431   2
   0 -20   0 20.2447 5.57105   4
   0 -20   0 13.1172 4.47126   1
   0  20   0 11.9764 4.54274   1
   0  20   0 11.9410 4.84601   4
   0  20   0 16.8886 3.80991   2
  -1 -20   0 1.96325 4.24213   4
  -1 -20   0 4.10405 4.45669   4
  -1 -20   0 5.19603 2.77570   2
  -1 -20   0 5.81515 3.65970   1
  -1 -20   0 0.50726 4.02064   1
   1  20   0 8.63530 4.27480   1
   1  20   0 5.62199 3.27803   2
   1  20   0 4.00896 4.02105   4
  -2 -20   0 10.8266 4.39169   1
  -2 -20   0 7.56662 3.76566   2
  -2 -20   0 15.7081 4.84451   4
  -2 -20   0 15.8274 4.12944   1
  -2 -20   0 14.1386 4.84908   4
   2  20   0 7.50206 3.66063   2
   2  20   0 15.3575 4.92015   4
   2  20   0 9.98325 4.61550   1
  -3 -20   0 128.819 10.8504   2
  -3 -20   0 127.066 11.6084   1
  -3 -20   0 116.044 11.5519   4
  -3 -20   0 136.561 11.7597   4
  -3 -20   0 147.313 11.9593   1
   3  20   0 121.733 11.1698   1
   3  20   0 114.944 11.0521   4
  -4 -20   0 3.30293 2.97519   2
  -4 -20   0 1.81198 3.26049   1
  -4 -20   0 2.50998 3.55046   1
   4  20   0 2.48523 3.30185   1
   4  20   0 -0.4527 3.85598   4
  -5 -20   0 38.8565 6.11788   1
  -5 -20   0 33.9038 5.50383   1
  -5 -20   0 39.1831 5.73602   4
  -5 -20   0 30.0675 5.23718   4
   5  20   0 41.4967 5.87569   2
   5  20   0 35.2377 5.42830   1
  -6 -20   0 12.0226 3.79541   1
  -6 -20   0 6.25914 3.85092   4
  -6 -20   0 9.01913 4.04023   1
  -6 -20   0 5.01733 3.56443   4
   6  20   0 4.89072 3.94492   2
   6  20   0 2.92912 3.53188   1
   6  20   0 6.43036 3.99836   4
  -7 -20   0 153.896 12.5298   1
  -7 -20   0 142.585 12.2040   1
  -7 -20   0 119.088 10.8275   2
  -7 -20   0 142.972 12.4773   2
  -7 -20   0 138.512 11.4064   4
  -7 -20   0 145.348 11.8379   4
   7  20   0 142.172 12.1963   1
   7  20   0 144.329 12.4758   2
   7  20   0 146.114 12.0290   4
  -8 -20   0 3.09122 3.18538   2
  -8 -20   0 9.83153 4.00358   1
  -8 -20   0 6.23198 3.62138   1
  -8 -20   0 6.93503 3.47337   4
  -8 -20   0 6.83329 3.73306   2
  -8 -20   0 6.33468 2.66443   4
   8  20   0 5.31054 4.12431   2
   8  20   0 4.43819 3.63008   4
   8  20   0 3.71091 3.61473   1
  -9 -20   0 20.5138 2.41455   3
  -9 -20   0 23.1157 4.91048   2
  -9 -20   0 19.8873 3.64507   4
  -9 -20   0 21.1143 4.52024   2
  -9 -20   0 16.7366 4.60938   1
  -9 -20   0 24.4235 4.07746   4
  -9 -20   0 16.0061 2.25648   3
  -9 -20   0 18.7390 4.77297   1
   9  20   0 18.8461 4.32124   4
   9  20   0 16.2169 5.13660   2
   9  20   0 17.0751 4.71465   1
 -10 -20   0 4.59622 3.22499   4
 -10 -20   0 5.12710 3.10737   4
 -10 -20   0 4.34132 2.22286   3
 -10 -20   0 6.80497 2.22258   3
  10  20   0 9.61907 3.05337   4
  10  20   0 11.5828 4.90327   2
  11  20   0 15.4965 3.04611   4
  11  20   0 14.1504 2.92800   3
  -5  21   0 4.31150 2.96427   2
  -5  21   0 4.99757 3.63001   3
   4 -21   0 1.92349 3.07521   2
   4 -21   0 5.17021 3.12975   3
  -4  21   0 5.25866 3.06311   3
  -4  21   0 8.99666 3.44482   2
  -4  21   0 -0.9200 4.45341   1
   3 -21   0 10.8224 3.52279   2
   3 -21   0 6.06221 3.13844   3
   3 -21   0 -1.6467 5.21370   4
   3 -21   0 14.7787 5.01931   1
   3 -21   0 5.14660 5.07601   4
   3 -21   0 13.1281 6.31075   1
  -3  21   0 12.6327 3.82146   2
  -3  21   0 11.6414 4.93709   4
  -3  21   0 9.74087 4.56922   1
  -3  21   0 6.47018 3.22544   3
   2 -21   0 -3.1974 4.54439   1
   2 -21   0 1.75781 3.76184   1
   2 -21   0 -1.7262 4.37810   4
   2 -21   0 4.93803 3.02357   2
   2 -21   0 0.60982 2.60007   3
   2 -21   0 4.77620 4.13651   4
  -2  21   0 -2.5964 3.99093   4
  -2  21   0 0.91721 4.42364   1
  -2  21   0 -2.3231 2.11592   3
  -2  21   0 -1.1120 2.69199   2
   1 -21   0 11.6287 5.21523   1
   1 -21   0 15.4700 5.56849   4
   1 -21   0 17.5034 5.54017   4
   1 -21   0 18.4230 4.87585   1
   1 -21   0 22.2506 3.50860   3
   1 -21   0 15.9990 3.60583   2
  -1  21   0 13.1105 5.03432   4
  -1  21   0 18.1399 4.31246   2
  -1  21   0 19.2798 5.29802   1
   0 -21   0 19.6628 2.72577   3
   0 -21   0 23.8881 4.36896   2
   0 -21   0 22.9035 2.89192   3
   0 -21   0 17.5439 5.57539   1
   0 -21   0 23.7887 4.79007   1
   0 -21   0 4.38969 5.60470   4
   0 -21   0 20.5848 5.72044   4
   0  21   0 24.0719 4.84785   2
   0  21   0 20.3507 5.02300   1
   0  21   0 21.7170 5.39242   4
  -1 -21   0 24.6720 5.53169   1
  -1 -21   0 25.5969 4.19212   2
  -1 -21   0 15.4974 5.32813   4
  -1 -21   0 22.7112 5.83839   4
  -1 -21   0 26.2894 5.04120   1
   1  21   0 24.7456 4.51814   2
   1  21   0 27.3512 5.39758   1
   1  21   0 29.4978 5.51516   4
  -2 -21   0 12.0271 4.76702   4
  -2 -21   0 10.2056 5.21446   4
  -2 -21   0 14.3693 4.39849   1
  -2 -21   0 20.5161 5.40011   1
   2  21   0 10.2460 3.81915   2
   2  21   0 7.39444 4.30760   4
   2  21   0 12.6010 4.45229   1
  -3 -21   0 37.2638 5.05175   2
  -3 -21   0 38.7271 6.67487   4
  -3 -21   0 34.1204 5.83996   1
  -3 -21   0 32.4727 5.94032   4
  -3 -21   0 27.3013 5.10495   1
   3  21   0 34.3410 5.29830   2
   3  21   0 45.6329 6.52064   1
   3  21   0 46.1221 6.76138   4
  -4 -21   0 16.7173 5.81005   4
  -4 -21   0 26.9173 4.49644   2
  -4 -21   0 27.7750 4.92084   2
  -4 -21   0 27.5138 5.51456   1
  -4 -21   0 32.0543 5.36052   1
  -4 -21   0 20.4634 5.38322   4
   4  21   0 33.9962 5.53571   1
   4  21   0 28.5744 5.87871   4
   4  21   0 30.4176 5.05648   2
  -5 -21   0 36.2416 6.29896   1
  -5 -21   0 27.7358 5.03098   1
  -5 -21   0 28.7232 5.29177   4
  -5 -21   0 41.9253 5.06805   2
  -5 -21   0 30.1672 5.81038   4
  -5 -21   0 40.8964 5.50342   2
   5  21   0 41.1887 6.27753   4
   5  21   0 35.7844 5.57745   1
   5  21   0 34.9627 5.58038   1
  -6 -21   0 6.95986 4.43034   1
  -6 -21   0 5.71654 3.61066   2
  -6 -21   0 10.3917 3.07817   2
  -6 -21   0 6.80254 4.08258   4
  -6 -21   0 8.38112 3.74922   1
  -6 -21   0 9.15915 3.50828   4
   6  21   0 11.5082 4.09325   4
   6  21   0 4.26054 3.74108   1
  -7 -21   0 29.8578 4.56623   2
  -7 -21   0 43.8503 6.38697   1
  -7 -21   0 34.5375 5.41728   1
  -7 -21   0 31.7309 4.89384   4
  -7 -21   0 22.2190 5.06643   4
  -7 -21   0 36.7485 5.72808   2
   7  21   0 25.1176 5.07150   4
   7  21   0 31.8449 5.34578   1
   7  21   0 32.3580 5.71290   2
  -8 -21   0 35.8593 4.77563   4
  -8 -21   0 39.2586 5.75960   4
  -8 -21   0 35.8825 5.70944   1
   8  21   0 50.6893 7.06470   2
   8  21   0 39.0275 6.07106   1
   8  21   0 35.8706 5.62404   4
   9  21   0 16.7960 5.31500   2
   9  21   0 15.4573 4.06583   4
  10  21   0 3.06641 1.53603   3
  10  21   0 5.86441 2.93422   4
  -4  22   0 -0.4901 2.67823   2
  -3  22   0 1.94176 3.06259   2
  -3  22   0 0.56719 2.68008   3
   2 -22   0 3.92763 3.09098   2
   2 -22   0 6.32076 2.65759   3
  -2  22   0 6.82616 3.20767   2
  -2  22   0 3.99879 4.44247   1
  -2  22   0 3.27210 2.54767   3
   1 -22   0 18.4251 6.49979   1
   1 -22   0 17.6992 4.43499   2
   1 -22   0 13.0068 5.84022   4
   1 -22   0 16.7007 6.31558   4
   1 -22   0 17.9191 3.09107   3
   1 -22   0 17.9404 5.20286   1
  -1  22   0 24.5225 5.12308   1
  -1  22   0 12.4553 5.36370   4
  -1  22   0 16.3419 4.16036   2
   0 -22   0 12.8962 2.25555   3
   0 -22   0 13.7794 2.16899   3
   0 -22   0 10.5724 3.51752   2
   0 -22   0 12.0500 6.15068   4
   0 -22   0 21.5320 6.00889   4
   0 -22   0 21.6825 6.04540   1
   0 -22   0 22.8038 4.94647   1
   0  22   0 19.7104 5.52816   1
   0  22   0 15.8399 4.96775   4
   0  22   0 22.5236 4.37180   2
  -1 -22   0 13.9456 4.52227   1
  -1 -22   0 10.9153 5.23103   4
  -1 -22   0 12.2650 4.96676   4
  -1 -22   0 15.4073 3.70978   2
  -1 -22   0 17.5937 5.34231   1
   1  22   0 15.1890 4.06174   2
   1  22   0 11.9241 4.54196   4
   1  22   0 11.3705 4.63592   1
  -2 -22   0 5.19851 4.31629   1
  -2 -22   0 3.78940 3.16112   2
  -2 -22   0 -4.7751 4.81341   4
  -2 -22   0 8.47656 3.62916   1
  -2 -22   0 7.78823 4.69929   4
   2  22   0 -3.7282 3.80047   1
   2  22   0 -1.0542 3.85441   4
   2  22   0 1.21164 3.30529   2
  -3 -22   0 48.7827 7.55809   1
  -3 -22   0 56.5108 6.46218   2
  -3 -22   0 62.7445 7.15997   1
   3  22   0 49.2282 7.11770   4
   3  22   0 72.6089 7.60789   2
   3  22   0 71.8178 8.01674   1
  -4 -22   0 -3.5162 3.36967   4
  -4 -22   0 -0.7389 1.90516   2
  -4 -22   0 -3.5812 3.92391   1
  -4 -22   0 0.54596 3.42698   1
  -4 -22   0 4.48450 4.50154   4
  -4 -22   0 1.72505 3.08506   2
   4  22   0 8.61483 3.79386   2
   4  22   0 4.68722 3.67376   1
  -5 -22   0 19.7539 4.43391   2
  -5 -22   0 22.3777 4.68257   4
  -5 -22   0 17.5023 5.09142   4
  -5 -22   0 21.6718 4.52990   1
  -5 -22   0 24.5590 3.74871   2
  -5 -22   0 23.8552 5.39979   1
   5  22   0 19.9263 4.45397   1
   5  22   0 22.3626 5.05260   2
  -6 -22   0 11.1014 4.09092   1
  -6 -22   0 10.4379 3.91104   2
  -6 -22   0 9.26615 3.60780   4
  -6 -22   0 9.65298 2.92361   2
  -6 -22   0 12.5094 4.57735   4
   6  22   0 5.10948 4.08682   4
   6  22   0 7.79031 3.73439   1
   6  22   0 12.4138 4.12715   2
  -7 -22   0 12.2573 4.78772   4
   7  22   0 18.4368 4.80579   2
   8  22   0 21.3425 4.68738   4
  -2  23   0 1.30398 2.08582   3
  -2  23   0 -6.5796 3.34932   2
  -1  23   0 2.10084 3.52784   2
  -1  23   0 -0.7485 1.63394   3
   0  23   0 3.08425 3.30970   2
   1  23   0 13.6634 5.22107   4
   1  23   0 12.9253 4.07910   2
  -2 -23   0 21.2906 4.98382   2
   2  23   0 17.3547 4.41739   2
   2  23   0 16.1147 4.98128   4
   2  23   0 8.60875 4.66248   1
   3  23   0 10.6973 4.12234   1
   3  23   0 3.81115 3.70919   2
   4  23   0 7.03525 4.07340   1
   4  23   0 11.1636 3.92920   2
   4  23   0 9.45614 4.25973   4
   5  23   0 22.5821 5.04974   4
   5  23   0 10.7524 3.97972   2
   6  23   0 2.65429 4.14465   4
   5  23  -1 -0.2648 3.44134   2
   4  23  -1 44.0004 6.13709   2
   3  23  -1 3.20805 3.75219   2
   2  23  -1 18.5240 4.38437   2
   1  23  -1 -1.2716 2.77739   2
   0  23  -1 5.68678 1.39223   3
   0  23  -1 7.41322 3.53392   2
  -1  23  -1 4.58757 1.76229   3
  -1  23  -1 -2.4462 2.92677   2
   7  22  -1 8.02450 3.85840   4
   7  22  -1 5.84247 4.05334   2
   6  22  -1 24.9452 4.97134   1
   6  22  -1 28.0897 5.29838   4
   6  22  -1 25.1399 5.32441   2
  -6 -22   1 18.6499 5.01595   4
  -6 -22   1 17.5462 4.47625   2
   5  22  -1 2.52520 3.80112   4
   5  22  -1 3.95226 3.78185   2
  -5 -22   1 1.53050 3.20617   2
  -5 -22   1 4.72009 4.02252   4
  -5 -22   1 1.51868 2.12629   2
  -5 -22   1 -3.8670 3.20946   1
  -5 -22   1 2.96948 3.13803   4
   4  22  -1 24.4060 5.33928   1
   4  22  -1 19.1659 5.24017   4
   4  22  -1 23.5253 5.13379   2
  -4 -22   1 29.1093 4.19614   2
  -4 -22   1 24.3543 5.99696   4
  -4 -22   1 14.4133 5.02320   1
  -4 -22   1 14.2689 4.56542   1
  -4 -22   1 15.1167 4.68048   4
  -4 -22   1 26.4336 4.49365   2
   3  22  -1 1.70407 4.03050   4
   3  22  -1 -2.7535 3.29227   1
   3  22  -1 -5.3979 3.02551   2
  -3 -22   1 4.38452 4.71618   4
  -3 -22   1 -2.3012 2.76956   2
  -3 -22   1 1.29240 3.78371   4
  -3 -22   1 0.66371 2.01914   2
  -3 -22   1 1.45527 4.12404   1
  -3 -22   1 0.08680 3.35588   1
   2  22  -1 55.4008 7.80032   4
   2  22  -1 71.7158 8.21989   1
   2  22  -1 56.4691 6.68711   2
  -2 -22   1 57.7045 8.11324   4
  -2 -22   1 50.4236 8.41300   4
  -2 -22   1 57.0612 6.95012   1
  -2 -22   1 53.6558 7.91022   1
   1  22  -1 0.40604 3.20182   2
   1  22  -1 9.02701 4.29064   1
   1  22  -1 0.68734 3.93771   4
  -1 -22   1 10.1695 4.69499   4
  -1 -22   1 0.83324 4.22871   1
  -1 -22   1 -1.0451 2.79659   2
  -1 -22   1 3.70501 4.47639   4
  -1 -22   1 2.04498 3.49218   1
   0  22  -1 6.75755 4.55792   4
   0  22  -1 8.11039 3.52027   2
   0  22  -1 13.5089 4.63508   1
   0 -22   1 8.15613 5.07944   1
   0 -22   1 6.47355 2.07182   3
   0 -22   1 11.5114 5.44727   4
   0 -22   1 3.11304 4.46829   4
   0 -22   1 2.87948 3.81433   1
   0 -22   1 6.25742 1.85292   3
   0 -22   1 5.01182 3.02962   2
  -1  22  -1 -2.7086 3.82963   1
  -1  22  -1 -0.8122 4.25613   4
  -1  22  -1 -0.6519 2.93043   2
   1 -22   1 1.55139 2.79444   2
   1 -22   1 2.85231 2.41348   3
  -2  22  -1 19.3977 3.94179   2
  -2  22  -1 26.1906 3.80895   3
   2 -22   1 16.0053 4.27937   3
  -3  22  -1 -2.3039 2.52693   2
  -3  22  -1 1.30069 2.81532   3
   9  21  -1 13.8051 3.92135   4
   8  21  -1 68.3648 7.78255   1
   8  21  -1 46.9700 6.80448   4
  -8 -21   1 40.2453 6.00346   4
  -8 -21   1 47.9104 5.81356   4
   7  21  -1 12.8458 4.33762   1
   7  21  -1 16.3858 4.34411   4
  -7 -21   1 8.82020 4.07722   4
  -7 -21   1 11.5696 3.25194   2
  -7 -21   1 12.1533 4.71774   1
  -7 -21   1 16.3019 4.15415   1
  -7 -21   1 12.6033 3.90003   2
  -7 -21   1 6.19527 3.18213   4
   6  21  -1 70.5295 7.99542   2
   6  21  -1 60.6542 6.95680   4
   6  21  -1 67.2280 7.61333   1
  -6 -21   1 69.1887 8.24874   1
  -6 -21   1 69.6610 8.00275   2
  -6 -21   1 65.9024 6.89675   2
  -6 -21   1 56.7222 7.30541   4
  -6 -21   1 73.6344 7.55347   1
  -6 -21   1 55.9495 6.81335   4
   5  21  -1 -0.3690 3.50328   2
   5  21  -1 4.85283 3.44950   4
   5  21  -1 1.29427 3.03710   1
  -5 -21   1 1.77582 2.46868   4
  -5 -21   1 1.37252 2.80762   2
  -5 -21   1 -6.1119 3.60914   4
  -5 -21   1 4.94643 3.88665   1
  -5 -21   1 0.87976 3.23625   1
  -5 -21   1 -1.1349 2.01409   2
   4  21  -1 81.2043 8.60802   1
   4  21  -1 88.0354 8.93815   2
  -4 -21   1 74.4736 9.22695   4
  -4 -21   1 85.3664 8.29522   2
  -4 -21   1 88.4636 8.69843   1
  -4 -21   1 85.7086 8.79609   4
  -4 -21   1 83.1831 7.69107   2
  -4 -21   1 84.1384 9.25060   1
   3  21  -1 1.69804 3.35040   2
   3  21  -1 -0.7043 3.59064   1
   3  21  -1 3.95924 3.92722   4
  -3 -21   1 6.34769 3.08692   2
  -3 -21   1 -2.4137 3.10400   1
  -3 -21   1 -1.2464 3.68506   1
  -3 -21   1 3.31823 2.11112   2
   2  21  -1 12.7021 4.36566   1
   2  21  -1 19.5018 4.45676   2
   2  21  -1 11.1097 4.25111   4
  -2 -21   1 11.3411 5.30345   4
  -2 -21   1 12.2773 4.80462   1
  -2 -21   1 11.3807 3.69915   2
  -2 -21   1 6.47222 4.64005   4
  -2 -21   1 13.2148 4.09525   1
   1  21  -1 5.63355 3.91808   4
   1  21  -1 1.37670 3.05451   2
   1  21  -1 2.28104 4.09452   1
  -1 -21   1 -0.6366 3.49295   1
  -1 -21   1 1.64476 4.75088   4
  -1 -21   1 0.46197 4.00838   1
  -1 -21   1 0.06963 2.91058   2
  -1 -21   1 3.13587 4.26926   4
   0  21  -1 16.8200 3.64096   2
   0  21  -1 20.5080 5.00880   1
   0  21  -1 12.5977 4.59901   4
   0 -21   1 9.03007 4.90322   4
   0 -21   1 9.62855 5.27677   4
   0 -21   1 13.0878 4.19076   1
   0 -21   1 12.3318 2.29669   3
   0 -21   1 14.3696 3.66711   2
   0 -21   1 13.1395 2.48022   3
   0 -21   1 27.1374 6.10375   1
  -1  21  -1 1.57921 4.21200   4
  -1  21  -1 0.09984 3.85600   1
  -1  21  -1 4.48531 3.01021   2
   1 -21   1 0.35211 2.43888   3
   1 -21   1 3.72969 4.67693   1
   1 -21   1 2.10339 3.66032   1
   1 -21   1 -3.8663 4.51620   4
   1 -21   1 0.36813 2.82454   2
   1 -21   1 0.28214 5.33709   4
  -2  21  -1 4.31708 2.45607   3
  -2  21  -1 0.00000 4.35778   4
  -2  21  -1 9.95513 4.89706   1
  -2  21  -1 5.56938 2.91309   2
   2 -21   1 4.26689 2.78496   3
   2 -21   1 3.18738 4.79726   1
   2 -21   1 5.58077 2.81177   2
   2 -21   1 -2.1447 4.78540   4
   2 -21   1 3.29008 4.16597   1
   2 -21   1 -0.0989 4.45817   4
  -3  21  -1 -3.7133 2.61907   2
  -3  21  -1 -4.4897 2.99810   3
  -3  21  -1 -2.2514 4.32351   4
  -3  21  -1 2.96418 4.15335   1
   3 -21   1 7.70086 5.13035   4
   3 -21   1 0.91245 2.90948   3
   3 -21   1 4.22736 2.92005   2
   3 -21   1 -6.2064 4.21678   1
  -4  21  -1 12.7141 3.45831   2
  -4  21  -1 13.7123 4.09615   3
  -5  21  -1 1.46002 2.83695   2
  10  20  -1 12.4294 2.77770   3
  10  20  -1 12.7295 3.08292   4
   9  20  -1 33.0914 6.17099   2
   9  20  -1 22.3797 5.05716   1
   9  20  -1 21.4701 4.24802   4
  -9 -20   1 27.2678 5.18564   1
  -9 -20   1 26.1929 4.18057   4
  -9 -20   1 24.8638 4.39779   4
  -9 -20   1 29.4193 5.27687   2
  -9 -20   1 24.3165 2.79839   3
  -9 -20   1 25.6726 3.04919   3
   8  20  -1 31.1136 5.19409   1
   8  20  -1 27.1848 5.32735   2
   8  20  -1 26.8864 4.60122   4
  -8 -20   1 25.2324 4.19266   4
  -8 -20   1 39.3980 5.56097   1
  -8 -20   1 44.7671 6.28487   1
  -8 -20   1 18.4388 4.40934   4
   7  20  -1 3.49629 3.18837   4
   7  20  -1 -1.1161 2.82547   1
   7  20  -1 1.59321 3.48259   2
  -7 -20   1 -1.3971 2.76102   4
  -7 -20   1 -0.4277 2.35566   4
  -7 -20   1 2.31907 3.17234   1
  -7 -20   1 1.44766 3.06356   1
   6  20  -1 79.9611 8.23570   4
   6  20  -1 85.3869 8.49979   1
   6  20  -1 77.1865 8.59231   2
  -6 -20   1 86.0470 8.60149   2
  -6 -20   1 101.916 9.57880   1
  -6 -20   1 89.5585 8.85904   4
  -6 -20   1 81.7217 8.75504   1
  -6 -20   1 82.8213 7.94523   2
  -6 -20   1 91.4919 8.67227   4
   5  20  -1 -0.0574 3.00178   1
  -5 -20   1 1.85712 2.35304   2
  -5 -20   1 5.80508 3.15444   2
  -5 -20   1 5.34954 3.28342   4
  -5 -20   1 1.04562 4.10916   4
  -5 -20   1 0.26506 3.65797   1
  -5 -20   1 2.48085 3.90159   1
   4  20  -1 68.5901 7.57699   1
   4  20  -1 67.4149 7.78146   4
  -4 -20   1 58.4831 7.68419   1
  -4 -20   1 68.2514 7.04989   2
  -4 -20   1 70.8520 7.54113   1
  -4 -20   1 69.3314 6.66273   2
   3  20  -1 14.5368 4.42797   4
   3  20  -1 14.8021 3.96941   2
   3  20  -1 23.9652 4.72970   1
  -3 -20   1 11.8642 4.21471   1
  -3 -20   1 14.3856 3.05429   2
  -3 -20   1 15.8195 4.85724   1
  -3 -20   1 17.2160 5.03465   4
  -3 -20   1 13.1780 4.91588   4
   2  20  -1 33.6006 4.86129   2
   2  20  -1 26.9087 5.62548   4
   2  20  -1 49.2805 6.52108   1
  -2 -20   1 22.9377 6.06144   4
  -2 -20   1 32.4392 5.45609   2
  -2 -20   1 22.6179 4.78157   1
  -2 -20   1 26.3521 5.87588   4
  -2 -20   1 26.1966 5.45075   1
   1  20  -1 13.9798 4.60280   1
   1  20  -1 23.5367 5.59238   4
   1  20  -1 13.2983 3.84170   2
  -1 -20   1 29.5979 5.88559   1
  -1 -20   1 22.8087 2.39101   3
  -1 -20   1 21.2418 3.89210   2
  -1 -20   1 19.3286 2.04345   3
  -1 -20   1 15.9442 4.74582   1
  -1 -20   1 11.8960 4.79293   4
  -1 -20   1 16.1287 5.33901   4
   0  20  -1 45.6991 6.26402   1
   0  20  -1 29.1382 5.54083   4
   0  20  -1 20.8231 4.21063   2
   0 -20   1 29.4144 6.21130   1
   0 -20   1 50.4577 6.37247   1
   0 -20   1 29.9388 4.35833   2
   0 -20   1 33.8886 6.34657   4
   0 -20   1 22.8054 3.13863   3
   0 -20   1 29.2189 6.13857   4
   0 -20   1 27.0688 3.32724   3
  -1  20  -1 -0.0526 1.79851   3
  -1  20  -1 -1.1153 3.82183   1
  -1  20  -1 2.61912 2.77776   2
  -1  20  -1 3.70918 3.65740   4
   1 -20   1 4.51779 3.79339   1
   1 -20   1 3.22809 4.47699   4
   1 -20   1 9.22792 4.74444   1
   1 -20   1 3.99511 2.83773   2
   1 -20   1 -1.5295 2.27254   3
   1 -20   1 1.85762 4.46944   4
  -2  20  -1 5.38979 2.89701   3
  -2  20  -1 9.22635 4.58791   4
  -2  20  -1 6.19351 2.73877   2
  -2  20  -1 17.6512 5.03323   1
   2 -20   1 10.0710 3.17717   2
   2 -20   1 17.8555 5.63889   4
   2 -20   1 9.75322 3.07257   3
   2 -20   1 7.51024 5.25952   4
   2 -20   1 4.50082 4.85886   1
   2 -20   1 6.58771 3.88301   1
  -3  20  -1 -1.4662 3.77261   1
  -3  20  -1 1.98936 3.94761   4
  -3  20  -1 0.12046 2.80453   3
  -3  20  -1 0.80887 2.36769   2
   3 -20   1 4.35651 4.37406   4
   3 -20   1 4.30680 2.70090   3
   3 -20   1 4.98622 4.58171   1
   3 -20   1 5.21154 4.98507   4
   3 -20   1 0.09969 3.88041   1
   3 -20   1 4.64376 2.69761   2
  -4  20  -1 3.62540 4.42167   1
  -4  20  -1 11.8207 3.66315   3
  -4  20  -1 0.00985 2.54891   2
   4 -20   1 4.34653 4.18458   1
   4 -20   1 11.3391 6.06341   1
   4 -20   1 0.34422 2.81839   2
   4 -20   1 8.15079 4.88257   4
   4 -20   1 0.18927 2.88874   3
   4 -20   1 -2.6479 4.90706   4
  -5  20  -1 4.56394 3.03855   2
  -5  20  -1 7.91576 3.65135   3
  -5  20  -1 1.38618 4.44171   1
   5 -20   1 3.97887 3.29456   3
   5 -20   1 -2.0270 2.69481   2
  -6  20  -1 4.28961 2.60829   2
  -6  20  -1 -1.0540 3.54654   3
  11  19  -1 0.06715 1.57224   4
  11  19  -1 -1.2361 2.52531   3
  10  19  -1 26.3354 4.97099   1
  10  19  -1 14.0679 3.10558   3
  10  19  -1 27.3693 5.88237   2
 -10 -19   1 15.4980 3.45109   4
 -10 -19   1 20.1267 5.79551   2
 -10 -19   1 16.0899 4.54899   1
 -10 -19   1 14.5969 5.72819   1
 -10 -19   1 19.9616 3.05449   3
 -10 -19   1 15.6849 3.13114   3
 -10 -19   1 27.9002 5.14130   2
 -10 -19   1 9.38582 2.98335   4
   9  19  -1 2.72434 3.43604   1
   9  19  -1 -1.6066 4.04721   2
   9  19  -1 -1.4833 2.71257   4
  -9 -19   1 -0.9206 1.72936   3
  -9 -19   1 -0.6489 2.97925   2
  -9 -19   1 3.97452 2.65116   4
  -9 -19   1 0.69461 3.31864   2
  -9 -19   1 -0.3909 2.46428   4
  -9 -19   1 -0.9258 3.58248   1
  -9 -19   1 2.00742 3.23593   1
  -9 -19   1 1.84955 1.85327   3
   8  19  -1 146.981 12.9717   2
   8  19  -1 136.659 10.9382   4
   8  19  -1 146.848 12.3860   1
  -8 -19   1 156.803 13.2572   2
  -8 -19   1 159.137 13.0274   1
  -8 -19   1 138.415 11.0655   4
  -8 -19   1 150.317 12.5831   1
  -8 -19   1 133.634 11.0003   4
  -8 -19   1 157.655 12.8378   2
  -8 -19   1 138.517 9.79801   3
  -8 -19   1 128.103 9.23509   3
   7  19  -1 3.25812 3.17421   4
   7  19  -1 0.13498 3.12818   1
   7  19  -1 0.07653 3.52047   2
  -7 -19   1 -2.9422 3.26000   4
  -7 -19   1 -3.3725 2.92759   1
  -7 -19   1 -3.3074 3.42872   1
  -7 -19   1 -0.8695 2.43086   4
  -7 -19   1 3.65589 2.71845   2
  -7 -19   1 -6.1396 3.26839   2
   6  19  -1 47.1698 6.18964   4
   6  19  -1 45.7288 6.23692   1
   6  19  -1 57.2558 6.92663   2
  -6 -19   1 45.1142 5.51546   2
  -6 -19   1 49.6614 6.61835   1
  -6 -19   1 52.3382 5.99904   4
  -6 -19   1 62.8739 7.44297   2
  -6 -19   1 56.6930 6.57569   1
  -6 -19   1 52.5087 6.54185   4
   5  19  -1 3.01111 3.27916   2
   5  19  -1 -2.7884 3.23814   1
  -5 -19   1 -3.1184 3.46361   4
  -5 -19   1 -3.2326 3.00958   1
  -5 -19   1 1.45492 2.61130   4
  -5 -19   1 0.41802 3.49254   1
   4  19  -1 142.022 12.5749   4
   4  19  -1 142.233 11.7419   1
   4  19  -1 131.238 11.6355   2
   4  19  -1 134.034 11.5100   1
  -4 -19   1 176.022 13.2814   2
  -4 -19   1 123.300 11.5946   1
  -4 -19   1 127.092 11.0808   1
   3  19  -1 -6.1824 3.90147   4
   3  19  -1 -0.0917 3.23582   1
  -3 -19   1 3.17236 2.92076   2
  -3 -19   1 1.62324 3.31141   1
  -3 -19   1 -1.7037 3.81085   4
  -3 -19   1 -2.3596 3.70427   1
  -3 -19   1 -0.7528 3.70402   4
   2  19  -1 5.03026 3.33825   1
   2  19  -1 9.34055 3.89258   4
  -2 -19   1 -4.3485 3.96507   4
  -2 -19   1 -2.9268 2.47138   2
  -2 -19   1 1.67539 3.18834   1
  -2 -19   1 10.1296 4.31604   1
  -2 -19   1 3.93338 3.48854   4
   1  19  -1 7.80724 3.10499   2
   1  19  -1 -3.6139 3.06470   1
   1  19  -1 5.18589 4.19823   4
  -1 -19   1 3.22730 2.61817   2
  -1 -19   1 3.38100 1.44398   3
  -1 -19   1 10.5346 4.44842   1
  -1 -19   1 0.05848 4.09483   4
  -1 -19   1 6.19547 1.53449   3
  -1 -19   1 7.50955 3.87152   1
  -1 -19   1 5.45727 4.21895   4
   0  19  -1 80.6490 7.63920   2
   0  19  -1 90.2932 9.38469   4
   0  19  -1 75.3626 8.36454   1
   0 -19   1 78.2879 9.05520   4
   0 -19   1 93.9188 8.74198   1
   0 -19   1 65.2469 8.50153   1
   0 -19   1 74.9380 7.30132   2
   0 -19   1 84.7390 6.57723   3
  -1  19  -1 -2.0722 2.65755   2
  -1  19  -1 -1.4611 1.86617   3
  -1  19  -1 -1.6613 4.02600   4
  -1  19  -1 -2.7732 3.45526   1
   1 -19   1 -1.2173 3.23995   1
   1 -19   1 -2.9053 4.13019   1
   1 -19   1 -0.3975 3.84593   4
   1 -19   1 -1.6607 4.21268   4
   1 -19   1 3.45534 2.77605   2
   1 -19   1 -2.1085 2.19140   3
  -2  19  -1 17.7189 3.37333   2
  -2  19  -1 21.6651 5.54428   1
  -2  19  -1 21.4789 3.56529   3
  -2  19  -1 21.4327 5.88618   4
   2 -19   1 12.9419 5.99459   1
   2 -19   1 16.3163 4.55443   1
   2 -19   1 16.9790 3.56397   2
   2 -19   1 8.12205 5.02564   4
   2 -19   1 21.5865 5.99113   4
   2 -19   1 22.0225 3.75929   3
  -3  19  -1 4.49561 3.47251   3
  -3  19  -1 0.65765 3.97853   4
  -3  19  -1 5.28638 2.91099   2
  -3  19  -1 3.70936 4.20571   1
   3 -19   1 1.92211 5.68570   4
   3 -19   1 12.0877 4.95143   4
   3 -19   1 11.4568 5.91775   1
   3 -19   1 5.35322 2.74133   3
   3 -19   1 7.48406 2.86270   2
   3 -19   1 0.24043 3.39413   1
  -4  19  -1 17.0105 3.85826   3
  -4  19  -1 9.24023 2.93286   2
  -4  19  -1 17.4829 5.23737   4
  -4  19  -1 19.3995 5.65026   1
   4 -19   1 10.9385 3.47467   2
   4 -19   1 5.47140 5.24538   4
   4 -19   1 12.6012 3.67970   3
   4 -19   1 11.1562 4.27769   1
   4 -19   1 11.8507 5.64202   1
   4 -19   1 12.4192 5.94280   4
  -5  19  -1 0.05104 4.59229   1
  -5  19  -1 5.82264 4.51444   4
  -5  19  -1 -3.6098 3.17397   3
  -5  19  -1 -0.8168 2.42394   2
   5 -19   1 -4.5154 4.38535   4
   5 -19   1 -3.4132 4.43190   1
   5 -19   1 -1.7370 3.00919   2
   5 -19   1 2.53386 5.31265   4
   5 -19   1 1.12468 3.04158   3
  -6  19  -1 -0.1579 2.88690   2
  -6  19  -1 -2.1940 3.87646   3
   6 -19   1 3.22774 3.66730   3
   6 -19   1 -1.3633 2.69787   2
   6 -19   1 1.90281 5.31855   4
  -7  19  -1 6.59080 4.08597   3
  -7  19  -1 -2.7578 2.62505   2
  -7  19  -1 -3.9552 2.92196   2
  12  18  -1 4.98060 3.33757   3
  11  18  -1 -1.0023 3.13902   3
  11  18  -1 -1.9921 4.56155   2
  11  18  -1 0.00000 3.21861   1
 -11 -18   1 4.96088 3.84120   1
 -11 -18   1 0.82576 1.75528   4
 -11 -18   1 1.60593 1.91244   4
 -11 -18   1 0.74341 3.48888   2
 -11 -18   1 2.26506 2.62064   3
  10  18  -1 29.1308 4.71154   3
  10  18  -1 44.7954 6.38982   1
  10  18  -1 41.7103 6.74277   2
 -10 -18   1 40.0325 5.99479   2
 -10 -18   1 48.5142 6.51703   1
 -10 -18   1 32.5103 4.28506   3
 -10 -18   1 34.8858 4.24376   4
 -10 -18   1 35.2142 4.35305   3
 -10 -18   1 37.9552 4.29254   4
 -10 -18   1 41.7246 6.03497   2
 -10 -18   1 40.5779 6.15547   1
   9  18  -1 0.96281 3.14315   1
   9  18  -1 2.71273 3.55832   2
   9  18  -1 0.50240 2.41055   4
  -9 -18   1 2.01443 2.65744   4
  -9 -18   1 4.99279 3.42847   2
  -9 -18   1 -0.4683 2.11540   3
  -9 -18   1 -2.4730 2.46188   4
  -9 -18   1 4.13897 3.41764   2
  -9 -18   1 4.32947 3.47780   1
  -9 -18   1 1.87930 1.76787   3
  -9 -18   1 2.13081 3.38843   1
   8  18  -1 74.0019 8.18749   2
   8  18  -1 88.5645 8.58127   1
   8  18  -1 72.8086 6.98027   4
  -8 -18   1 82.0571 8.32740   2
  -8 -18   1 64.9796 5.44612   3
  -8 -18   1 76.8161 7.88121   2
  -8 -18   1 86.2905 8.40522   1
  -8 -18   1 66.5317 5.58997   3
  -8 -18   1 76.1940 6.95850   4
  -8 -18   1 78.4404 8.31280   1
  -8 -18   1 78.8230 7.33555   4
   7  18  -1 55.4688 6.60960   1
   7  18  -1 67.1604 7.61694   2
   7  18  -1 62.7899 7.08390   4
  -7 -18   1 57.5415 4.50889   3
  -7 -18   1 52.6233 6.66885   2
  -7 -18   1 63.1130 7.21389   1
  -7 -18   1 59.5924 6.50773   2
  -7 -18   1 60.6725 4.62944   3
  -7 -18   1 65.9040 6.49477   4
  -7 -18   1 61.2183 6.54241   4
  -7 -18   1 58.0786 6.67962   1
   6  18  -1 232.902 18.1188   2
   6  18  -1 230.924 17.2318   1
  -6 -18   1 236.122 16.8648   4
  -6 -18   1 234.040 17.6144   1
  -6 -18   1 241.039 18.3194   2
  -6 -18   1 236.362 17.7104   2
  -6 -18   1 237.062 17.3455   4
  -6 -18   1 224.105 16.9259   1
   5  18  -1 2.38003 3.53485   4
   5  18  -1 8.38441 3.53785   2
   5  18  -1 3.74487 3.36840   1
  -5 -18   1 2.15169 2.19017   2
  -5 -18   1 2.07314 2.83750   2
  -5 -18   1 0.27523 2.96114   1
  -5 -18   1 9.45773 4.04826   1
   4  18  -1 173.336 13.8528   2
   4  18  -1 160.092 12.8845   1
   4  18  -1 169.505 13.1834   1
   4  18  -1 152.517 12.7353   4
  -4 -18   1 166.240 12.9684   2
  -4 -18   1 177.065 14.1825   1
  -4 -18   1 163.191 13.0932   4
  -4 -18   1 172.246 13.1938   1
   3  18  -1 -3.3875 2.72504   2
   3  18  -1 2.51406 3.04606   1
   3  18  -1 2.43344 3.54737   4
  -3 -18   1 5.88827 3.44715   1
  -3 -18   1 4.93751 4.44995   4
  -3 -18   1 -0.7607 3.40576   4
  -3 -18   1 -0.5149 3.74647   1
   2  18  -1 119.016 10.4076   2
   2  18  -1 145.748 12.0707   4
   2  18  -1 140.785 11.8233   1
  -2 -18   1 133.980 11.2248   1
  -2 -18   1 147.447 12.2839   4
  -2 -18   1 142.296 12.1217   1
  -2 -18   1 135.587 12.3184   4
   1  18  -1 13.5151 4.06919   1
   1  18  -1 15.8696 1.75480   3
   1  18  -1 20.8797 5.43886   4
  -1 -18   1 20.7705 4.32182   2
  -1 -18   1 12.1794 1.84984   3
  -1 -18   1 16.0517 4.02584   1
  -1 -18   1 14.9182 4.85024   4
  -1 -18   1 17.3769 4.93095   4
  -1 -18   1 11.9790 4.50597   1
  -1 -18   1 16.2192 2.10088   3
   0  18  -1 56.9593 4.71497   3
   0  18  -1 42.1750 5.87006   1
   0  18  -1 43.1493 6.63241   4
   0 -18   1 51.1176 6.74749   1
   0 -18   1 54.6818 5.63254   2
   0 -18   1 49.9173 4.51037   3
   0 -18   1 53.2394 6.14095   1
   0 -18   1 40.3766 6.92839   4
   0 -18   1 48.4395 7.02403   4
  -1  18  -1 8.92255 4.21587   4
  -1  18  -1 4.87866 4.02600   1
  -1  18  -1 8.29608 2.44889   3
   1 -18   1 0.01040 4.32155   4
   1 -18   1 8.61552 4.77573   1
   1 -18   1 13.1029 3.97438   1
   1 -18   1 5.81330 2.39447   3
   1 -18   1 7.61828 4.72831   4
   1 -18   1 4.85524 2.94966   2
  -2  18  -1 75.7274 6.86750   3
  -2  18  -1 91.3156 7.62780   2
  -2  18  -1 86.2916 8.91597   1
  -2  18  -1 67.6978 8.47122   4
   2 -18   1 72.3417 6.46139   3
   2 -18   1 77.7262 7.11667   2
   2 -18   1 69.7064 9.05958   4
   2 -18   1 71.7904 9.09940   4
   2 -18   1 82.8836 8.65054   1
   2 -18   1 86.0852 9.75708   1
  -3  18  -1 4.80631 2.87756   3
  -3  18  -1 -0.2346 3.87133   1
  -3  18  -1 -0.9196 2.30640   2
   3 -18   1 5.96861 4.59434   4
   3 -18   1 2.55250 2.63925   2
   3 -18   1 0.13079 2.52006   3
   3 -18   1 0.47487 4.46896   4
   3 -18   1 1.13091 5.48003   1
   3 -18   1 0.97810 3.89336   1
  -4  18  -1 5.04131 2.66221   2
  -4  18  -1 1.52419 3.17915   3
  -4  18  -1 2.20978 4.24048   4
  -4  18  -1 -2.4936 4.11409   1
   4 -18   1 3.55191 2.86923   2
   4 -18   1 3.49462 4.85064   1
   4 -18   1 -2.7436 2.77309   3
  -5  18  -1 1.53058 3.96702   4
  -5  18  -1 2.63983 3.40438   3
  -5  18  -1 -2.2581 2.35518   2
   5 -18   1 1.13776 4.47060   1
   5 -18   1 -7.1909 4.20395   4
   5 -18   1 3.90558 3.15833   3
   5 -18   1 1.87005 3.01832   2
   5 -18   1 9.58758 4.64074   4
  -6  18  -1 5.78520 4.62447   4
  -6  18  -1 9.91104 4.26034   3
  -6  18  -1 13.8755 3.37943   2
   6 -18   1 18.0140 4.11098   3
   6 -18   1 20.2761 6.08886   4
   6 -18   1 5.01694 5.39458   4
   6 -18   1 2.78571 3.52062   2
   6 -18   1 6.22632 5.38100   1
  -7  18  -1 4.92922 4.51418   3
   7 -18   1 -1.5450 3.20453   2
   7 -18   1 -3.1844 5.58055   1
   7 -18   1 -0.5873 3.35502   3
   7 -18   1 5.69613 4.84715   4
  -8  18  -1 3.14239 4.24664   3
  -8  18  -1 -2.3878 2.96213   2
  -8  18  -1 -0.4730 3.15499   2
  -8  18  -1 5.97515 4.45313   2
  12  17  -1 8.74313 4.24112   1
  12  17  -1 3.05465 3.47232   3
  12  17  -1 3.27157 3.97246   2
  11  17  -1 8.73239 3.70365   1
  11  17  -1 -1.2616 3.87331   2
  11  17  -1 -4.6247 2.91671   3
 -11 -17   1 -1.4396 1.46832   4
 -11 -17   1 0.74830 3.59016   1
 -11 -17   1 -0.4655 1.46330   4
 -11 -17   1 -3.3763 2.72474   3
 -11 -17   1 -4.2715 3.07968   1
 -11 -17   1 -2.6370 3.56026   2
 -11 -17   1 7.24531 3.52238   2
  10  17  -1 32.0970 4.83346   3
  10  17  -1 34.9366 5.75624   1
  10  17  -1 32.0108 5.93025   2
 -10 -17   1 34.5710 4.47215   3
 -10 -17   1 37.5688 4.15066   4
 -10 -17   1 38.9674 5.89094   1
 -10 -17   1 49.8555 6.67641   2
 -10 -17   1 38.8717 5.75049   1
 -10 -17   1 37.1816 3.89265   4
 -10 -17   1 31.1093 5.18119   2
   9  17  -1 13.9983 3.09403   4
   9  17  -1 20.2383 4.21922   1
   9  17  -1 34.5268 5.51409   2
  -9 -17   1 17.5332 4.40374   2
  -9 -17   1 18.8114 4.46136   1
  -9 -17   1 17.3982 3.30906   4
  -9 -17   1 19.2080 3.45727   4
  -9 -17   1 20.0605 4.20314   2
  -9 -17   1 22.8201 4.85817   1
  -9 -17   1 20.7896 3.27454   3
   8  17  -1 225.431 17.5845   2
   8  17  -1 197.622 14.5297   4
   8  17  -1 244.003 17.1202   1
   8  17  -1 193.911 14.0870   3
  -8 -17   1 195.004 14.4697   4
  -8 -17   1 217.117 16.5643   1
  -8 -17   1 222.883 16.8865   2
  -8 -17   1 194.179 14.3605   4
  -8 -17   1 200.234 14.1238   3
  -8 -17   1 235.076 17.6444   2
  -8 -17   1 192.893 13.7976   3
  -8 -17   1 226.683 16.7292   1
   7  17  -1 6.61987 3.35448   1
   7  17  -1 -2.2522 3.57178   2
   7  17  -1 0.28239 2.95364   4
  -7 -17   1 5.08677 3.50600   1
  -7 -17   1 3.68095 2.73629   2
  -7 -17   1 3.46226 1.43935   3
  -7 -17   1 0.43537 2.83611   1
  -7 -17   1 6.17854 3.19911   2
  -7 -17   1 2.65746 2.44025   4
  -7 -17   1 -6.5949 2.69816   4
  -7 -17   1 -0.6314 1.45546   3
   6  17  -1 134.247 11.7615   2
   6  17  -1 125.531 10.4310   4
   6  17  -1 130.552 10.7990   1
  -6 -17   1 116.421 8.06928   3
  -6 -17   1 116.609 9.67600   4
  -6 -17   1 138.907 11.1121   2
  -6 -17   1 141.911 11.6105   1
  -6 -17   1 132.449 10.7988   1
  -6 -17   1 113.867 7.95892   3
  -6 -17   1 120.177 9.90919   4
  -6 -17   1 141.255 11.8525   2
   5  17  -1 23.2437 4.57822   2
   5  17  -1 26.0017 4.68154   4
   5  17  -1 31.9012 4.86678   1
  -5 -17   1 24.3518 4.95914   1
  -5 -17   1 27.0431 4.95986   4
  -5 -17   1 29.9062 4.47795   2
  -5 -17   1 25.8474 3.96323   2
  -5 -17   1 33.9392 4.83848   1
  -5 -17   1 29.6701 4.48555   4
   4  17  -1 135.051 11.4032   2
   4  17  -1 125.049 10.6075   1
   4  17  -1 134.115 11.1486   1
   4  17  -1 134.081 11.1567   4
  -4 -17   1 143.763 11.8406   4
  -4 -17   1 128.452 11.4396   1
  -4 -17   1 147.498 11.7143   2
  -4 -17   1 132.530 10.6724   2
  -4 -17   1 144.252 11.4776   1
  -4 -17   1 136.969 11.2322   4
   3  17  -1 19.5566 4.41915   4
   3  17  -1 19.7699 3.99602   1
   3  17  -1 6.81260 3.29756   2
  -3 -17   1 16.4451 3.54946   2
  -3 -17   1 12.3564 5.38693   4
  -3 -17   1 16.6834 4.10460   4
  -3 -17   1 15.7782 4.04067   1
  -3 -17   1 14.2625 4.51899   1
   2  17  -1 75.4094 7.97718   1
   2  17  -1 68.0818 6.86439   2
   2  17  -1 77.4373 8.07189   4
  -2 -17   1 76.1985 7.80753   1
  -2 -17   1 71.6301 7.88321   4
  -2 -17   1 70.2565 7.87221   1
  -2 -17   1 78.4780 8.45144   4
  -2 -17   1 68.6225 6.76738   2
   1  17  -1 25.1110 3.97153   2
   1  17  -1 25.1169 4.93792   4
   1  17  -1 20.2352 4.42670   1
   1  17  -1 24.5467 2.33120   3
  -1 -17   1 24.8711 4.67994   1
  -1 -17   1 31.6304 2.95932   3
  -1 -17   1 23.3214 5.40819   4
  -1 -17   1 26.9462 2.65220   3
  -1 -17   1 26.9097 5.30549   4
  -1 -17   1 36.7940 6.10614   1
   0  17  -1 75.5375 7.93209   1
   0  17  -1 66.7726 5.63963   3
   0  17  -1 76.6405 6.97955   2
   0  17  -1 71.6123 8.60763   4
   0 -17   1 66.9951 5.41741   3
   0 -17   1 67.0726 7.24408   1
   0 -17   1 65.2410 7.83679   4
   0 -17   1 72.1900 8.28053   4
   0 -17   1 67.5752 8.18600   1
  -1  17  -1 9.32388 4.10508   1
  -1  17  -1 6.98537 4.50129   4
   1 -17   1 1.94363 4.34032   4
   1 -17   1 1.83534 1.99113   3
   1 -17   1 3.15536 3.82495   4
   1 -17   1 0.22039 2.52764   2
   1 -17   1 -1.7902 3.84563   1
   1 -17   1 2.07570 3.09580   1
  -2  17  -1 29.6496 5.22959   1
  -2  17  -1 21.3285 5.57011   4
   2 -17   1 21.4746 4.62247   1
   2 -17   1 23.9279 5.77732   1
   2 -17   1 24.8680 4.09194   2
   2 -17   1 21.4745 3.56793   3
   2 -17   1 28.2495 5.63157   4
   2 -17   1 24.1111 5.80507   4
  -3  17  -1 24.9042 5.63564   4
  -3  17  -1 27.7131 3.88721   2
   3 -17   1 22.0548 3.58895   2
   3 -17   1 26.0357 4.06567   3
   3 -17   1 22.8884 5.90057   4
   3 -17   1 29.3878 6.27974   4
   3 -17   1 28.4521 5.59425   1
   3 -17   1 16.3436 6.26540   1
  -4  17  -1 36.2968 4.63127   2
  -4  17  -1 41.9856 6.90301   4
   4 -17   1 34.3909 7.32738   4
   4 -17   1 37.8359 5.19351   3
   4 -17   1 23.1860 6.73583   4
   4 -17   1 37.2295 7.20540   1
   4 -17   1 40.7195 5.26071   2
  -5  17  -1 4.97167 2.79799   2
  -5  17  -1 -5.5968 3.76786   4
   5 -17   1 -0.2646 4.56380   4
   5 -17   1 -0.5786 4.22376   4
   5 -17   1 1.02454 2.98958   2
   5 -17   1 2.14640 4.99925   1
  -6  17  -1 7.87568 5.12252   1
  -6  17  -1 5.32238 3.35962   2
  -6  17  -1 8.59552 4.77249   4
   6 -17   1 10.5828 5.72232   1
   6 -17   1 16.6740 3.68392   2
   6 -17   1 17.2825 5.58945   4
   6 -17   1 3.04297 4.33637   4
   6 -17   1 10.2680 3.57236   3
  -7  17  -1 2.07618 4.03134   4
  -7  17  -1 0.33554 2.70223   2
  -7  17  -1 7.67386 4.41284   1
   7 -17   1 3.35327 5.18788   4
   7 -17   1 2.30677 5.02430   4
   7 -17   1 6.68141 3.24809   2
   7 -17   1 -0.8036 3.41449   3
  -8  17  -1 7.43858 3.59699   2
  -8  17  -1 -2.3582 4.36638   1
  -8  17  -1 3.23497 3.92389   2
   8 -17   1 -2.5293 3.35817   3
   8 -17   1 -1.8055 2.94206   2
   8 -17   1 6.56226 5.00355   4
  -9  17  -1 -1.3248 3.20554   2
  -9  17  -1 -1.3776 3.31279   2
  13  16  -1 -4.5535 3.60292   3
  12  16  -1 8.90721 3.99984   3
  12  16  -1 6.66027 4.64885   2
  12  16  -1 2.20724 3.48364   1
 -12 -16   1 0.59843 3.44398   2
 -12 -16   1 6.30533 3.98885   1
 -12 -16   1 3.36656 3.83869   2
 -12 -16   1 0.92021 2.69623   3
 -12 -16   1 3.08518 3.99377   1
  11  16  -1 1.66524 4.18793   2
  11  16  -1 4.36096 3.75858   1
 -11 -16   1 5.99334 3.58335   2
 -11 -16   1 6.06215 4.18240   1
 -11 -16   1 4.54397 3.42518   2
 -11 -16   1 9.03422 3.26469   3
 -11 -16   1 19.6981 4.27122   1
  10  16  -1 51.6524 7.12144   2
  10  16  -1 64.4923 7.25057   1
  10  16  -1 57.3859 6.43689   3
 -10 -16   1 71.6481 7.34974   1
 -10 -16   1 49.0342 4.60165   4
 -10 -16   1 55.4972 6.71613   2
 -10 -16   1 58.0647 4.93740   4
 -10 -16   1 64.1350 7.22920   1
 -10 -16   1 67.4987 7.51442   2
 -10 -16   1 48.6463 5.66997   3
   9  16  -1 21.4719 5.34770   2
   9  16  -1 25.9047 4.84369   1
   9  16  -1 16.9518 3.02056   4
   9  16  -1 19.9446 4.02931   3
  -9 -16   1 18.3217 4.74015   2
  -9 -16   1 17.2339 4.43097   1
  -9 -16   1 15.7577 2.98249   4
  -9 -16   1 24.8189 4.73017   1
  -9 -16   1 21.5218 3.58234   3
  -9 -16   1 23.3900 4.40160   2
   8  16  -1 42.9933 4.71885   3
   8  16  -1 50.1717 6.60414   2
   8  16  -1 58.3678 6.72171   1
  -8 -16   1 45.8202 4.99039   4
  -8 -16   1 44.0485 4.59095   3
  -8 -16   1 50.6069 6.10248   2
  -8 -16   1 41.3629 4.75143   4
  -8 -16   1 42.8858 6.26497   2
  -8 -16   1 46.2710 4.26727   3
  -8 -16   1 56.2347 6.70579   1
  -8 -16   1 54.9534 6.22595   1
   7  16  -1 159.827 13.0914   2
   7  16  -1 126.597 10.6065   1
   7  16  -1 128.772 9.56699   3
  -7 -16   1 134.272 9.76388   3
  -7 -16   1 151.576 12.0743   2
  -7 -16   1 120.692 9.01529   3
  -7 -16   1 142.228 11.5187   1
  -7 -16   1 123.910 10.7125   1
  -7 -16   1 146.710 10.8499   4
  -7 -16   1 157.844 12.6528   2
  -7 -16   1 120.970 9.84258   4
   6  16  -1 371.806 27.2263   2
   6  16  -1 392.894 26.4339   1
   6  16  -1 388.116 25.1129   3
   6  16  -1 339.090 24.1098   4
  -6 -16   1 390.416 26.5947   1
  -6 -16   1 382.690 26.9989   2
  -6 -16   1 348.375 23.5069   3
  -6 -16   1 388.747 26.2694   1
  -6 -16   1 385.349 27.6506   2
  -6 -16   1 383.201 24.7912   3
   5  16  -1 99.7802 8.66366   1
   5  16  -1 99.2131 9.12051   2
   5  16  -1 74.9406 7.64556   4
  -5 -16   1 101.715 9.16941   1
  -5 -16   1 98.2514 8.40859   2
  -5 -16   1 82.3008 7.74358   4
  -5 -16   1 100.338 8.72853   1
  -5 -16   1 96.0643 8.74708   2
  -5 -16   1 86.0922 8.08548   4
   4  16  -1 111.714 9.51099   1
   4  16  -1 104.683 9.45692   4
   4  16  -1 106.984 9.69233   2
   4  16  -1 116.199 9.87408   1
  -4 -16   1 108.078 9.45428   1
  -4 -16   1 127.888 10.5216   1
  -4 -16   1 110.791 9.60086   2
  -4 -16   1 121.643 10.0379   4
  -4 -16   1 112.229 9.79907   4
  -4 -16   1 111.962 9.21318   2
   3  16  -1 3.11718 3.00768   1
   3  16  -1 -1.2692 3.60265   4
   3  16  -1 -2.4858 2.96636   1
   3  16  -1 3.37822 2.76085   2
  -3 -16   1 0.15668 2.66305   2
  -3 -16   1 6.16672 3.84342   1
  -3 -16   1 2.20940 3.54742   4
  -3 -16   1 -0.7850 3.00945   1
  -3 -16   1 4.83180 3.53862   4
   2  16  -1 329.761 23.1515   1
   2  16  -1 328.025 23.3949   2
   2  16  -1 332.553 23.3447   4
  -2 -16   1 353.323 23.9127   1
  -2 -16   1 310.647 22.7192   2
  -2 -16   1 344.243 23.6888   1
  -2 -16   1 317.320 23.0280   4
  -2 -16   1 316.843 22.7771   4
   1  16  -1 5.91862 3.70766   1
   1  16  -1 -0.0188 2.39949   2
   1  16  -1 -0.0709 3.71682   4
   1  16  -1 2.93782 1.21315   3
  -1 -16   1 -3.5872 3.55530   4
  -1 -16   1 0.35316 3.78478   4
  -1 -16   1 4.46541 2.91066   2
  -1 -16   1 0.15315 1.42922   3
  -1 -16   1 -5.2927 3.23589   1
  -1 -16   1 3.49674 1.60758   3
  -1 -16   1 5.25009 3.35236   1
   0  16  -1 43.8611 6.19658   4
   0  16  -1 42.9534 5.01048   2
   0  16  -1 34.2420 3.41003   3
   0  16  -1 37.5257 5.65254   1
   0 -16   1 38.9757 4.78445   2
   0 -16   1 37.1117 6.31020   4
   0 -16   1 41.6127 6.24066   1
   0 -16   1 45.5475 5.86991   1
   0 -16   1 39.6033 6.08022   4
   0 -16   1 34.7208 3.59254   3
  -1  16  -1 35.6200 5.89772   4
  -1  16  -1 44.9705 6.26846   1
  -1  16  -1 32.2391 3.89251   3
  -1  16  -1 42.1339 4.66091   2
   1 -16   1 30.5369 5.98712   4
   1 -16   1 37.4809 5.38935   1
   1 -16   1 39.7742 6.31795   1
   1 -16   1 39.2473 6.14160   4
  -2  16  -1 20.9708 3.52182   2
  -2  16  -1 18.8608 3.48590   3
   2 -16   1 26.0476 4.95093   1
   2 -16   1 29.1599 5.73869   4
   2 -16   1 22.5385 5.49353   1
   2 -16   1 20.7523 5.73864   4
   2 -16   1 27.5050 3.81235   2
  -3  16  -1 17.3103 3.69704   3
  -3  16  -1 13.9046 4.59557   4
   3 -16   1 21.7321 6.09632   1
   3 -16   1 13.7256 3.28017   2
  -4  16  -1 25.5340 5.54157   4
  -4  16  -1 15.8020 3.22080   2
  -4  16  -1 20.7735 4.38599   3
   4 -16   1 16.3584 5.57762   4
   4 -16   1 36.9278 7.64500   1
   4 -16   1 24.0661 3.83260   2
   4 -16   1 16.9601 5.33661   4
  -5  16  -1 11.7239 3.06646   2
  -5  16  -1 5.53359 4.75485   4
  -5  16  -1 0.77642 3.93827   1
   5 -16   1 2.82065 5.10973   1
   5 -16   1 2.39695 2.95206   2
   5 -16   1 3.70685 4.32900   4
   5 -16   1 7.32366 5.09309   4
  -6  16  -1 17.4607 4.66323   3
  -6  16  -1 23.4702 6.22616   1
  -6  16  -1 26.2902 5.90155   4
   6 -16   1 27.8656 5.86260   4
   6 -16   1 21.5307 6.24134   4
   6 -16   1 27.1046 4.61913   2
  -7  16  -1 1.46144 4.50207   1
  -7  16  -1 -1.4341 3.40172   2
  -7  16  -1 -2.4207 3.01124   2
  -7  16  -1 3.82930 4.08242   4
  -7  16  -1 -3.5459 3.77127   3
   7 -16   1 -5.5683 4.28780   4
   7 -16   1 5.67988 3.03670   2
   7 -16   1 -3.7733 4.24707   4
  -8  16  -1 3.93693 4.62130   1
  -8  16  -1 -3.1653 3.84678   3
  -8  16  -1 1.41759 4.17000   4
  -8  16  -1 4.26241 3.34064   2
  -8  16  -1 3.79731 3.42675   2
   8 -16   1 -0.9166 2.90444   2
   8 -16   1 1.05532 4.45110   4
   8 -16   1 4.15714 4.57621   4
  -9  16  -1 -2.4065 4.30930   3
  -9  16  -1 1.89860 3.35752   2
  -9  16  -1 10.7584 5.26757   1
  -9  16  -1 -3.4333 3.30306   2
   9 -16   1 1.44286 3.02269   2
   9 -16   1 -2.6347 4.84449   4
 -10  16  -1 2.85832 3.39913   2
  13  15  -1 7.60602 3.98719   1
  13  15  -1 10.6516 5.10618   2
  13  15  -1 0.63437 3.86253   3
 -13 -15   1 7.51426 3.79267   3
  12  15  -1 42.9990 6.11277   1
  12  15  -1 34.2663 6.86500   2
  12  15  -1 41.6335 6.49109   3
 -12 -15   1 52.4498 7.31714   1
 -12 -15   1 61.7447 7.49774   2
 -12 -15   1 27.8741 5.04954   3
 -12 -15   1 36.6576 6.17151   2
 -12 -15   1 55.7566 6.86888   1
  11  15  -1 3.41746 3.63800   1
  11  15  -1 3.27171 3.98233   2
  11  15  -1 -4.8414 3.48672   3
 -11 -15   1 5.33204 3.26718   1
 -11 -15   1 4.93628 3.66881   2
 -11 -15   1 0.51368 3.92098   1
 -11 -15   1 1.29113 3.38183   2
 -11 -15   1 6.45252 3.26581   3
  10  15  -1 23.3522 4.70420   3
  10  15  -1 22.4731 4.77769   1
  10  15  -1 34.6235 5.92302   2
 -10 -15   1 21.5310 2.80084   4
 -10 -15   1 35.1046 5.63825   2
 -10 -15   1 20.1164 4.84841   1
 -10 -15   1 27.6903 2.76057   4
 -10 -15   1 29.9231 4.53161   3
 -10 -15   1 29.9103 4.90960   2
 -10 -15   1 25.9792 5.22910   1
   9  15  -1 65.7635 7.20382   1
   9  15  -1 50.7270 5.95214   3
   9  15  -1 53.8310 4.85332   4
   9  15  -1 64.6741 7.99181   2
  -9 -15   1 71.7297 7.44800   1
  -9 -15   1 49.6908 4.92814   4
  -9 -15   1 68.0160 7.80748   2
  -9 -15   1 48.2516 5.29232   3
  -9 -15   1 59.1961 5.24106   4
  -9 -15   1 68.1594 7.41264   1
  -9 -15   1 69.8352 7.00774   2
   8  15  -1 204.008 15.2244   1
   8  15  -1 204.061 14.0752   4
   8  15  -1 175.573 14.0724   3
   8  15  -1 206.097 16.4215   2
  -8 -15   1 190.068 13.5007   4
  -8 -15   1 219.616 15.9599   1
  -8 -15   1 177.968 13.1949   3
  -8 -15   1 212.344 16.1819   2
  -8 -15   1 212.371 16.4093   2
  -8 -15   1 188.298 13.3654   4
   7  15  -1 11.7928 3.13684   4
   7  15  -1 24.3193 4.43907   1
   7  15  -1 22.4093 4.56308   2
  -7 -15   1 13.2508 2.26863   3
  -7 -15   1 26.5002 4.45594   1
  -7 -15   1 24.7266 4.73963   2
  -7 -15   1 13.9933 2.56258   3
  -7 -15   1 10.6765 3.00765   4
  -7 -15   1 23.3777 4.41332   1
  -7 -15   1 15.4315 3.60745   2
  -7 -15   1 14.8119 3.11806   4
   6  15  -1 315.535 21.8428   1
   6  15  -1 299.906 20.7990   4
   6  15  -1 338.942 24.0833   2
  -6 -15   1 295.857 19.8366   3
  -6 -15   1 313.012 21.9879   1
  -6 -15   1 310.096 21.5900   1
  -6 -15   1 282.281 19.2735   3
  -6 -15   1 316.716 22.5453   2
  -6 -15   1 277.879 19.7810   4
  -6 -15   1 313.655 20.9277   4
  -6 -15   1 320.471 23.0355   2
   5  15  -1 109.564 9.70449   2
   5  15  -1 98.0490 8.58097   4
   5  15  -1 103.510 9.00989   1
  -5 -15   1 104.827 8.79292   2
  -5 -15   1 105.377 8.75770   4
  -5 -15   1 97.2833 8.92777   2
  -5 -15   1 115.542 9.47705   1
  -5 -15   1 100.566 6.93542   3
  -5 -15   1 116.658 9.74553   1
  -5 -15   1 90.7259 6.52490   3
  -5 -15   1 94.8274 8.25794   4
   4  15  -1 291.798 19.7990   1
   4  15  -1 292.615 20.1081   1
   4  15  -1 264.816 19.7983   2
   4  15  -1 262.400 18.8139   4
  -4 -15   1 269.932 19.0929   4
  -4 -15   1 270.625 19.4799   1
  -4 -15   1 257.822 18.4313   4
  -4 -15   1 291.858 20.6762   2
  -4 -15   1 264.036 19.0641   1
  -4 -15   1 259.516 19.0868   2
   3  15  -1 40.9980 5.77622   4
   3  15  -1 52.4876 5.70264   1
   3  15  -1 51.2681 5.98431   1
   3  15  -1 44.4672 5.36794   2
  -3 -15   1 46.4443 5.52474   4
  -3 -15   1 60.0923 6.15245   1
  -3 -15   1 42.2053 5.75806   1
  -3 -15   1 55.8149 5.89930   2
  -3 -15   1 45.9251 6.00968   4
   2  15  -1 294.195 20.5622   4
   2  15  -1 293.744 21.0228   2
   2  15  -1 285.429 20.4000   1
  -2 -15   1 312.545 21.2605   1
  -2 -15   1 292.791 20.8347   1
  -2 -15   1 297.311 20.8750   4
  -2 -15   1 278.684 20.2682   2
  -2 -15   1 272.920 20.1538   4
   1  15  -1 72.4383 5.25668   3
   1  15  -1 79.7765 6.95361   2
   1  15  -1 81.3860 7.59651   1
   1  15  -1 68.9337 7.52771   4
  -1 -15   1 69.7499 7.61221   4
  -1 -15   1 66.1125 7.45982   4
  -1 -15   1 97.5680 8.63642   1
  -1 -15   1 66.3656 6.29115   2
  -1 -15   1 74.6850 7.23383   1
   0  15  -1 409.373 28.5990   2
   0  15  -1 429.239 29.0636   1
   0  15  -1 458.038 30.2317   4
   0  15  -1 371.279 25.7647   3
   0 -15   1 427.118 28.7084   1
   0 -15   1 394.589 26.6439   3
   0 -15   1 419.625 28.8937   1
   0 -15   1 413.694 28.8028   2
   0 -15   1 437.861 29.4555   4
   0 -15   1 471.503 30.7810   4
  -1  15  -1 20.8287 4.95702   4
  -1  15  -1 22.2029 3.58347   2
   1 -15   1 31.2507 3.94641   2
   1 -15   1 19.9274 5.25346   1
   1 -15   1 30.9645 5.59215   4
   1 -15   1 24.0777 3.23392   3
   1 -15   1 30.4215 4.68936   1
   1 -15   1 38.1953 5.74747   4
  -2  15  -1 38.8020 4.76076   2
  -2  15  -1 45.1186 4.90576   3
  -2  15  -1 38.6031 6.32715   4
   2 -15   1 48.9204 4.93158   3
   2 -15   1 35.3912 4.61480   2
   2 -15   1 53.7579 7.16416   1
   2 -15   1 46.4718 5.91113   1
   2 -15   1 50.5192 6.86687   4
   2 -15   1 46.8669 7.08484   4
  -3  15  -1 1.38523 2.74349   3
  -3  15  -1 6.19243 2.62484   2
  -3  15  -1 6.26545 3.93481   4
  -3  15  -1 3.59482 4.23816   1
   3 -15   1 10.5644 4.99078   1
   3 -15   1 2.76902 2.79024   3
  -4  15  -1 61.2329 6.88066   3
  -4  15  -1 72.1941 8.30157   4
  -4  15  -1 80.1216 8.54007   1
   4 -15   1 67.5255 6.63354   2
   4 -15   1 85.9498 9.19819   4
   4 -15   1 72.8895 7.12924   3
   4 -15   1 69.6942 8.79877   4
  -5  15  -1 -2.7840 3.60781   4
  -5  15  -1 4.61775 3.33431   3
  -5  15  -1 -4.6435 4.01057   1
   5 -15   1 -2.4465 3.18157   3
   5 -15   1 -3.5551 2.62218   2
   5 -15   1 -1.9515 4.15030   4
   5 -15   1 4.48609 4.62002   4
  -6  15  -1 2.77162 3.78927   3
  -6  15  -1 8.92423 5.08594   1
  -6  15  -1 2.85714 4.43228   4
  -6  15  -1 -0.0374 2.72799   2
   6 -15   1 -4.9570 4.94442   4
   6 -15   1 3.30708 3.04665   3
   6 -15   1 -5.0476 4.01678   4
   6 -15   1 6.46269 2.93039   2
  -7  15  -1 8.80656 4.77697   1
  -7  15  -1 -0.8615 4.03815   3
  -7  15  -1 -0.4801 3.96667   4
  -7  15  -1 -0.4514 3.33050   2
  -7  15  -1 3.93204 3.59111   2
   7 -15   1 -6.2641 5.20544   1
   7 -15   1 7.93525 4.82625   4
   7 -15   1 4.79142 3.58613   3
   7 -15   1 2.30142 2.85090   2
   7 -15   1 8.22576 4.82333   4
  -8  15  -1 4.56668 3.84052   2
  -8  15  -1 7.67727 3.76003   2
  -8  15  -1 9.37485 5.24300   1
  -8  15  -1 2.51453 4.28612   4
  -8  15  -1 1.82914 4.02784   3
   8 -15   1 8.05833 5.25837   4
   8 -15   1 5.66712 4.83392   4
   8 -15   1 5.16343 3.23084   2
   8 -15   1 5.92903 5.96975   1
   8 -15   1 -0.7590 3.67274   3
  -9  15  -1 -0.2370 4.80948   1
  -9  15  -1 4.63629 4.16380   4
  -9  15  -1 1.10514 3.82293   2
  -9  15  -1 4.91107 4.09708   2
  -9  15  -1 1.25033 4.13692   3
   9 -15   1 6.65327 5.21808   1
   9 -15   1 1.62860 3.03206   2
   9 -15   1 0.51309 5.04788   4
   9 -15   1 0.24811 4.23592   4
   9 -15   1 3.72180 3.58239   3
 -10  15  -1 7.81917 4.55158   3
 -10  15  -1 -2.5987 3.59863   2
 -10  15  -1 -0.5517 3.90192   2
  10 -15   1 0.08562 3.23560   2
  14  14  -1 2.71368 3.98945   3
  13  14  -1 -1.8496 3.19229   1
  13  14  -1 -1.0652 4.67542   3
 -13 -14   1 -1.4319 3.50591   2
 -13 -14   1 -1.9561 3.27062   3
 -13 -14   1 -6.8684 3.60269   2
 -13 -14   1 4.01589 4.03829   1
  12  14  -1 17.6318 4.62171   1
  12  14  -1 20.0333 5.51923   2
  12  14  -1 9.97227 4.63367   3
 -12 -14   1 20.0787 5.15265   1
 -12 -14   1 20.1357 4.45084   3
 -12 -14   1 8.98601 4.41309   2
 -12 -14   1 21.5379 5.01785   2
  11  14  -1 33.2728 6.26782   2
  11  14  -1 54.5200 6.52893   1
  11  14  -1 28.4498 5.64562   3
 -11 -14   1 38.4438 6.16549   1
 -11 -14   1 23.2924 5.65410   2
 -11 -14   1 31.4206 4.99365   3
 -11 -14   1 35.0023 5.50752   2
  10  14  -1 64.1655 7.00136   1
  10  14  -1 70.8516 8.23206   2
 -10 -14   1 59.5082 7.38740   2
 -10 -14   1 84.4924 8.16802   1
 -10 -14   1 63.2717 7.08396   2
 -10 -14   1 56.0437 5.92536   3
 -10 -14   1 55.7366 4.21185   4
 -10 -14   1 76.2918 7.68263   1
 -10 -14   1 50.5089 4.02929   4
   9  14  -1 37.4456 5.88756   2
   9  14  -1 28.1120 3.11017   4
   9  14  -1 37.2379 5.29345   1
  -9 -14   1 35.1348 3.43482   4
  -9 -14   1 35.1694 5.48630   2
  -9 -14   1 37.5380 5.19953   1
  -9 -14   1 33.8586 5.20923   2
  -9 -14   1 31.7954 5.39988   1
  -9 -14   1 32.9132 4.50839   3
  -9 -14   1 23.4868 3.08293   4
   8  14  -1 119.128 9.93180   1
   8  14  -1 108.414 8.98069   3
   8  14  -1 127.449 11.1981   2
  -8 -14   1 106.620 8.70168   3
  -8 -14   1 108.744 8.22785   4
  -8 -14   1 105.119 9.92215   2
  -8 -14   1 104.748 9.60333   1
  -8 -14   1 114.169 8.56028   4
  -8 -14   1 120.344 10.1017   1
  -8 -14   1 119.331 10.3367   2
   7  14  -1 95.0503 7.66002   3
   7  14  -1 101.097 7.94956   4
   7  14  -1 84.1752 8.74239   2
   7  14  -1 95.4699 8.57559   1
  -7 -14   1 101.224 8.88463   1
  -7 -14   1 88.2100 8.82858   2
  -7 -14   1 93.9048 8.65813   1
  -7 -14   1 96.8781 8.78445   2
   6  14  -1 225.688 17.0527   2
   6  14  -1 195.521 14.5370   1
   6  14  -1 187.339 13.2057   3
   6  14  -1 197.526 14.0831   4
  -6 -14   1 203.864 15.4079   2
  -6 -14   1 189.366 14.5961   1
  -6 -14   1 204.596 15.6821   2
  -6 -14   1 196.801 13.8976   4
  -6 -14   1 195.687 14.5063   1
   5  14  -1 0.77043 2.70522   1
   5  14  -1 6.85299 2.92796   4
   5  14  -1 0.44251 3.10483   2
   5  14  -1 -0.4525 1.29021   3
  -5 -14   1 2.40781 2.87275   1
  -5 -14   1 -1.6410 2.64823   4
  -5 -14   1 4.77361 3.07923   2
  -5 -14   1 0.32942 1.35290   3
  -5 -14   1 0.82926 2.08193   2
  -5 -14   1 -1.2241 1.14425   3
  -5 -14   1 -0.8855 2.91233   1
   4  14  -1 122.216 10.1788   1
   4  14  -1 134.474 10.4374   1
   4  14  -1 123.972 10.3795   2
   4  14  -1 131.040 10.2723   4
  -4 -14   1 122.031 8.22354   3
  -4 -14   1 128.659 10.1540   2
  -4 -14   1 123.505 10.2458   2
  -4 -14   1 128.769 10.2806   4
  -4 -14   1 126.093 8.36595   3
  -4 -14   1 119.979 10.1179   1
  -4 -14   1 125.209 10.2369   1
   3  14  -1 506.680 34.7038   2
   3  14  -1 466.785 31.7272   1
   3  14  -1 517.154 33.4549   1
   3  14  -1 486.175 32.3800   4
  -3 -14   1 498.023 32.6938   1
  -3 -14   1 493.680 32.9301   1
  -3 -14   1 454.456 32.4749   2
  -3 -14   1 490.032 32.5583   4
   2  14  -1 356.669 24.4185   1
   2  14  -1 353.620 24.9956   2
   2  14  -1 373.596 25.0805   4
  -2 -14   1 354.960 24.5616   1
  -2 -14   1 333.145 23.6748   4
  -2 -14   1 327.398 21.9164   3
  -2 -14   1 349.622 24.0451   1
  -2 -14   1 377.570 25.1882   4
  -2 -14   1 447.145 29.2327   2
  -2 -14   1 323.427 21.7847   3
   1  14  -1 55.3136 6.16517   4
   1  14  -1 48.4366 3.82076   3
   1  14  -1 61.2786 5.66135   2
  -1 -14   1 41.4561 6.13332   4
  -1 -14   1 54.9434 6.57405   4
  -1 -14   1 45.4179 3.83938   3
  -1 -14   1 44.2146 3.73276   3
  -1 -14   1 57.2206 6.02139   1
  -1 -14   1 58.5804 6.48995   1
  -1 -14   1 51.3636 5.08109   2
   0  14  -1 176.011 13.5716   4
   0  14  -1 190.127 13.7881   2
   0  14  -1 148.982 10.8062   3
   0 -14   1 164.257 12.2317   2
   0 -14   1 159.873 13.1650   4
   0 -14   1 175.138 13.3879   4
   0 -14   1 162.846 12.8005   1
   0 -14   1 159.674 11.2326   3
   0 -14   1 174.592 13.6624   1
  -1  14  -1 198.989 14.0873   3
   1 -14   1 193.568 13.8818   3
   1 -14   1 238.007 17.2381   1
   1 -14   1 202.642 14.9307   2
   1 -14   1 218.476 16.4441   4
   1 -14   1 209.406 15.4299   1
   1 -14   1 216.404 16.2719   4
  -2  14  -1 238.881 17.3237   1
  -2  14  -1 233.307 17.1278   4
  -2  14  -1 226.399 16.0670   2
  -2  14  -1 214.449 15.3036   3
   2 -14   1 251.716 17.3576   1
   2 -14   1 205.919 14.8707   3
   2 -14   1 185.730 14.5059   2
   2 -14   1 212.013 16.3898   1
  -3  14  -1 9.47248 3.17526   3
  -3  14  -1 6.39583 3.80463   1
  -3  14  -1 8.69683 2.61424   2
  -3  14  -1 7.53259 4.35215   4
   3 -14   1 3.65773 4.23649   4
   3 -14   1 9.49841 2.98743   3
   3 -14   1 10.7175 4.76905   4
   3 -14   1 0.87331 2.50024   2
  -4  14  -1 88.3889 8.15715   3
  -4  14  -1 82.3648 8.88387   1
  -4  14  -1 94.1391 9.32735   4
  -4  14  -1 74.9483 7.13434   2
   4 -14   1 83.4184 7.58398   3
   4 -14   1 73.6973 9.32520   4
   4 -14   1 86.4847 9.38901   4
  -5  14  -1 27.2469 5.03496   3
  -5  14  -1 17.7163 3.36765   2
  -5  14  -1 31.0939 5.81165   4
  -5  14  -1 11.6037 5.24572   1
   5 -14   1 19.7548 3.88750   2
   5 -14   1 24.6609 5.82098   4
   5 -14   1 15.9844 5.28692   4
   5 -14   1 20.6087 4.17709   3
  -6  14  -1 29.8914 6.01368   4
  -6  14  -1 29.0872 5.59501   3
  -6  14  -1 21.6260 5.94053   1
   6 -14   1 36.2745 6.88847   1
   6 -14   1 35.8974 6.64904   4
   6 -14   1 26.4092 4.31989   2
   6 -14   1 33.9671 5.33300   3
   6 -14   1 27.1580 6.31064   4
  -7  14  -1 2.12344 4.31068   1
  -7  14  -1 2.69768 3.18568   2
  -7  14  -1 2.80844 3.98973   4
  -7  14  -1 -4.0457 3.38725   3
  -7  14  -1 -6.1628 3.21116   2
   7 -14   1 2.59663 4.50223   4
   7 -14   1 -5.4009 4.69585   4
   7 -14   1 1.83519 5.13108   1
   7 -14   1 0.43773 3.15279   3
   7 -14   1 3.20960 2.75997   2
  -8  14  -1 9.36445 4.72934   4
  -8  14  -1 7.79397 3.92856   2
  -8  14  -1 1.38761 4.06619   3
  -8  14  -1 3.35071 3.54095   2
  -8  14  -1 6.53020 5.21744   1
   8 -14   1 5.09751 4.69595   4
   8 -14   1 4.73683 3.13395   2
   8 -14   1 11.0486 4.09987   3
   8 -14   1 -1.4311 4.91531   4
   8 -14   1 5.29156 5.59150   1
  -9  14  -1 4.15212 3.90419   2
  -9  14  -1 1.21090 5.15316   1
  -9  14  -1 6.77451 4.67040   4
  -9  14  -1 6.19759 4.08672   3
  -9  14  -1 3.07251 3.60200   2
   9 -14   1 14.1961 5.38184   4
   9 -14   1 1.80406 5.06774   1
   9 -14   1 1.69766 3.98456   3
   9 -14   1 3.41174 3.06636   2
   9 -14   1 3.60426 4.59840   4
 -10  14  -1 4.00304 4.03493   2
 -10  14  -1 4.60512 5.28254   1
 -10  14  -1 -3.0864 4.27798   3
 -10  14  -1 0.83157 3.48880   2
  10 -14   1 2.99528 4.94933   4
  10 -14   1 -0.7210 4.63852   1
  10 -14   1 -1.8575 3.39307   3
  10 -14   1 4.39512 4.95797   4
  10 -14   1 0.88985 3.36665   2
 -11  14  -1 2.42932 3.42127   2
 -11  14  -1 1.50869 5.13585   2
  14  13  -1 0.93897 3.97757   3
  14  13  -1 13.5970 4.58295   1
  13  13  -1 7.53721 3.93697   1
  13  13  -1 4.01639 4.89393   2
  13  13  -1 8.07688 4.50925   3
 -13 -13   1 4.42717 3.47110   3
 -13 -13   1 1.67650 3.74961   2
 -13 -13   1 1.92904 3.74398   2
 -13 -13   1 12.3946 4.63596   1
  12  13  -1 69.7669 7.96597   1
 -12 -13   1 64.5956 7.88725   2
 -12 -13   1 60.4468 7.46128   3
 -12 -13   1 60.9634 8.01392   1
 -12 -13   1 63.5104 7.95180   2
  11  13  -1 17.6065 4.38848   1
 -11 -13   1 16.1094 4.18269   2
 -11 -13   1 10.3003 4.38079   1
 -11 -13   1 21.5053 4.98093   2
  10  13  -1 59.3161 7.64425   2
  10  13  -1 63.0492 6.82009   1
  10  13  -1 51.8876 6.28214   3
 -10 -13   1 52.2663 6.35747   2
 -10 -13   1 48.2126 6.69096   2
 -10 -13   1 48.9134 6.32658   1
   9  13  -1 56.7928 6.31173   3
   9  13  -1 58.3105 4.80030   4
   9  13  -1 71.4253 7.91053   2
   9  13  -1 77.1615 7.54950   1
  -9 -13   1 68.8968 7.64025   2
  -9 -13   1 71.7271 7.20731   1
  -9 -13   1 69.8697 5.21179   4
  -9 -13   1 76.1196 7.61335   2
  -9 -13   1 60.4950 5.00435   4
  -9 -13   1 70.4223 7.59532   1
   8  13  -1 216.709 15.8056   3
   8  13  -1 243.732 17.1119   1
   8  13  -1 253.464 18.9301   2
   8  13  -1 191.746 13.8436   4
  -8 -13   1 243.708 17.2247   1
  -8 -13   1 210.711 16.4728   2
  -8 -13   1 235.646 15.4297   4
  -8 -13   1 220.685 15.8247   3
  -8 -13   1 235.361 18.0714   2
  -8 -13   1 216.472 14.8364   4
  -8 -13   1 237.233 17.1492   1
   7  13  -1 219.955 15.7527   1
   7  13  -1 178.849 13.1480   4
   7  13  -1 225.385 15.6698   3
   7  13  -1 206.048 16.1564   2
  -7 -13   1 220.995 15.8074   1
  -7 -13   1 223.071 16.6779   2
  -7 -13   1 184.498 13.2900   4
  -7 -13   1 205.786 15.0756   1
  -7 -13   1 202.091 14.2384   3
  -7 -13   1 208.261 15.8049   2
   6  13  -1 2.57911 2.99060   1
   6  13  -1 4.30487 2.37578   3
   6  13  -1 -2.2007 3.20919   2
   6  13  -1 -0.5294 2.45145   4
  -6 -13   1 4.14552 3.23067   2
  -6 -13   1 9.72199 3.24863   1
  -6 -13   1 5.72281 2.05730   4
  -6 -13   1 1.87067 2.82232   1
  -6 -13   1 4.68298 1.77010   3
  -6 -13   1 9.91122 3.05205   2
   5  13  -1 159.086 11.7276   1
   5  13  -1 147.005 11.8905   2
   5  13  -1 137.749 9.72660   3
   5  13  -1 132.436 10.3039   4
  -5 -13   1 151.527 11.8055   2
  -5 -13   1 140.625 10.9558   1
  -5 -13   1 148.270 10.7429   4
  -5 -13   1 144.063 11.3651   2
  -5 -13   1 136.802 9.54439   3
  -5 -13   1 140.815 11.1213   1
  -5 -13   1 128.353 9.19198   3
   4  13  -1 404.815 27.0135   1
   4  13  -1 407.589 28.5174   2
   4  13  -1 405.876 27.0432   1
   4  13  -1 400.391 26.5115   4
  -4 -13   1 395.332 26.6613   1
  -4 -13   1 430.251 29.1258   2
  -4 -13   1 402.624 28.2615   2
  -4 -13   1 367.842 24.6533   3
  -4 -13   1 419.444 27.6834   1
  -4 -13   1 404.374 26.6854   4
  -4 -13   1 366.812 24.6084   3
   3  13  -1 445.886 29.1729   1
   3  13  -1 427.464 29.8742   2
   3  13  -1 432.037 28.6607   4
   3  13  -1 457.274 29.6483   1
  -3 -13   1 418.835 27.2415   3
  -3 -13   1 468.346 30.0662   4
  -3 -13   1 435.040 29.0406   1
  -3 -13   1 401.900 26.6203   3
  -3 -13   1 405.032 28.8919   2
  -3 -13   1 423.070 28.3982   1
   2  13  -1 162.721 12.0628   4
   2  13  -1 144.562 11.0189   2
  -2 -13   1 116.174 8.20232   3
  -2 -13   1 137.616 10.7770   1
  -2 -13   1 135.210 9.01898   3
  -2 -13   1 121.760 10.3832   4
  -2 -13   1 140.115 10.5868   2
  -2 -13   1 132.349 10.8776   1
   1  13  -1 751.694 47.9908   3
   1  13  -1 760.266 50.8617   2
   1  13  -1 732.943 47.7460   4
  -1 -13   1 708.558 46.4734   3
  -1 -13   1 718.688 46.8538   3
  -1 -13   1 767.673 48.9831   4
  -1 -13   1 738.058 48.0918   1
  -1 -13   1 751.936 48.3177   1
  -1 -13   1 731.190 49.6244   2
  -1 -13   1 745.566 48.2353   4
   0  13  -1 562.464 37.0215   4
   0  13  -1 518.336 36.1443   2
   0  13  -1 582.270 37.0602   3
   0 -13   1 540.506 35.4683   3
   0 -13   1 580.616 37.7038   4
   0 -13   1 565.027 37.1109   1
   0 -13   1 563.280 36.7532   1
   0 -13   1 562.421 37.0706   4
   0 -13   1 510.868 36.0284   2
  -1  13  -1 91.3179 8.70500   4
  -1  13  -1 76.3750 7.86293   1
  -1  13  -1 83.6165 6.96148   2
  -1  13  -1 81.2717 6.66294   3
   1 -13   1 83.5352 8.35988   1
   1 -13   1 91.8130 8.58998   4
   1 -13   1 74.9005 7.82595   4
   1 -13   1 82.6690 6.58498   3
   1 -13   1 83.4539 7.69852   1
   1 -13   1 79.1416 6.75580   2
  -2  13  -1 121.165 9.52355   2
  -2  13  -1 127.094 11.0066   4
  -2  13  -1 136.404 10.1522   3
  -2  13  -1 136.929 11.1925   1
   2 -13   1 137.426 10.0860   3
   2 -13   1 135.259 10.1465   2
  -3  13  -1 27.9126 3.74636   2
  -3  13  -1 32.7582 5.38336   4
  -3  13  -1 26.5672 5.30654   1
  -3  13  -1 35.8175 4.60778   3
   3 -13   1 31.5319 6.42662   4
   3 -13   1 24.8872 3.65658   2
   3 -13   1 29.8830 4.04706   3
   3 -13   1 36.2899 6.03258   4
  -4  13  -1 99.2636 8.78943   3
  -4  13  -1 87.3420 9.26771   4
  -4  13  -1 107.471 10.0027   1
   4 -13   1 90.2780 7.83119   2
   4 -13   1 109.549 10.1313   4
   4 -13   1 84.3056 9.69990   4
   4 -13   1 97.7094 8.37744   3
  -5  13  -1 20.5756 3.97554   2
  -5  13  -1 20.4499 4.53906   3
  -5  13  -1 23.6071 5.20431   4
  -5  13  -1 17.2590 5.40760   1
   5 -13   1 13.7904 5.66082   4
   5 -13   1 16.1729 4.02582   3
   5 -13   1 17.6961 3.47822   2
   5 -13   1 16.2858 5.08606   4
   5 -13   1 11.7358 5.59716   1
  -6  13  -1 19.1325 4.61259   3
  -6  13  -1 17.0644 5.48474   1
  -6  13  -1 25.1978 5.76116   4
  -6  13  -1 21.8829 4.26976   2
   6 -13   1 19.9999 5.53564   4
   6 -13   1 13.7595 4.45924   3
   6 -13   1 32.0467 6.40339   4
   6 -13   1 11.9664 5.71801   1
  -7  13  -1 18.6692 4.75918   3
  -7  13  -1 17.3164 5.44583   1
  -7  13  -1 22.7109 5.45250   4
   7 -13   1 18.3110 3.73076   2
   7 -13   1 12.8023 4.33451   3
   7 -13   1 9.99709 5.64706   1
   7 -13   1 23.1740 5.85811   4
   7 -13   1 18.4181 5.55278   4
  -8  13  -1 34.1261 6.04969   3
  -8  13  -1 12.9768 6.18764   1
  -8  13  -1 21.4689 5.77290   4
  -8  13  -1 12.4971 4.64737   2
  -8  13  -1 20.5367 4.78836   2
   8 -13   1 25.4628 4.41245   2
   8 -13   1 23.1959 4.71382   3
   8 -13   1 18.8631 5.87680   4
   8 -13   1 26.4600 6.01230   4
   8 -13   1 17.6285 6.24486   1
  -9  13  -1 -3.6395 4.06938   4
  -9  13  -1 3.55863 3.75184   2
  -9  13  -1 11.5488 4.47802   3
  -9  13  -1 1.27461 4.91751   1
  -9  13  -1 5.21943 3.85346   2
   9 -13   1 6.15576 4.54404   4
   9 -13   1 0.52019 3.68784   3
   9 -13   1 -2.1508 3.87908   4
   9 -13   1 5.19326 5.64318   1
   9 -13   1 -0.7667 2.93769   2
 -10  13  -1 2.84015 4.08630   2
 -10  13  -1 3.10170 4.27357   4
 -10  13  -1 1.47263 4.15123   3
 -10  13  -1 3.50407 3.28063   2
 -10  13  -1 9.32394 5.33343   1
  10 -13   1 -3.4881 4.78930   4
  10 -13   1 -2.4562 3.42689   3
  10 -13   1 7.01608 5.20920   1
  10 -13   1 2.16184 4.12787   4
  10 -13   1 7.58293 3.42981   2
 -11  13  -1 -0.7102 4.02786   2
 -11  13  -1 2.88610 3.68035   2
 -11  13  -1 -0.0905 4.07818   3
 -11  13  -1 -2.0254 5.29063   1
  11 -13   1 -1.0350 4.66916   4
  11 -13   1 -2.9770 3.79180   3
  11 -13   1 2.78530 5.06158   4
  11 -13   1 1.60671 3.23451   2
  14  12  -1 12.5472 5.62740   2
  14  12  -1 10.6256 4.37676   1
 -14 -12   1 11.0459 5.66816   2
 -14 -12   1 6.60381 4.51612   2
 -14 -12   1 11.5418 4.64297   1
 -14 -12   1 7.20923 3.93235   3
  13  12  -1 2.25837 4.17772   3
  13  12  -1 6.90158 4.09465   1
  13  12  -1 -3.1789 4.18645   2
 -13 -12   1 0.13622 3.45602   3
 -13 -12   1 8.84810 4.36232   1
  12  12  -1 15.4640 4.71470   3
  12  12  -1 20.5829 5.96952   2
  12  12  -1 18.9465 4.65113   1
 -12 -12   1 18.5484 4.98369   1
  11  12  -1 77.4429 8.79749   2
  11  12  -1 59.0690 7.22853   1
 -11 -12   1 83.4552 8.71475   1
 -11 -12   1 83.2997 8.78589   2
 -11 -12   1 66.8589 7.90706   2
  10  12  -1 130.130 11.2096   1
  10  12  -1 138.862 11.5934   3
 -10 -12   1 140.354 11.4442   3
 -10 -12   1 147.163 12.8135   2
 -10 -12   1 133.923 11.6633   2
 -10 -12   1 160.837 12.8250   1
   9  12  -1 22.2924 4.32282   3
   9  12  -1 32.3706 4.96411   1
  -9 -12   1 27.0868 2.60681   4
  -9 -12   1 26.6148 5.05318   2
  -9 -12   1 25.2673 2.45046   4
  -9 -12   1 24.2459 4.06878   3
  -9 -12   1 28.4020 4.59388   2
  -9 -12   1 25.5794 4.83407   1
   8  12  -1 275.757 18.5462   4
   8  12  -1 293.581 20.6431   1
   8  12  -1 318.261 23.2244   2
   8  12  -1 301.249 20.8711   3
  -8 -12   1 305.068 21.2286   1
  -8 -12   1 284.312 21.2761   2
  -8 -12   1 283.830 20.1023   3
  -8 -12   1 315.514 21.5089   1
  -8 -12   1 297.271 21.9685   2
   7  12  -1 118.890 9.93064   1
   7  12  -1 116.945 9.23199   3
   7  12  -1 131.490 9.15089   4
   7  12  -1 125.408 10.9032   2
  -7 -12   1 119.130 9.14566   3
  -7 -12   1 124.034 10.2159   1
  -7 -12   1 121.277 8.76396   4
  -7 -12   1 129.945 10.3981   1
  -7 -12   1 115.106 10.0209   2
  -7 -12   1 131.961 11.1178   2
   6  12  -1 271.913 20.2551   2
   6  12  -1 274.347 18.5261   3
   6  12  -1 257.478 17.7172   4
   6  12  -1 283.642 19.4717   1
  -6 -12   1 251.896 17.3021   4
  -6 -12   1 278.250 19.2534   1
  -6 -12   1 282.925 18.7718   3
  -6 -12   1 278.383 19.3066   1
  -6 -12   1 297.090 20.8805   2
  -6 -12   1 267.479 19.8064   2
   5  12  -1 2.04988 2.95274   2
   5  12  -1 -1.3057 2.42690   4
   5  12  -1 3.81926 1.69803   3
   5  12  -1 -2.0206 2.58263   1
  -5 -12   1 1.82853 2.36276   2
  -5 -12   1 2.70206 2.97600   2
  -5 -12   1 -0.0491 2.73838   1
  -5 -12   1 4.21892 3.12536   1
  -5 -12   1 5.36516 1.52921   3
  -5 -12   1 1.47754 2.17742   4
  -5 -12   1 3.05063 1.37067   3
   4  12  -1 19.5364 3.52347   4
   4  12  -1 15.3747 3.54197   1
   4  12  -1 18.2353 2.08203   3
   4  12  -1 26.5942 4.01944   2
  -4 -12   1 17.3068 1.89849   3
  -4 -12   1 13.9252 2.84794   2
  -4 -12   1 18.2529 1.86311   3
  -4 -12   1 17.6137 3.28873   4
  -4 -12   1 16.0006 3.56087   1
  -4 -12   1 15.9723 3.56532   1
  -4 -12   1 14.9087 3.30226   2
   3  12  -1 483.353 33.8718   2
   3  12  -1 505.717 32.9055   4
  -3 -12   1 517.741 33.4611   4
  -3 -12   1 496.287 32.0391   3
  -3 -12   1 536.221 34.3356   1
  -3 -12   1 455.152 30.5514   3
  -3 -12   1 531.048 34.0000   1
  -3 -12   1 500.220 34.4258   2
   2  12  -1 322.350 22.4983   2
   2  12  -1 301.498 20.9478   4
  -2 -12   1 313.172 22.0588   2
  -2 -12   1 317.218 20.5336   3
  -2 -12   1 331.568 22.1294   1
  -2 -12   1 317.786 21.6006   4
  -2 -12   1 310.951 21.5621   1
  -2 -12   1 314.718 20.3862   3
   1  12  -1 455.102 30.6988   2
   1  12  -1 415.391 27.4326   3
   1  12  -1 435.685 28.9491   4
  -1 -12   1 466.155 30.0436   1
  -1 -12   1 411.781 28.1552   4
  -1 -12   1 448.801 28.7378   3
  -1 -12   1 462.277 30.1193   1
  -1 -12   1 432.763 28.1435   3
  -1 -12   1 403.239 28.5718   2
   0  12  -1 71.2741 6.61591   1
   0  12  -1 52.7693 4.57785   3
   0  12  -1 61.8849 5.40108   2
   0 -12   1 63.9909 6.81430   4
   0 -12   1 61.8753 4.96134   3
   0 -12   1 58.1803 6.06659   1
   0 -12   1 59.6199 6.67827   4
   0 -12   1 59.5132 5.68115   2
   0 -12   1 68.3676 7.07948   1
  -1  12  -1 484.215 31.7314   1
  -1  12  -1 440.468 29.6757   3
  -1  12  -1 520.615 33.1373   4
  -1  12  -1 427.390 30.1633   2
   1 -12   1 466.281 31.6596   2
   1 -12   1 464.787 30.5359   3
  -2  12  -1 329.077 22.8306   4
  -2  12  -1 319.437 21.9861   2
  -2  12  -1 315.200 21.4019   3
  -2  12  -1 335.768 22.8091   1
   2 -12   1 300.436 21.2445   2
   2 -12   1 316.982 22.6798   4
   2 -12   1 296.906 20.6910   3
   2 -12   1 312.685 22.2138   4
  -3  12  -1 15.2601 4.46301   4
  -3  12  -1 12.0206 4.01861   1
  -3  12  -1 14.2080 2.85920   2
  -3  12  -1 13.6679 3.18253   3
   3 -12   1 9.72636 2.81853   2
   3 -12   1 8.42670 4.22391   4
   3 -12   1 17.3327 3.11189   3
   3 -12   1 8.00431 4.72366   1
   3 -12   1 13.5346 4.35636   4
  -4  12  -1 102.084 9.51674   4
  -4  12  -1 87.3833 8.49899   3
  -4  12  -1 103.609 10.0523   1
   4 -12   1 101.215 8.65609   3
   4 -12   1 105.100 10.4431   1
   4 -12   1 97.5051 9.89620   4
   4 -12   1 110.093 8.62117   2
   4 -12   1 107.762 10.1660   4
  -5  12  -1 10.2064 3.10716   2
  -5  12  -1 11.1568 4.52343   4
  -5  12  -1 14.1596 4.73027   1
  -5  12  -1 7.53736 3.59491   3
   5 -12   1 13.9033 3.65411   3
   5 -12   1 15.9792 4.90501   4
   5 -12   1 15.4240 5.92264   1
   5 -12   1 7.13991 3.01887   2
   5 -12   1 3.06855 4.27413   4
  -6  12  -1 69.0267 7.87008   3
  -6  12  -1 78.9629 8.81292   4
  -6  12  -1 84.3130 8.05000   2
  -6  12  -1 76.4803 8.87856   1
   6 -12   1 78.8218 8.95440   4
   6 -12   1 67.9928 9.63998   1
   6 -12   1 81.2724 7.42436   2
   6 -12   1 73.2429 8.79104   4
   6 -12   1 73.3907 7.56924   3
  -7  12  -1 10.9836 5.10590   1
  -7  12  -1 15.9466 4.65616   3
  -7  12  -1 7.32175 4.39844   4
  -7  12  -1 9.28446 3.75246   2
  -7  12  -1 3.19042 3.20883   2
   7 -12   1 8.29578 3.67539   3
   7 -12   1 2.15396 5.00409   1
   7 -12   1 -4.7371 4.46600   4
   7 -12   1 9.51650 4.96959   4
  -8  12  -1 3.89015 5.03374   1
  -8  12  -1 -0.6288 3.98684   3
  -8  12  -1 -3.2648 2.82290   2
  -8  12  -1 -0.0404 4.00213   4
  -8  12  -1 -1.6212 3.41371   2
   8 -12   1 7.31042 4.93724   4
   8 -12   1 11.0392 5.69451   1
   8 -12   1 -0.2765 4.39115   4
   8 -12   1 6.88355 3.72067   3
   8 -12   1 -0.7921 3.03296   2
  -9  12  -1 7.15328 5.89127   1
  -9  12  -1 10.3996 4.78599   3
   9 -12   1 6.80562 3.90730   3
   9 -12   1 9.99314 3.30404   2
   9 -12   1 3.04907 4.99626   4
   9 -12   1 8.60059 5.33805   4
   9 -12   1 10.6215 5.08830   1
 -10  12  -1 0.90848 4.50459   3
 -10  12  -1 7.75774 4.17280   2
 -10  12  -1 8.77716 4.68058   2
 -10  12  -1 0.90688 3.79168   4
 -10  12  -1 4.27354 5.75186   1
  10 -12   1 6.04132 3.39329   2
  10 -12   1 4.67709 3.68568   3
  10 -12   1 5.98087 5.63452   1
 -11  12  -1 -2.6360 4.12545   2
 -11  12  -1 3.77130 4.64733   3
 -11  12  -1 6.50062 5.47549   1
 -11  12  -1 5.34418 4.15254   4
 -11  12  -1 4.53410 3.88022   2
  11 -12   1 1.37905 3.23607   2
  11 -12   1 7.02986 5.03258   1
  11 -12   1 -5.2953 4.19827   4
  11 -12   1 1.07962 4.87587   4
  11 -12   1 4.93993 3.81285   3
 -12  12  -1 3.44163 4.03601   2
 -12  12  -1 -0.6852 3.61075   2
  14  11  -1 16.6233 5.02650   1
  14  11  -1 4.19883 4.95556   2
  14  11  -1 16.1627 5.98406   3
 -14 -11   1 17.4027 4.78350   2
 -14 -11   1 11.5597 5.54156   1
 -14 -11   1 12.9254 4.66022   2
  13  11  -1 16.0912 5.51401   2
  13  11  -1 7.64459 4.55654   1
  13  11  -1 17.7298 5.71865   3
 -13 -11   1 6.04784 4.17443   2
 -13 -11   1 15.0192 4.92049   2
 -13 -11   1 13.3912 4.75187   1
  12  11  -1 41.8964 5.90743   1
  12  11  -1 37.1274 6.94013   2
  12  11  -1 39.7539 6.50956   3
 -12 -11   1 25.7079 5.71113   1
 -12 -11   1 39.7121 6.46602   2
 -12 -11   1 32.9414 5.17337   3
 -12 -11   1 20.6300 5.09929   2
  11  11  -1 34.3068 5.42205   1
  11  11  -1 26.3681 5.68450   2
  11  11  -1 25.4006 5.30547   3
 -11 -11   1 38.6384 6.10101   1
 -11 -11   1 28.9713 5.04541   3
  10  11  -1 22.0722 4.78133   1
  10  11  -1 32.9448 5.21299   3
  10  11  -1 31.2127 5.66214   2
 -10 -11   1 24.0637 4.79791   1
 -10 -11   1 32.1917 4.76965   3
   9  11  -1 69.5631 6.91635   1
   9  11  -1 49.9171 6.09096   3
   9  11  -1 64.3468 7.66944   2
  -9 -11   1 44.6392 6.47732   2
  -9 -11   1 62.1599 6.24320   3
  -9 -11   1 61.9567 6.91397   1
  -9 -11   1 55.8294 6.50190   2
   8  11  -1 39.2099 3.26896   4
   8  11  -1 32.5376 5.01848   1
   8  11  -1 54.5916 6.22757   3
  -8 -11   1 37.2587 5.34815   1
  -8 -11   1 48.5022 5.60789   2
  -8 -11   1 38.5023 4.61971   3
  -8 -11   1 43.4430 5.76389   2
  -8 -11   1 33.6610 3.23520   4
   7  11  -1 14.5212 3.16172   3
   7  11  -1 6.38431 1.94687   4
   7  11  -1 10.8816 3.30421   1
  -7 -11   1 9.40592 2.61964   3
  -7 -11   1 11.2724 3.50504   2
  -7 -11   1 11.9156 3.33064   2
  -7 -11   1 13.3915 3.49408   1
  -7 -11   1 10.4180 3.26842   1
  -7 -11   1 11.3205 2.14306   4
   6  11  -1 141.390 9.96477   4
   6  11  -1 143.920 10.9255   1
   6  11  -1 144.912 10.4394   3
   6  11  -1 139.833 11.7543   2
  -6 -11   1 142.897 11.2050   2
  -6 -11   1 145.279 10.2756   3
  -6 -11   1 143.907 11.1400   1
  -6 -11   1 153.928 12.1507   2
  -6 -11   1 138.003 10.7795   1
  -6 -11   1 121.467 9.03659   4
   5  11  -1 384.987 25.5164   4
   5  11  -1 388.618 26.3451   1
   5  11  -1 409.996 28.7178   2
   5  11  -1 397.816 26.3259   3
  -5 -11   1 392.504 25.7166   4
  -5 -11   1 399.797 26.8058   1
  -5 -11   1 396.918 28.0644   2
  -5 -11   1 386.494 25.7209   3
  -5 -11   1 461.646 29.1558   1
  -5 -11   1 406.435 26.4504   3
  -5 -11   1 412.102 28.4713   2
   4  11  -1 404.908 27.0895   3
   4  11  -1 422.843 27.8251   4
   4  11  -1 447.531 30.8061   2
  -4 -11   1 449.754 30.7472   2
  -4 -11   1 425.293 28.3141   1
  -4 -11   1 448.345 28.6720   3
  -4 -11   1 440.233 28.3484   4
  -4 -11   1 433.002 28.7614   1
  -4 -11   1 440.085 30.1898   2
  -4 -11   1 416.639 27.4131   3
   3  11  -1 120.846 9.54244   2
   3  11  -1 115.675 9.03341   4
  -3 -11   1 119.740 9.56855   2
  -3 -11   1 123.962 8.27136   3
  -3 -11   1 120.836 9.43971   4
  -3 -11   1 105.936 7.50946   3
  -3 -11   1 113.623 9.14487   1
  -3 -11   1 138.626 10.2234   1
   2  11  -1 205.429 14.7079   4
   2  11  -1 205.161 15.1044   2
   2  11  -1 236.762 16.2041   1
   2  11  -1 212.692 15.2115   1
  -2 -11   1 226.494 15.6314   4
  -2 -11   1 190.841 13.0548   3
  -2 -11   1 239.493 15.0015   3
  -2 -11   1 210.556 15.2206   1
  -2 -11   1 192.524 14.1246   1
  -2 -11   1 218.796 15.6365   2
   1  11  -1 513.661 33.6567   3
   1  11  -1 511.508 34.1623   1
   1  11  -1 546.443 36.8230   2
   1  11  -1 533.028 34.8981   4
  -1 -11   1 512.393 33.7019   3
  -1 -11   1 564.830 36.4287   1
  -1 -11   1 547.270 34.9533   3
  -1 -11   1 526.187 34.5944   1
  -1 -11   1 564.552 36.0397   4
  -1 -11   1 537.833 36.3498   2
   0  11  -1 317.975 21.7624   1
   0  11  -1 299.618 21.2505   2
   0  11  -1 326.673 21.3404   3
   0  11  -1 323.288 22.1630   4
   0 -11   1 316.115 20.9795   3
   0 -11   1 323.346 22.1213   4
   0 -11   1 331.224 22.5053   4
  -1  11  -1 40.8618 4.45296   2
  -1  11  -1 26.5306 4.53384   1
  -1  11  -1 36.1716 5.23375   4
  -1  11  -1 34.4018 3.52745   3
   1 -11   1 36.7772 3.87421   2
   1 -11   1 35.1408 3.67636   3
  -2  11  -1 143.979 11.3713   4
  -2  11  -1 128.103 9.78665   3
  -2  11  -1 150.508 11.6102   1
  -2  11  -1 135.724 9.99426   2
   2 -11   1 135.215 10.2462   2
   2 -11   1 137.316 11.5311   4
   2 -11   1 134.464 11.1917   1
   2 -11   1 141.155 11.7581   4
   2 -11   1 115.333 9.24449   3
  -3  11  -1 180.971 14.0995   1
  -3  11  -1 156.043 12.3710   3
  -3  11  -1 180.589 14.1495   4
   3 -11   1 177.695 14.1698   1
   3 -11   1 209.535 15.7704   4
   3 -11   1 176.268 13.9962   4
   3 -11   1 164.851 12.5429   3
   3 -11   1 219.688 15.1586   2
  -4  11  -1 188.625 14.4243   1
  -4  11  -1 183.399 13.3271   2
  -4  11  -1 167.279 13.5817   4
  -4  11  -1 156.905 12.5639   3
   4 -11   1 178.200 14.1503   4
   4 -11   1 191.080 14.7825   1
   4 -11   1 168.007 12.6164   2
   4 -11   1 181.010 13.2386   3
   4 -11   1 176.087 14.1161   4
  -5  11  -1 28.4696 4.01781   2
  -5  11  -1 32.5766 4.98782   3
  -5  11  -1 39.9679 6.05301   1
   5 -11   1 28.6358 4.42364   3
   5 -11   1 21.4883 3.79013   2
   5 -11   1 41.5852 6.65717   1
   5 -11   1 38.1863 5.96345   4
  -6  11  -1 13.8651 4.50699   4
  -6  11  -1 17.7538 4.54671   3
  -6  11  -1 11.9641 3.37160   2
  -6  11  -1 8.91012 5.23000   1
   6 -11   1 24.5988 6.00722   1
   6 -11   1 13.9089 4.82638   4
   6 -11   1 12.2278 3.39628   2
   6 -11   1 28.6916 5.73167   4
   6 -11   1 21.5094 4.35902   3
  -7  11  -1 97.5557 9.64579   4
  -7  11  -1 90.3738 9.95103   1
  -7  11  -1 87.2199 8.35884   2
  -7  11  -1 105.817 9.05023   2
  -7  11  -1 85.6540 8.97545   3
   7 -11   1 89.6669 9.93422   4
   7 -11   1 101.466 9.00726   3
   7 -11   1 101.241 8.55160   2
   7 -11   1 84.2201 9.82693   4
   7 -11   1 78.0593 10.0907   1
  -8  11  -1 15.1965 4.04401   2
  -8  11  -1 1.64186 5.62039   1
  -8  11  -1 10.3005 4.52730   4
  -8  11  -1 11.1327 3.96674   2
  -8  11  -1 16.8452 4.96135   3
   8 -11   1 7.67483 4.87604   4
   8 -11   1 15.2351 4.57949   3
   8 -11   1 10.9623 4.86533   4
   8 -11   1 16.4266 5.63690   1
  -9  11  -1 9.82449 5.91947   1
  -9  11  -1 15.8717 4.89757   3
  -9  11  -1 14.8488 4.33086   2
  -9  11  -1 2.63011 3.52267   2
   9 -11   1 5.87046 4.74857   4
   9 -11   1 2.63240 4.85982   4
   9 -11   1 10.1485 4.18913   3
   9 -11   1 9.98824 5.14596   1
   9 -11   1 -1.8006 3.28090   2
 -10  11  -1 3.48078 3.81918   4
 -10  11  -1 -1.3987 5.70682   1
 -10  11  -1 1.68924 4.38383   3
  10 -11   1 -1.5362 4.72118   1
  10 -11   1 3.47020 3.07478   2
  10 -11   1 9.32982 4.19541   3
 -11  11  -1 -1.3326 4.94584   1
 -11  11  -1 -1.8590 4.28883   3
 -11  11  -1 2.54839 3.86933   2
 -11  11  -1 3.61371 3.85537   4
 -11  11  -1 -1.3832 4.14876   2
  11 -11   1 -5.0067 3.49731   3
  11 -11   1 2.55998 4.52454   4
  11 -11   1 2.88913 3.21118   2
  11 -11   1 -3.5488 4.35552   4
  11 -11   1 4.15933 4.72484   1
 -12  11  -1 1.57104 4.56312   3
 -12  11  -1 2.16005 3.99014   4
 -12  11  -1 -3.2821 4.10293   2
 -12  11  -1 9.22956 4.27599   2
 -12  11  -1 -2.2242 4.66924   1
  12 -11   1 -2.0340 4.07196   3
  12 -11   1 0.15667 4.87354   4
  12 -11   1 9.35503 4.91250   4
  12 -11   1 -2.7285 4.36153   1
  12 -11   1 4.30185 3.40261   2
  15  10  -1 1.29881 4.65712   3
  14  10  -1 11.1190 5.53782   3
  14  10  -1 14.5528 5.82313   2
  14  10  -1 16.5500 4.93817   1
 -14 -10   1 20.3403 4.87018   2
 -14 -10   1 10.2468 4.78170   2
 -14 -10   1 18.7689 6.20780   1
 -14 -10   1 15.3176 4.57660   3
  13  10  -1 11.1515 5.44801   2
  13  10  -1 7.48802 4.51504   3
 -13 -10   1 11.6344 4.94694   1
 -13 -10   1 4.90122 4.29076   2
 -13 -10   1 11.7519 4.60993   2
 -13 -10   1 12.3174 4.39180   3
  12  10  -1 42.0086 6.42982   3
  12  10  -1 36.2182 6.39702   2
  12  10  -1 33.5235 5.51348   1
 -12 -10   1 33.7841 5.51711   3
 -12 -10   1 28.0235 5.50044   2
 -12 -10   1 31.7682 5.88054   2
 -12 -10   1 27.3847 5.34910   1
  11  10  -1 55.8971 7.47581   2
  11  10  -1 44.7007 6.48657   3
  11  10  -1 53.5096 6.74618   1
 -11 -10   1 57.6450 7.09290   2
 -11 -10   1 58.7398 7.63532   2
 -11 -10   1 55.2868 7.10917   1
 -11 -10   1 51.9926 6.48065   3
  10  10  -1 95.2921 9.08119   1
  10  10  -1 85.5864 8.78699   3
  10  10  -1 87.7827 9.49334   2
 -10 -10   1 98.0211 8.81162   3
 -10 -10   1 118.390 10.1378   1
 -10 -10   1 102.146 9.53767   2
 -10 -10   1 107.941 10.2285   2
   9  10  -1 80.6943 7.81121   1
   9  10  -1 81.2556 8.11547   3
   9  10  -1 76.7834 8.55186   2
  -9 -10   1 81.5688 7.61325   3
  -9 -10   1 83.8168 8.17463   1
   8  10  -1 2.72068 1.22688   4
   8  10  -1 2.02884 3.44201   2
   8  10  -1 0.21458 2.75629   3
  -8 -10   1 0.14062 2.57233   3
  -8 -10   1 -1.4184 2.83983   1
  -8 -10   1 0.98109 1.17191   4
   7  10  -1 34.7413 3.24513   4
   7  10  -1 32.1842 5.08047   2
   7  10  -1 41.3267 4.95993   1
   7  10  -1 30.4003 4.10621   3
  -7 -10   1 35.6878 3.17509   4
  -7 -10   1 37.8388 5.02575   1
  -7 -10   1 30.4504 5.14358   2
  -7 -10   1 41.2351 4.46461   3
  -7 -10   1 32.0791 4.43175   2
   6  10  -1 227.791 15.1752   4
   6  10  -1 228.283 16.2425   1
   6  10  -1 280.806 18.0240   3
  -6 -10   1 226.334 16.1069   1
  -6 -10   1 229.367 15.1228   4
  -6 -10   1 212.419 15.4742   1
  -6 -10   1 222.764 16.6246   2
  -6 -10   1 233.882 17.3672   2
  -6 -10   1 229.917 15.8570   3
   5  10  -1 160.640 11.3159   4
   5  10  -1 166.847 11.5981   3
  -5 -10   1 172.578 13.2592   2
  -5 -10   1 162.566 12.4080   2
  -5 -10   1 173.017 12.4493   1
  -5 -10   1 174.372 12.5323   1
  -5 -10   1 158.090 11.0557   4
  -5 -10   1 159.590 11.1457   3
   4  10  -1 132.147 9.70255   4
   4  10  -1 126.737 10.2918   2
   4  10  -1 129.561 9.05281   3
  -4 -10   1 114.871 8.72509   4
  -4 -10   1 126.844 8.77525   3
  -4 -10   1 135.001 10.0523   1
  -4 -10   1 126.504 10.1398   2
  -4 -10   1 137.746 9.23345   3
  -4 -10   1 148.257 11.0561   2
  -4 -10   1 132.581 10.0504   1
   3  10  -1 1082.61 69.0388   4
   3  10  -1 1164.90 72.3020   1
   3  10  -1 1023.57 70.9545   2
   3  10  -1 1090.53 70.4159   3
   3  10  -1 1184.22 73.1549   1
  -3 -10   1 1132.44 71.2199   1
  -3 -10   1 1101.97 74.0745   2
  -3 -10   1 1070.55 72.7970   2
  -3 -10   1 1092.27 70.4307   3
  -3 -10   1 1142.58 71.0625   4
  -3 -10   1 1207.12 73.8667   1
  -3 -10   1 1073.29 69.7660   3
   2  10  -1 621.049 39.0488   1
   2  10  -1 575.727 39.3720   2
   2  10  -1 597.960 38.3807   1
   2  10  -1 586.287 37.7977   4
  -2 -10   1 609.642 38.6703   4
  -2 -10   1 571.917 39.1725   2
  -2 -10   1 579.173 37.3780   3
  -2 -10   1 551.374 36.3810   3
   1  10  -1 219.208 14.6394   3
   1  10  -1 236.409 16.2925   1
   1  10  -1 229.207 16.2657   2
  -1 -10   1 230.179 15.1581   3
  -1 -10   1 219.398 14.6898   3
  -1 -10   1 231.485 16.2351   2
  -1 -10   1 243.938 16.6813   4
   0  10  -1 230.668 15.2919   4
   0  10  -1 180.863 12.9250   2
   0  10  -1 177.640 12.1109   3
   0  10  -1 192.275 13.6586   1
   0 -10   1 180.818 12.8542   2
   0 -10   1 154.637 11.3106   3
  -1  10  -1 457.255 29.9070   4
  -1  10  -1 456.337 29.7475   1
  -1  10  -1 411.677 28.5624   2
  -1  10  -1 405.916 27.5289   3
   1 -10   1 404.783 28.1054   4
   1 -10   1 437.851 29.5946   2
   1 -10   1 449.220 29.1272   3
   1 -10   1 465.324 30.2038   1
   1 -10   1 438.168 29.2906   4
  -2  10  -1 754.402 47.9174   4
  -2  10  -1 734.316 47.2246   1
  -2  10  -1 700.229 47.5391   2
  -2  10  -1 687.483 45.8150   3
   2 -10   1 711.885 46.7562   4
   2 -10   1 737.961 47.5364   1
   2 -10   1 697.778 47.4614   2
   2 -10   1 727.697 47.2959   3
   2 -10   1 770.014 48.6062   4
  -3  10  -1 114.659 9.09443   3
  -3  10  -1 105.955 9.39438   1
  -3  10  -1 107.381 9.57268   4
   3 -10   1 112.279 9.97568   4
   3 -10   1 110.609 8.71533   3
   3 -10   1 109.411 9.70072   4
   3 -10   1 125.978 9.18656   2
   3 -10   1 111.741 10.0652   1
  -4  10  -1 235.347 17.6289   1
  -4  10  -1 239.309 17.3104   2
  -4  10  -1 240.712 17.7887   4
  -4  10  -1 255.806 18.0597   3
   4 -10   1 255.434 18.5208   4
   4 -10   1 280.367 18.8608   2
   4 -10   1 236.839 17.9450   4
   4 -10   1 246.074 17.4193   3
   4 -10   1 235.274 17.8446   1
  -5  10  -1 137.398 11.7534   4
  -5  10  -1 158.794 12.1251   3
  -5  10  -1 124.513 10.0894   2
  -5  10  -1 143.864 12.1589   1
   5 -10   1 139.857 12.2676   4
   5 -10   1 164.465 13.2414   1
   5 -10   1 132.804 11.6146   4
   5 -10   1 142.399 11.1230   3
   5 -10   1 128.003 10.2706   2
  -6  10  -1 69.8070 7.76207   4
  -6  10  -1 63.4793 6.63805   2
  -6  10  -1 81.9713 7.90159   3
  -6  10  -1 61.6130 6.32217   2
  -6  10  -1 75.7199 8.65513   1
   6 -10   1 68.1923 8.29270   1
   6 -10   1 65.2014 7.78216   4
   6 -10   1 70.6780 8.07511   4
   6 -10   1 69.6703 6.96852   3
   6 -10   1 63.1610 6.15637   2
  -7  10  -1 5.09664 3.59749   2
  -7  10  -1 11.9202 5.72097   1
  -7  10  -1 13.7545 4.25269   3
  -7  10  -1 16.2092 3.86781   2
  -7  10  -1 10.1230 4.56476   4
   7 -10   1 10.7410 4.44647   4
   7 -10   1 8.71885 2.99652   2
   7 -10   1 21.3635 4.41320   3
   7 -10   1 10.6174 5.54673   1
   7 -10   1 8.54347 4.44194   4
  -8  10  -1 2.12708 3.74707   4
  -8  10  -1 6.87304 4.10716   2
  -8  10  -1 6.66924 3.17214   2
  -8  10  -1 6.51937 4.14482   3
  -8  10  -1 -6.1353 4.81872   1
   8 -10   1 4.97738 3.46975   3
   8 -10   1 1.89571 2.61246   2
   8 -10   1 1.79527 4.32967   4
   8 -10   1 -5.1483 4.15295   4
   8 -10   1 5.12779 4.80873   1
  -9  10  -1 22.7653 5.76610   3
  -9  10  -1 23.9625 7.05872   1
  -9  10  -1 24.9456 4.99858   2
  -9  10  -1 24.8121 5.10209   2
  -9  10  -1 21.5012 5.22116   4
   9 -10   1 34.8695 6.23245   4
   9 -10   1 30.8574 4.66625   2
   9 -10   1 36.2283 5.72915   3
   9 -10   1 15.8643 5.53347   4
   9 -10   1 22.0837 6.48655   1
 -10  10  -1 5.51115 4.55528   3
 -10  10  -1 7.18891 4.42825   4
 -10  10  -1 -1.9360 3.67763   2
 -10  10  -1 4.17520 4.85959   2
 -10  10  -1 8.78905 5.96891   1
  10 -10   1 7.11634 4.58640   4
  10 -10   1 14.3311 5.02338   1
  10 -10   1 0.55267 3.42513   3
  10 -10   1 7.36930 4.81900   4
 -11  10  -1 -2.0864 5.18894   1
 -11  10  -1 -0.8034 4.49374   4
 -11  10  -1 6.48915 4.43752   3
  11 -10   1 -3.8668 4.16066   4
  11 -10   1 4.90088 5.02958   1
  11 -10   1 -3.2564 4.37306   4
  11 -10   1 0.95687 3.95374   3
 -12  10  -1 1.38723 4.15909   4
 -12  10  -1 8.23679 5.70879   1
 -12  10  -1 -3.9059 4.16796   2
 -12  10  -1 1.01147 3.99535   2
 -12  10  -1 10.7797 5.06383   3
  12 -10   1 -2.8069 5.06112   4
  12 -10   1 2.90154 3.44571   2
  12 -10   1 3.19150 4.75904   4
  12 -10   1 -6.8244 4.58021   1
  12 -10   1 1.49527 3.72922   3
 -13  10  -1 0.55880 3.49587   2
 -13  10  -1 0.02949 3.99354   2
  15   9  -1 -2.1962 4.48752   3
  15   9  -1 3.59622 3.96458   1
  14   9  -1 18.0830 4.86723   1
  14   9  -1 7.55866 5.64988   2
  14   9  -1 20.1644 5.30571   3
 -14  -9   1 10.1511 4.48122   2
 -14  -9   1 7.01550 4.24920   3
 -14  -9   1 14.6010 4.54402   2
 -14  -9   1 11.6560 4.99756   1
  13   9  -1 5.93541 4.37507   1
  13   9  -1 5.07393 4.90599   2
  13   9  -1 3.13892 4.61231   3
 -13  -9   1 6.86003 4.33480   2
 -13  -9   1 12.2043 4.11126   3
 -13  -9   1 7.94266 4.30414   2
 -13  -9   1 12.0495 4.84991   1
  12   9  -1 25.4305 5.31990   1
  12   9  -1 16.5363 5.23207   2
  12   9  -1 30.2982 6.01068   3
 -12  -9   1 24.1347 4.90214   3
 -12  -9   1 20.7234 4.97428   1
 -12  -9   1 32.8782 5.70879   2
 -12  -9   1 33.8861 5.61505   2
  11   9  -1 4.74901 3.31921   1
  11   9  -1 3.66587 3.87958   2
  11   9  -1 -0.0182 3.42340   3
 -11  -9   1 2.08192 3.89310   1
 -11  -9   1 5.50368 3.57860   2
 -11  -9   1 0.06670 3.48807   2
 -11  -9   1 -1.5102 3.23829   3
  10   9  -1 40.2490 6.22755   3
  10   9  -1 46.3813 5.85878   1
  10   9  -1 50.5637 6.79777   2
 -10  -9   1 48.9664 6.37377   2
 -10  -9   1 52.3642 6.17425   2
 -10  -9   1 57.0301 6.32147   3
 -10  -9   1 47.1950 6.21778   1
   9   9  -1 74.2232 7.25199   1
   9   9  -1 79.9050 8.44926   2
   9   9  -1 62.7054 6.98177   3
  -9  -9   1 72.8165 6.90825   3
  -9  -9   1 73.3885 7.54312   1
  -9  -9   1 62.1589 7.22983   2
  -9  -9   1 75.1242 7.57160   2
   8   9  -1 14.9067 3.99601   2
   8   9  -1 14.6065 3.73787   1
   8   9  -1 13.6021 3.72528   3
  -8  -9   1 13.6231 4.06590   2
  -8  -9   1 16.0901 3.50131   2
  -8  -9   1 13.8015 1.41079   4
  -8  -9   1 5.82843 3.49943   1
  -8  -9   1 14.1599 3.29527   3
   7   9  -1 34.7482 4.62518   1
   7   9  -1 37.8063 5.33282   2
   7   9  -1 21.5642 3.63535   3
   7   9  -1 28.8560 2.63183   4
  -7  -9   1 28.4548 2.59001   4
  -7  -9   1 25.7928 3.72384   3
  -7  -9   1 27.2230 4.51147   1
   6   9  -1 103.786 9.07835   2
   6   9  -1 121.456 9.17450   3
   6   9  -1 108.195 7.51620   4
  -6  -9   1 98.1959 8.45230   1
  -6  -9   1 105.437 8.06068   3
  -6  -9   1 106.591 7.38254   4
   5   9  -1 553.334 36.3331   3
   5   9  -1 557.162 35.3775   4
   5   9  -1 572.208 39.1015   2
  -5  -9   1 520.817 36.9150   2
  -5  -9   1 550.660 36.1258   3
  -5  -9   1 575.598 38.9865   2
  -5  -9   1 622.886 38.6351   1
  -5  -9   1 585.357 37.2817   1
  -5  -9   1 520.428 34.0068   4
   4   9  -1 1165.78 73.2660   1
   4   9  -1 1099.19 71.9046   3
   4   9  -1 1212.01 74.2071   4
  -4  -9   1 1049.78 72.9661   2
  -4  -9   1 1221.18 74.4325   4
  -4  -9   1 1179.70 78.2699   2
  -4  -9   1 1139.75 72.3760   1
  -4  -9   1 1179.84 73.7362   1
  -4  -9   1 1100.67 71.9126   3
   3   9  -1 688.375 43.3749   1
   3   9  -1 684.732 43.3894   3
   3   9  -1 677.393 42.9487   1
   3   9  -1 651.229 41.6654   4
  -3  -9   1 629.724 41.2843   3
  -3  -9   1 639.666 41.2291   4
  -3  -9   1 693.645 46.1491   2
  -3  -9   1 633.795 41.4630   3
  -3  -9   1 642.425 43.8395   2
   2   9  -1 17.3058 3.50584   4
   2   9  -1 24.2142 3.67352   1
   2   9  -1 20.2115 3.15520   2
   2   9  -1 29.3486 3.94533   1
  -2  -9   1 19.3391 2.04101   3
  -2  -9   1 30.0553 2.52008   3
  -2  -9   1 36.7404 4.70640   4
  -2  -9   1 22.5034 3.38806   2
   1   9  -1 346.794 22.9696   1
   1   9  -1 317.234 21.2228   3
   1   9  -1 347.859 23.7778   2
  -1  -9   1 334.997 22.6647   4
  -1  -9   1 330.162 21.7856   3
  -1  -9   1 369.539 24.6815   2
  -1  -9   1 354.888 22.6766   3
   0   9  -1 18.5122 2.31442   3
   0   9  -1 20.6184 3.78708   1
   0   9  -1 31.0276 4.44058   4
   0   9  -1 22.5560 2.97551   2
   0  -9   1 18.5383 2.65402   2
   0  -9   1 20.8917 2.55689   3
   0  -9   1 15.3928 3.74797   1
   0  -9   1 19.6705 3.45322   1
  -1   9  -1 176.222 12.9971   4
  -1   9  -1 166.682 11.6425   3
  -1   9  -1 164.651 11.9219   2
  -1   9  -1 170.806 12.5114   1
   1  -9   1 162.983 11.5751   3
   1  -9   1 164.884 11.8434   2
   1  -9   1 174.103 12.9523   4
   1  -9   1 163.025 12.5181   1
   1  -9   1 180.179 13.1266   4
  -2   9  -1 5.57522 3.72302   4
  -2   9  -1 6.56400 2.40929   3
  -2   9  -1 2.12161 3.33745   1
  -2   9  -1 4.08326 2.01258   2
   2  -9   1 5.51931 2.13557   2
   2  -9   1 1.28421 3.82522   4
   2  -9   1 7.42478 2.49542   3
   2  -9   1 2.46048 3.52253   4
   2  -9   1 4.43894 3.61017   1
  -3   9  -1 252.530 17.8541   1
  -3   9  -1 248.580 17.5947   4
  -3   9  -1 242.307 17.0320   3
  -3   9  -1 244.332 17.1241   2
   3  -9   1 235.966 17.3712   4
   3  -9   1 253.060 17.3104   3
   3  -9   1 227.502 17.1921   1
   3  -9   1 232.733 16.6580   2
   3  -9   1 260.747 18.3594   4
  -4   9  -1 298.407 21.4262   3
  -4   9  -1 345.562 23.5040   1
  -4   9  -1 296.822 21.3383   4
  -4   9  -1 315.870 22.0265   2
   4  -9   1 315.760 21.9214   3
   4  -9   1 355.183 23.7203   4
   4  -9   1 328.194 22.7774   4
   4  -9   1 313.757 21.9324   2
   4  -9   1 320.321 22.8361   1
  -5   9  -1 427.219 27.7016   3
  -5   9  -1 362.818 25.4089   2
  -5   9  -1 364.054 25.5437   1
  -5   9  -1 367.572 25.3204   4
   5  -9   1 339.007 24.8013   4
   5  -9   1 361.710 25.9276   1
   5  -9   1 361.096 25.1703   2
   5  -9   1 341.137 24.1884   3
   5  -9   1 380.016 26.0126   4
  -6   9  -1 4.38769 4.83513   1
  -6   9  -1 0.86203 2.96150   2
  -6   9  -1 2.37501 3.42207   3
  -6   9  -1 3.88359 3.09854   2
  -6   9  -1 4.66043 3.82025   4
   6  -9   1 0.74836 3.00548   3
   6  -9   1 -2.7758 4.08694   4
   6  -9   1 3.90303 3.93037   4
   6  -9   1 3.45323 4.48319   1
   6  -9   1 0.26208 2.33918   2
  -7   9  -1 79.7094 7.42700   2
  -7   9  -1 93.9924 8.68147   3
  -7   9  -1 75.2891 7.22463   2
  -7   9  -1 69.8605 8.77787   1
  -7   9  -1 59.5061 7.45145   4
   7  -9   1 69.5924 8.32999   4
   7  -9   1 80.3461 7.02561   2
   7  -9   1 68.0356 7.25754   3
   7  -9   1 75.2107 8.28335   4
   7  -9   1 46.2331 7.45290   1
  -8   9  -1 59.1294 7.68142   3
  -8   9  -1 57.0426 8.76904   1
  -8   9  -1 61.2665 7.05453   2
  -8   9  -1 62.6493 7.50152   2
   8  -9   1 65.6542 8.26816   4
   8  -9   1 70.6060 8.51243   4
   8  -9   1 74.6311 7.66204   3
   8  -9   1 89.2714 9.61123   1
   8  -9   1 58.1798 6.28904   2
  -9   9  -1 7.49236 4.05105   2
  -9   9  -1 6.77195 3.12325   2
  -9   9  -1 7.94993 4.55862   3
  -9   9  -1 3.41445 3.71664   4
  -9   9  -1 4.00943 5.02289   1
   9  -9   1 10.5425 4.30562   3
   9  -9   1 4.52409 4.40298   1
   9  -9   1 8.99940 3.52629   2
 -10   9  -1 -0.2154 4.02736   3
 -10   9  -1 6.08294 4.08951   4
 -10   9  -1 7.54796 6.28242   1
 -10   9  -1 -1.0188 3.91021   2
 -10   9  -1 -5.2268 3.13078   2
  10  -9   1 3.37251 4.56546   1
  10  -9   1 -2.5712 4.29578   4
  10  -9   1 -0.4423 2.98673   2
  10  -9   1 1.65924 3.52032   3
  10  -9   1 -2.6246 4.24361   4
 -11   9  -1 7.33073 4.14532   2
 -11   9  -1 2.85722 4.10599   3
 -11   9  -1 6.52707 4.30096   2
 -11   9  -1 4.46696 5.86968   1
 -11   9  -1 4.22943 4.10146   4
  11  -9   1 3.56361 4.56674   4
  11  -9   1 2.14758 3.63040   3
  11  -9   1 2.75939 4.55129   4
  11  -9   1 -2.3954 4.51917   1
 -12   9  -1 -1.9533 4.00405   4
 -12   9  -1 3.78034 4.19394   3
 -12   9  -1 -0.8219 5.41513   1
  12  -9   1 0.95770 4.20428   1
  12  -9   1 2.56692 4.77375   4
  12  -9   1 0.50464 4.66718   4
  12  -9   1 0.19090 3.14764   2
  12  -9   1 -2.2968 3.74448   3
 -13   9  -1 5.05539 4.78740   4
 -13   9  -1 -0.5019 4.35324   3
 -13   9  -1 3.54129 5.51380   1
 -13   9  -1 3.46363 4.28057   2
 -13   9  -1 -2.1069 4.54799   2
  13  -9   1 0.59487 3.68020   2
  13  -9   1 -0.9871 4.69092   4
  13  -9   1 -0.2754 4.79668   4
  13  -9   1 3.91719 4.11491   3
  16   8  -1 0.74145 1.82672   4
  16   8  -1 1.20380 1.64187   4
  15   8  -1 7.97887 4.63526   3
  15   8  -1 10.0549 4.13617   1
  15   8  -1 14.4915 5.93265   2
 -15  -8   1 8.76365 4.88282   3
 -15  -8   1 10.0447 4.88821   1
 -15  -8   1 10.1769 4.78500   2
  14   8  -1 9.66947 5.13917   3
  14   8  -1 12.5205 5.20192   2
  14   8  -1 8.65495 4.58159   1
 -14  -8   1 13.5342 5.61653   1
 -14  -8   1 16.3939 4.93694   2
 -14  -8   1 15.7643 4.85463   3
 -14  -8   1 11.8437 4.77610   2
  13   8  -1 21.2935 5.14805   1
  13   8  -1 14.6938 5.41418   2
  13   8  -1 17.2309 5.13661   3
 -13  -8   1 18.5186 4.86800   2
 -13  -8   1 21.4547 4.99675   2
 -13  -8   1 9.94316 4.41579   3
 -13  -8   1 15.4831 5.10705   1
  12   8  -1 15.4324 4.60789   3
  12   8  -1 19.8107 5.51176   2
  12   8  -1 20.1846 5.03858   1
  12   8  -1 18.8273 2.27666   4
 -12  -8   1 17.1088 4.75146   2
 -12  -8   1 13.8592 4.61304   3
 -12  -8   1 19.9829 4.94477   2
 -12  -8   1 28.8889 5.33762   1
  11   8  -1 6.98807 1.55550   4
  11   8  -1 2.48786 3.78934   1
  11   8  -1 7.06121 4.26612   2
  11   8  -1 10.4497 1.59709   4
  11   8  -1 7.08378 4.14908   3
 -11  -8   1 12.9812 3.98062   2
 -11  -8   1 4.04448 4.05604   1
 -11  -8   1 10.0208 4.44850   2
 -11  -8   1 6.78251 3.86833   3
  10   8  -1 102.889 9.04254   1
  10   8  -1 104.437 9.45654   3
  10   8  -1 84.0669 9.46053   2
 -10  -8   1 98.1717 9.48146   2
 -10  -8   1 88.7345 8.87033   1
 -10  -8   1 88.0928 8.74522   2
   9   8  -1 4.53995 3.65903   2
   9   8  -1 -0.4716 3.01019   3
   9   8  -1 0.99978 3.09345   1
  -9  -8   1 2.85309 3.21935   2
  -9  -8   1 1.28026 3.61882   1
  -9  -8   1 8.68381 3.32338   2
  -9  -8   1 4.20383 2.96794   3
   8   8  -1 22.0848 4.74351   2
   8   8  -1 17.9793 3.89684   3
   8   8  -1 27.2556 4.20909   1
  -8  -8   1 17.3903 3.75701   3
  -8  -8   1 20.4086 4.18514   2
  -8  -8   1 22.2679 4.50323   2
  -8  -8   1 24.4505 3.93357   1
   7   8  -1 47.0539 5.05015   3
   7   8  -1 44.6282 3.26853   4
   7   8  -1 56.7013 6.11909   2
  -7  -8   1 46.2326 5.46856   2
  -7  -8   1 42.5197 5.12941   2
  -7  -8   1 52.4194 5.47998   1
  -7  -8   1 42.1228 4.72934   3
  -7  -8   1 38.0580 2.99443   4
   6   8  -1 9.95168 2.95176   3
   6   8  -1 7.22659 1.59536   4
   6   8  -1 7.95572 3.51700   2
  -6  -8   1 8.52591 1.55715   4
  -6  -8   1 7.14593 2.71121   2
  -6  -8   1 5.32457 3.30398   2
  -6  -8   1 10.2324 2.71227   3
  -6  -8   1 9.87729 3.18685   1
   5   8  -1 195.288 14.8211   2
   5   8  -1 205.105 13.9445   3
   5   8  -1 183.976 12.5944   4
   5   8  -1 205.335 14.4408   1
  -5  -8   1 187.929 12.5594   4
  -5  -8   1 214.825 14.6861   1
  -5  -8   1 204.489 13.8325   3
   4   8  -1 100.006 7.98852   1
   4   8  -1 104.954 7.49688   3
   4   8  -1 111.448 7.82135   4
   4   8  -1 110.604 8.95225   2
  -4  -8   1 84.9256 6.44812   4
  -4  -8   1 102.647 7.28457   3
   3   8  -1 943.039 59.6997   4
   3   8  -1 1016.18 62.7544   1
   3   8  -1 922.608 60.1645   3
  -3  -8   1 946.459 59.7737   4
  -3  -8   1 1039.84 64.4893   3
  -3  -8   1 988.372 62.5854   3
  -3  -8   1 941.292 63.5799   2
  -3  -8   1 891.570 61.5249   2
   2   8  -1 116.852 9.02351   1
   2   8  -1 137.184 9.77495   1
  -2  -8   1 125.164 9.44912   2
  -2  -8   1 118.000 8.90033   4
  -2  -8   1 146.130 9.26032   3
  -2  -8   1 106.750 7.61109   3
   1   8  -1 61.6829 5.78207   1
   1   8  -1 58.7650 5.26700   2
   1   8  -1 60.5566 4.38904   3
   1   8  -1 65.4823 5.80430   1
   1   8  -1 53.7030 5.48650   4
  -1  -8   1 65.7181 5.40204   2
  -1  -8   1 60.5328 4.41907   3
  -1  -8   1 75.1677 6.22694   1
  -1  -8   1 58.5360 5.80553   1
  -1  -8   1 62.5953 4.58399   3
   0   8  -1 263.344 17.8294   3
   0   8  -1 304.514 19.8689   1
   0   8  -1 292.027 19.5653   4
   0   8  -1 288.333 19.6147   2
   0  -8   1 296.090 19.4252   1
   0  -8   1 274.193 18.2179   3
   0  -8   1 266.634 18.7236   2
   0  -8   1 296.494 19.8270   1
   0  -8   1 267.595 18.8293   4
  -1   8  -1 646.650 39.9905   3
  -1   8  -1 541.674 35.9729   4
  -1   8  -1 534.130 36.7012   2
  -1   8  -1 558.524 36.5269   1
   1  -8   1 564.246 36.8645   4
   1  -8   1 551.111 36.2876   3
   1  -8   1 568.673 38.0841   2
   1  -8   1 565.842 36.9194   1
   1  -8   1 604.592 38.1704   4
  -2   8  -1 33.8181 4.84332   1
  -2   8  -1 27.8044 3.59086   3
  -2   8  -1 30.2115 4.77864   4
   2  -8   1 34.1874 3.65940   2
   2  -8   1 24.3963 3.40037   3
   2  -8   1 28.4502 4.81022   4
   2  -8   1 21.9775 4.64801   4
   2  -8   1 27.4648 4.83992   1
  -3   8  -1 35.1393 5.07167   1
  -3   8  -1 41.6518 5.23116   4
  -3   8  -1 38.5889 4.31347   3
  -3   8  -1 29.2028 3.46608   2
   3  -8   1 36.7652 5.35907   4
   3  -8   1 35.5812 4.16734   3
   3  -8   1 31.1777 5.49202   4
   3  -8   1 28.5412 5.26646   1
   3  -8   1 32.1496 3.60969   2
  -4   8  -1 1.77399 3.71718   1
  -4   8  -1 1.33400 3.22034   4
  -4   8  -1 1.99111 2.32491   2
  -4   8  -1 1.27014 3.11603   3
   4  -8   1 1.27496 3.87505   1
   4  -8   1 7.33058 3.81306   4
   4  -8   1 1.79760 2.13883   2
   4  -8   1 2.16181 3.96476   4
   4  -8   1 1.82933 2.63452   3
  -5   8  -1 850.791 54.1601   3
  -5   8  -1 787.918 52.9534   2
  -5   8  -1 796.173 50.9820   4
  -5   8  -1 802.394 51.7943   1
   5  -8   1 709.798 48.9725   3
   5  -8   1 744.980 51.1953   2
   5  -8   1 738.202 49.1947   4
   5  -8   1 808.058 52.0532   1
   5  -8   1 835.832 52.8474   4
  -6   8  -1 5.05827 2.93117   2
  -6   8  -1 -2.6944 3.45008   4
  -6   8  -1 2.03879 2.71480   2
   6  -8   1 6.84739 3.89709   4
   6  -8   1 4.25874 2.22899   2
   6  -8   1 1.68178 4.07326   1
   6  -8   1 8.49894 3.12037   3
   6  -8   1 -1.1731 3.56772   4
  -7   8  -1 13.9177 3.56905   2
  -7   8  -1 17.5921 3.96719   2
  -7   8  -1 10.3596 5.42125   1
  -7   8  -1 12.9659 4.43113   4
   7  -8   1 13.9066 5.28229   1
   7  -8   1 14.7688 4.44833   4
   7  -8   1 11.0287 2.97642   2
   7  -8   1 12.3051 3.99186   3
   7  -8   1 10.6615 4.43698   4
  -8   8  -1 11.8315 6.67357   1
  -8   8  -1 38.1676 5.72964   2
  -8   8  -1 21.3185 4.54939   2
   8  -8   1 24.4910 5.20790   4
   8  -8   1 20.5257 3.96736   2
   8  -8   1 20.5852 5.82714   1
   8  -8   1 31.7229 5.18212   3
   8  -8   1 27.7530 5.63599   4
  -9   8  -1 61.1950 7.23008   2
  -9   8  -1 69.9509 7.41385   2
  -9   8  -1 59.7645 7.49965   4
  -9   8  -1 56.1708 8.26550   1
   9  -8   1 61.5099 7.34451   3
   9  -8   1 59.1666 6.52109   2
   9  -8   1 62.6794 7.89118   1
 -10   8  -1 4.00910 5.54697   1
 -10   8  -1 14.0594 4.22778   2
 -10   8  -1 10.8125 4.61490   4
 -10   8  -1 9.41664 4.52560   2
  10  -8   1 11.1825 4.30510   3
  10  -8   1 15.6486 5.25600   4
  10  -8   1 12.7469 3.74597   2
  10  -8   1 14.3713 5.20574   4
  10  -8   1 12.5428 5.02495   1
 -11   8  -1 8.73641 4.51060   2
 -11   8  -1 -1.2897 3.65644   4
 -11   8  -1 -2.7658 4.67733   1
 -11   8  -1 2.03082 3.78872   2
  11  -8   1 -1.4868 3.85573   3
  11  -8   1 -0.2183 4.48461   1
  11  -8   1 0.46733 2.98403   2
  11  -8   1 -4.9386 4.26886   4
  11  -8   1 5.90789 4.60840   4
 -12   8  -1 3.21449 3.58563   2
 -12   8  -1 4.87005 4.55933   2
 -12   8  -1 -4.5560 3.40746   4
 -12   8  -1 -10.200 4.73288   1
  12  -8   1 2.14448 4.56772   4
  12  -8   1 -1.2652 4.52402   4
  12  -8   1 3.63180 4.87083   1
  12  -8   1 4.46443 4.07923   3
 -13   8  -1 5.00221 4.79684   1
 -13   8  -1 1.47276 4.55957   4
  13  -8   1 6.41393 5.02656   1
  13  -8   1 2.44269 5.03828   4
  13  -8   1 1.60509 3.79356   3
  13  -8   1 2.77438 4.46914   4
  13  -8   1 0.80854 3.68506   2
 -14   8  -1 -2.6537 3.91470   2
  16   7  -1 1.11504 2.30961   4
  16   7  -1 -0.3061 1.94780   4
  15   7  -1 -0.0183 4.27502   2
  15   7  -1 0.55445 4.44881   3
  15   7  -1 10.4361 4.65286   1
 -15  -7   1 4.29279 3.85645   3
 -15  -7   1 -6.3700 3.82847   2
 -15  -7   1 2.25569 4.36392   1
 -15  -7   1 2.43777 4.17914   2
  14   7  -1 2.76404 4.10569   1
  14   7  -1 3.11531 4.72822   2
  14   7  -1 4.81187 4.07095   2
  14   7  -1 6.51607 4.96166   3
 -14  -7   1 4.79828 4.15918   3
 -14  -7   1 -0.8434 4.41010   1
 -14  -7   1 -2.7767 4.17800   2
 -14  -7   1 0.95753 3.85165   2
  13   7  -1 24.3843 5.15749   2
  13   7  -1 17.9563 5.03352   1
  13   7  -1 16.1492 5.34922   3
  13   7  -1 17.5484 5.89754   2
 -13  -7   1 10.0306 5.03797   2
 -13  -7   1 13.9759 4.87076   3
 -13  -7   1 20.8208 5.22487   1
 -13  -7   1 14.7235 4.81998   2
  12   7  -1 10.6634 5.02778   2
  12   7  -1 17.2882 4.58543   2
  12   7  -1 13.8096 4.58028   3
  12   7  -1 13.0173 2.32857   4
  12   7  -1 12.0823 4.46506   1
  12   7  -1 12.7425 2.45894   4
 -12  -7   1 29.2250 5.47608   1
 -12  -7   1 8.97836 4.16839   3
 -12  -7   1 5.69985 3.98879   2
 -12  -7   1 18.7532 5.03429   2
  11   7  -1 49.2861 7.03026   2
  11   7  -1 30.0094 5.80051   2
  11   7  -1 35.9242 5.93547   1
  11   7  -1 36.8795 5.92425   3
 -11  -7   1 38.6096 6.41731   1
 -11  -7   1 46.0658 6.78343   2
 -11  -7   1 49.9445 6.24699   2
 -11  -7   1 35.9478 5.84058   3
  10   7  -1 7.35449 3.78030   3
  10   7  -1 9.56736 3.81464   2
  10   7  -1 6.24396 3.55180   1
  10   7  -1 13.1696 1.81906   4
  10   7  -1 8.01041 1.62907   4
  10   7  -1 23.2098 5.18238   2
 -10  -7   1 10.0680 4.12571   1
 -10  -7   1 6.69238 3.54300   3
 -10  -7   1 8.51842 3.99915   2
 -10  -7   1 10.6345 3.76983   2
   9   7  -1 82.8466 8.69846   2
   9   7  -1 65.3530 7.30635   2
   9   7  -1 79.9685 5.56003   4
   9   7  -1 78.0446 5.45275   4
   9   7  -1 72.3939 7.50610   3
  -9  -7   1 90.7433 8.69526   2
  -9  -7   1 87.7924 8.26874   2
  -9  -7   1 96.8111 8.51328   1
  -9  -7   1 92.3131 8.01427   3
   8   7  -1 145.088 12.5432   2
   8   7  -1 150.454 9.82578   4
   8   7  -1 164.480 12.9306   2
   8   7  -1 165.405 10.3710   4
   8   7  -1 151.199 12.0528   3
  -8  -7   1 158.915 13.1502   2
  -8  -7   1 174.639 12.8392   1
  -8  -7   1 167.443 12.4081   3
  -8  -7   1 148.752 12.0778   2
   7   7  -1 26.3499 4.64883   2
   7   7  -1 27.4832 4.33782   2
   7   7  -1 37.2109 4.46441   3
  -7  -7   1 28.2592 4.27912   2
  -7  -7   1 36.5922 4.23271   3
  -7  -7   1 23.3544 4.52260   2
  -7  -7   1 29.8152 4.41721   1
  -7  -7   1 24.7426 2.02118   4
   6   7  -1 64.6324 4.58556   4
   6   7  -1 58.5309 5.83691   3
   6   7  -1 96.9818 8.18481   2
   6   7  -1 61.4108 6.26487   1
  -6  -7   1 74.5760 6.25747   3
  -6  -7   1 64.0360 6.04261   1
  -6  -7   1 65.5495 4.52789   4
  -6  -7   1 65.3456 6.59905   2
  -6  -7   1 72.9412 6.67797   2
   5   7  -1 400.352 25.4278   4
   5   7  -1 420.525 27.4055   3
   5   7  -1 419.368 27.1238   1
   5   7  -1 419.664 28.9196   2
  -5  -7   1 384.996 24.8846   4
  -5  -7   1 405.176 28.3250   2
  -5  -7   1 419.926 28.7516   2
  -5  -7   1 391.951 26.3066   3
   4   7  -1 190.617 13.0812   3
   4   7  -1 177.848 12.1492   4
   4   7  -1 173.346 12.7372   1
   4   7  -1 213.882 15.2227   2
  -4  -7   1 178.781 12.0025   4
  -4  -7   1 195.743 13.1440   3
  -4  -7   1 212.560 15.1324   2
  -4  -7   1 207.407 15.2294   2
   3   7  -1 401.597 26.6799   2
   3   7  -1 377.506 24.1586   1
   3   7  -1 353.388 22.8516   4
   3   7  -1 335.509 22.5088   3
  -3  -7   1 328.251 21.9485   4
  -3  -7   1 364.419 23.5560   3
   2   7  -1 73.4424 6.08956   1
   2   7  -1 74.3095 6.23003   2
   2   7  -1 74.7337 6.13819   1
   2   7  -1 62.2106 4.77494   3
  -2  -7   1 78.4347 5.40791   3
  -2  -7   1 79.5084 6.06899   4
  -2  -7   1 74.1267 6.28219   1
  -2  -7   1 73.2420 6.04174   1
  -2  -7   1 78.9879 5.34739   3
  -2  -7   1 72.5223 6.03724   2
   1   7  -1 32.9052 3.81154   4
   1   7  -1 23.0071 3.24200   1
   1   7  -1 23.8301 2.13674   3
   1   7  -1 18.6288 3.22081   1
  -1  -7   1 23.3934 3.25288   1
  -1  -7   1 18.1981 3.39210   1
  -1  -7   1 24.2539 2.25844   3
  -1  -7   1 18.9954 2.45983   2
  -1  -7   1 24.0920 2.05608   3
   0   7  -1 442.239 29.8404   3
   0   7  -1 514.702 32.5155   1
   0   7  -1 469.372 30.8997   4
   0  -7   1 516.202 32.3786   1
   0  -7   1 466.541 31.8341   2
   0  -7   1 525.257 32.8563   4
   0  -7   1 482.830 31.3712   1
  -1   7  -1 178.596 12.7157   2
  -1   7  -1 189.740 13.5084   1
  -1   7  -1 201.030 14.0648   4
   1  -7   1 190.837 13.2461   2
   1  -7   1 207.450 14.3490   1
   1  -7   1 191.214 13.7813   4
   1  -7   1 198.153 14.0326   4
   1  -7   1 181.891 12.6606   3
  -2   7  -1 31.4531 3.45614   2
  -2   7  -1 48.9760 5.28342   1
  -2   7  -1 35.1780 4.77250   4
   2  -7   1 23.5431 3.00645   2
   2  -7   1 35.5491 3.88906   3
   2  -7   1 31.7690 4.77276   4
   2  -7   1 33.8948 5.45143   1
   2  -7   1 24.3621 4.64153   4
  -3   7  -1 343.349 22.8870   1
  -3   7  -1 321.927 22.2289   2
  -3   7  -1 354.396 23.2775   4
   3  -7   1 331.226 22.5023   4
   3  -7   1 321.313 22.1760   2
   3  -7   1 311.400 21.8848   1
   3  -7   1 331.054 22.6595   4
   3  -7   1 322.477 21.9620   3
  -4   7  -1 244.053 16.9283   4
  -4   7  -1 230.082 16.6240   1
  -4   7  -1 224.338 15.8940   2
   4  -7   1 229.089 16.1912   3
   4  -7   1 226.456 15.9545   2
   4  -7   1 210.532 15.8531   4
   4  -7   1 249.249 17.3994   1
   4  -7   1 196.151 15.5024   4
  -5   7  -1 227.107 17.0105   2
  -5   7  -1 232.942 17.1724   2
  -5   7  -1 246.488 18.1056   1
  -5   7  -1 254.346 17.9541   4
   5  -7   1 256.511 18.4529   4
   5  -7   1 254.783 17.8456   2
   5  -7   1 270.017 19.0782   1
   5  -7   1 252.160 17.9042   3
   5  -7   1 258.743 18.3274   4
  -6   7  -1 0.01945 2.42346   2
  -6   7  -1 5.74067 4.58610   1
  -6   7  -1 2.87405 2.66803   2
  -6   7  -1 -1.3973 3.31770   3
  -6   7  -1 -0.3773 3.22886   4
   6  -7   1 1.09457 3.75025   1
   6  -7   1 -2.2428 2.28827   2
   6  -7   1 0.21048 3.69601   4
   6  -7   1 2.71742 3.08363   3
   6  -7   1 2.32521 3.19997   4
  -7   7  -1 39.2724 5.87591   4
  -7   7  -1 55.7729 7.22415   1
  -7   7  -1 54.0509 6.39234   3
  -7   7  -1 45.5077 5.60982   2
  -7   7  -1 47.3206 5.75620   2
   7  -7   1 48.1848 5.10245   2
   7  -7   1 50.8455 6.75132   4
   7  -7   1 43.9146 6.55807   1
   7  -7   1 42.4042 6.08681   4
   7  -7   1 44.1500 5.64842   3
  -8   7  -1 15.7500 4.47798   4
  -8   7  -1 17.3376 4.39595   2
  -8   7  -1 22.4364 4.94647   3
  -8   7  -1 21.5096 5.98265   1
  -8   7  -1 14.9165 4.29629   2
   8  -7   1 23.2147 5.63017   1
   8  -7   1 6.19254 3.85213   3
   8  -7   1 17.0476 3.76736   2
   8  -7   1 26.0087 5.30867   4
   8  -7   1 18.3311 4.81163   4
  -9   7  -1 27.7913 5.44812   3
  -9   7  -1 26.1939 6.30163   1
  -9   7  -1 21.7449 4.45690   2
  -9   7  -1 21.9322 5.01234   4
  -9   7  -1 21.4579 4.74835   2
   9  -7   1 19.5150 4.17331   2
   9  -7   1 31.3738 6.00785   4
   9  -7   1 24.2673 6.07589   1
   9  -7   1 27.1642 5.48758   4
 -10   7  -1 -1.1162 3.16975   2
 -10   7  -1 11.8970 5.55929   1
 -10   7  -1 4.78683 3.96810   2
 -10   7  -1 -2.9268 4.05312   4
 -10   7  -1 0.52601 4.14096   3
  10  -7   1 3.67704 4.55829   4
  10  -7   1 1.11712 3.72924   2
  10  -7   1 5.10048 4.71933   4
  10  -7   1 8.38298 4.71548   1
 -11   7  -1 -0.1794 4.16531   2
 -11   7  -1 1.10383 4.09893   4
 -11   7  -1 6.55511 5.47204   1
 -11   7  -1 5.73108 4.69711   3
 -11   7  -1 9.29064 4.64424   2
  11  -7   1 6.31811 5.01157   4
  11  -7   1 10.5640 5.23134   1
  11  -7   1 7.61756 3.63517   2
  11  -7   1 10.4854 4.99389   4
 -12   7  -1 4.22056 5.50874   1
 -12   7  -1 -0.0193 3.77052   2
 -12   7  -1 2.16933 4.10815   2
 -12   7  -1 -1.3254 4.01804   3
 -12   7  -1 -0.0401 3.66254   4
  12  -7   1 -0.3669 4.66522   1
  12  -7   1 -5.8167 4.45931   4
  12  -7   1 1.64986 3.19422   2
  12  -7   1 -1.5993 4.35770   4
 -13   7  -1 3.43919 4.15579   2
 -13   7  -1 4.00805 4.31677   3
 -13   7  -1 -4.9015 4.22244   4
 -13   7  -1 6.42588 4.50407   2
 -13   7  -1 5.01802 5.21714   1
  13  -7   1 7.29064 4.93820   4
  13  -7   1 -1.2965 4.64961   4
  13  -7   1 2.41844 4.68069   1
  14  -7   1 -7.0673 4.70490   4
  14  -7   1 3.82607 4.50048   4
  16   6  -1 -2.7697 2.44646   4
  16   6  -1 0.79227 2.32570   4
  15   6  -1 7.04622 5.08837   2
  15   6  -1 4.30050 4.11131   3
  15   6  -1 9.52191 4.42136   1
  15   6  -1 2.61795 3.75932   2
 -15  -6   1 1.25920 4.46890   2
 -15  -6   1 11.6181 4.64709   1
 -15  -6   1 8.10235 5.15066   2
 -15  -6   1 -1.5533 4.03386   3
  14   6  -1 2.32547 4.66044   2
  14   6  -1 -0.4224 4.77391   3
  14   6  -1 6.60587 4.18557   1
  14   6  -1 5.28527 4.17117   2
  14   6  -1 -0.1190 2.22988   4
 -14  -6   1 5.37608 4.82384   1
 -14  -6   1 3.92736 4.27103   3
 -14  -6   1 2.71928 4.03723   2
 -14  -6   1 7.66853 4.26210   2
  13   6  -1 15.0334 2.73279   4
  13   6  -1 14.0522 4.63070   2
  13   6  -1 12.2023 3.03876   4
  13   6  -1 15.7808 4.91455   1
  13   6  -1 11.6525 5.05741   2
  13   6  -1 11.9667 5.14068   3
 -13  -6   1 17.4158 4.92742   2
 -13  -6   1 8.87986 4.77590   2
 -13  -6   1 16.7377 5.08989   1
  12   6  -1 15.0968 5.43680   2
  12   6  -1 17.3173 2.99177   4
  12   6  -1 19.8676 3.15726   4
  12   6  -1 20.2409 4.81900   1
  12   6  -1 17.6551 4.75274   2
  12   6  -1 20.2146 4.79218   3
 -12  -6   1 26.7248 5.27973   3
 -12  -6   1 14.1196 4.87422   1
 -12  -6   1 12.2622 4.31260   2
 -12  -6   1 10.3747 4.53128   2
  11   6  -1 27.2445 4.92992   1
  11   6  -1 29.1430 5.66268   2
  11   6  -1 23.3789 5.53237   3
  11   6  -1 29.3929 5.21051   2
 -11  -6   1 27.1769 5.35069   1
 -11  -6   1 25.8963 5.21297   3
 -11  -6   1 29.3695 5.00767   2
 -11  -6   1 29.3406 5.60253   2
  10   6  -1 0.06401 3.20694   2
  10   6  -1 4.13484 1.87715   4
  10   6  -1 4.37169 4.06321   2
  10   6  -1 3.69346 3.09969   1
  10   6  -1 13.2880 4.20983   3
  10   6  -1 -0.2996 1.41214   4
 -10  -6   1 6.36348 3.81031   1
 -10  -6   1 8.02779 3.36202   2
 -10  -6   1 0.97707 3.39156   2
 -10  -6   1 4.74767 3.30268   3
   9   6  -1 68.7867 7.98937   2
   9   6  -1 57.9582 4.54962   4
   9   6  -1 63.5138 4.85549   4
   9   6  -1 70.4917 7.12031   2
   9   6  -1 73.3279 7.45868   3
  -9  -6   1 58.2123 6.61279   1
  -9  -6   1 66.6404 6.89674   3
  -9  -6   1 74.4119 7.34743   2
  -9  -6   1 73.9291 7.78763   2
   8   6  -1 40.4258 3.29634   4
   8   6  -1 42.4729 5.36428   3
   8   6  -1 44.8367 3.37815   4
   8   6  -1 40.5879 5.87539   2
  -8  -6   1 45.8448 5.46357   2
  -8  -6   1 38.8067 4.91868   3
  -8  -6   1 50.9892 5.73900   1
   7   6  -1 219.216 14.3430   4
   7   6  -1 249.901 17.4401   3
   7   6  -1 248.191 15.3511   4
   7   6  -1 223.754 16.9731   2
   7   6  -1 238.226 17.9848   2
  -7  -6   1 250.027 17.2637   3
  -7  -6   1 235.303 17.6311   2
  -7  -6   1 245.201 17.7357   2
  -7  -6   1 255.379 17.4523   1
  -7  -6   1 214.710 14.2025   4
   6   6  -1 277.083 17.7685   4
   6   6  -1 298.661 20.2481   3
   6   6  -1 306.294 21.4001   2
   6   6  -1 266.014 17.3426   4
   6   6  -1 291.465 19.6121   1
   6   6  -1 305.250 21.6492   2
  -6  -6   1 306.896 20.4680   3
  -6  -6   1 292.797 20.7548   2
  -6  -6   1 291.166 21.0415   2
  -6  -6   1 281.750 17.9068   4
   5   6  -1 456.692 29.9153   1
   5   6  -1 500.023 30.3278   4
   5   6  -1 467.592 30.8065   3
   5   6  -1 451.315 31.6914   2
   5   6  -1 483.867 32.8206   2
  -5  -6   1 442.847 29.7987   3
  -5  -6   1 479.180 32.7742   2
  -5  -6   1 445.634 28.4198   4
  -5  -6   1 466.757 32.1048   2
   4   6  -1 -0.1667 2.88312   2
   4   6  -1 3.31942 1.64107   4
   4   6  -1 -0.1287 2.40824   1
  -4  -6   1 1.37451 2.60159   2
  -4  -6   1 2.02308 1.38433   4
  -4  -6   1 4.53908 2.02475   3
  -4  -6   1 -0.0764 2.94381   2
   3   6  -1 730.739 50.0276   2
   3   6  -1 755.571 48.0524   1
  -3  -6   1 757.259 50.9191   2
  -3  -6   1 773.887 48.7253   1
  -3  -6   1 783.468 49.0739   1
  -3  -6   1 715.128 47.3469   3
  -3  -6   1 809.653 49.3485   4
  -3  -6   1 785.224 52.2025   2
   2   6  -1 1166.11 71.5913   1
   2   6  -1 1053.27 67.3421   4
   2   6  -1 1110.10 69.7112   1
   2   6  -1 1135.75 74.8826   2
  -2  -6   1 1053.38 67.3124   4
  -2  -6   1 1097.45 70.4401   3
  -2  -6   1 1088.33 70.0922   3
  -2  -6   1 1150.31 71.0753   1
  -2  -6   1 1136.21 70.6353   1
   1   6  -1 7.38505 2.49306   1
   1   6  -1 4.16534 1.95503   2
   1   6  -1 8.24298 2.69213   4
   1   6  -1 4.27067 2.15327   1
  -1  -6   1 8.96811 1.40627   3
  -1  -6   1 8.57813 2.22563   1
  -1  -6   1 6.81030 2.39379   1
  -1  -6   1 3.86713 1.41379   3
  -1  -6   1 10.2986 2.77170   4
   0   6  -1 91.2259 6.81422   2
   0   6  -1 90.6751 7.18706   1
   0   6  -1 106.388 7.88938   4
   0  -6   1 102.708 7.80173   4
   0  -6   1 95.3638 7.48890   1
   0  -6   1 118.849 8.25919   4
   0  -6   1 80.8061 6.27377   2
   0  -6   1 91.4402 7.02260   1
   0  -6   1 106.434 7.09830   3
  -1   6  -1 6.37577 3.08291   4
  -1   6  -1 6.25055 2.93318   1
  -1   6  -1 4.35614 1.88578   3
   1  -6   1 2.50749 1.92780   3
   1  -6   1 4.27805 1.60369   2
   1  -6   1 -0.3647 2.93172   4
   1  -6   1 3.89289 2.93471   1
   1  -6   1 11.2668 3.16279   4
  -2   6  -1 62.0914 6.09661   1
  -2   6  -1 77.0989 6.56907   4
  -2   6  -1 66.1388 5.58783   3
   2  -6   1 67.7397 6.34269   1
   2  -6   1 69.4003 6.48336   4
   2  -6   1 71.8110 6.49860   4
   2  -6   1 68.9348 5.76491   3
   2  -6   1 60.3831 4.96256   2
  -3   6  -1 425.339 28.1887   1
  -3   6  -1 451.532 28.9413   4
  -3   6  -1 362.435 26.0498   3
  -3   6  -1 397.979 27.6542   2
   3  -6   1 433.872 29.0454   2
   3  -6   1 486.645 30.6036   1
   3  -6   1 413.321 27.7067   4
   3  -6   1 445.760 28.8343   4
  -4   6  -1 22.4492 3.62631   2
  -4   6  -1 17.2428 3.62307   3
  -4   6  -1 32.0922 4.82341   4
  -4   6  -1 29.5101 4.98245   1
   4  -6   1 13.4791 4.65072   1
   4  -6   1 16.9706 2.90350   2
   4  -6   1 13.3565 4.28940   4
   4  -6   1 26.0792 4.94488   4
  -5   6  -1 81.0229 7.32230   2
  -5   6  -1 98.5638 8.47198   4
  -5   6  -1 97.4448 8.26483   3
  -5   6  -1 99.3147 8.02805   2
  -5   6  -1 100.672 9.32275   1
   5  -6   1 97.1992 8.68995   4
   5  -6   1 97.4538 7.65917   2
   5  -6   1 86.3681 8.75713   1
   5  -6   1 97.4277 8.64768   4
  -6   6  -1 6.95489 3.42478   3
  -6   6  -1 3.94188 2.65794   2
  -6   6  -1 5.41214 4.23977   1
  -6   6  -1 7.97615 3.46035   4
  -6   6  -1 1.79313 2.91113   2
   6  -6   1 6.02988 2.38062   2
   6  -6   1 7.85776 3.63089   4
   6  -6   1 2.76587 3.62816   1
   6  -6   1 7.20211 3.73237   4
  -7   6  -1 199.798 15.1706   2
  -7   6  -1 194.851 14.9994   3
  -7   6  -1 210.866 16.9473   1
  -7   6  -1 214.218 15.6942   2
   7  -6   1 223.983 16.1611   4
   7  -6   1 199.498 15.3217   4
   7  -6   1 172.488 13.7255   2
   7  -6   1 193.073 15.3822   1
  -8   6  -1 -0.7131 3.01870   2
  -8   6  -1 1.50039 4.43347   1
  -8   6  -1 3.24899 3.87524   3
  -8   6  -1 0.53034 3.18009   2
  -8   6  -1 -0.7773 3.30144   4
   8  -6   1 2.97944 3.92449   1
   8  -6   1 1.97597 2.76685   2
   8  -6   1 0.76537 3.27472   3
  -9   6  -1 44.4775 6.19478   4
  -9   6  -1 50.3440 6.24475   2
  -9   6  -1 45.5648 7.45078   1
  -9   6  -1 59.6450 7.03984   3
  -9   6  -1 52.5426 6.96903   2
   9  -6   1 37.4789 6.71552   1
   9  -6   1 49.3627 6.75574   4
   9  -6   1 54.3889 6.57441   3
   9  -6   1 42.8489 5.70150   2
   9  -6   1 47.5519 6.89775   4
 -10   6  -1 13.2642 4.23795   2
 -10   6  -1 26.1695 6.06381   1
 -10   6  -1 8.20554 3.95207   2
 -10   6  -1 9.82334 4.28824   4
 -10   6  -1 10.3820 4.71998   3
  10  -6   1 12.9215 3.62250   2
  10  -6   1 19.1459 4.73311   3
  10  -6   1 13.5252 5.20521   4
  10  -6   1 9.04531 4.92557   1
  10  -6   1 13.8859 4.79743   4
 -11   6  -1 8.10242 4.35166   2
 -11   6  -1 15.8309 5.51869   1
 -11   6  -1 4.90354 3.92229   2
 -11   6  -1 9.87197 4.13721   4
 -11   6  -1 6.97403 4.40666   3
  11  -6   1 5.30960 4.53637   4
  11  -6   1 11.2339 4.82188   1
  11  -6   1 9.31111 4.72617   4
  11  -6   1 7.40589 3.58367   2
  11  -6   1 5.22972 4.41851   3
 -12   6  -1 -5.3000 4.04592   4
 -12   6  -1 1.36558 5.38426   1
 -12   6  -1 0.07812 4.07805   2
 -12   6  -1 -4.2619 3.85741   3
 -12   6  -1 -3.6318 3.58248   2
  12  -6   1 -4.3658 4.14111   4
  12  -6   1 -4.4825 3.89567   3
  12  -6   1 0.00000 3.22962   2
  12  -6   1 -1.3906 4.45718   4
  12  -6   1 3.05308 4.58575   1
 -13   6  -1 5.26851 4.96668   1
 -13   6  -1 2.54281 4.89647   2
 -13   6  -1 2.26023 4.09944   3
 -13   6  -1 1.64965 4.10353   4
 -13   6  -1 1.27635 3.87337   2
  13  -6   1 7.73863 5.01665   4
  13  -6   1 2.94157 3.68273   2
  13  -6   1 3.22824 4.67672   4
  13  -6   1 13.2754 5.35789   1
  13  -6   1 2.78900 4.10827   3
 -14   6  -1 7.60553 4.75022   1
 -14   6  -1 0.33661 4.25053   4
 -14   6  -1 -3.8240 4.38347   2
 -14   6  -1 -5.6994 3.77114   2
 -14   6  -1 -11.484 4.29899   3
  14  -6   1 5.54230 4.68326   4
  14  -6   1 1.45195 3.70899   3
  14  -6   1 -4.6639 4.97516   1
  14  -6   1 -1.7216 4.36420   4
  16   5  -1 -1.5738 2.67369   4
  16   5  -1 0.80753 2.78303   4
  15   5  -1 9.30266 4.62302   3
  15   5  -1 4.43369 4.04169   1
  15   5  -1 -1.1457 3.69076   2
  15   5  -1 0.12056 2.86202   4
  15   5  -1 7.29439 5.04696   2
  15   5  -1 -0.8501 2.54936   4
 -15  -5   1 0.40277 3.88254   1
 -15  -5   1 3.68305 4.48841   2
 -15  -5   1 -1.0372 3.85859   2
 -15  -5   1 3.09116 3.96492   3
  14   5  -1 -2.4672 2.32517   4
  14   5  -1 0.63081 2.68174   4
  14   5  -1 1.41635 3.54428   2
  14   5  -1 -1.7647 4.32097   3
  14   5  -1 2.53160 4.68569   2
  14   5  -1 4.67889 3.97057   1
 -14  -5   1 -2.3045 3.79002   2
 -14  -5   1 -2.9899 3.75909   3
 -14  -5   1 -3.6008 3.89546   2
 -14  -5   1 -4.3761 4.48752   1
  13   5  -1 3.90766 4.26520   1
  13   5  -1 8.30863 4.30555   2
  13   5  -1 5.73218 4.63395   3
  13   5  -1 16.2994 5.46255   2
  13   5  -1 8.94200 2.93829   4
  13   5  -1 12.0902 3.24931   4
 -13  -5   1 11.2046 4.21513   2
 -13  -5   1 12.9912 4.85146   2
 -13  -5   1 11.0170 4.39556   3
 -13  -5   1 12.7436 4.87964   1
  12   5  -1 -2.2007 3.79174   2
  12   5  -1 3.38270 4.06622   3
  12   5  -1 3.03907 2.47813   4
  12   5  -1 -4.9439 2.41428   4
  12   5  -1 -2.1384 3.42265   2
  12   5  -1 3.31427 3.51423   1
 -12  -5   1 6.99032 4.28154   2
 -12  -5   1 3.30683 3.49686   2
 -12  -5   1 -3.4948 3.92180   1
 -12  -5   1 2.11174 3.77897   3
  11   5  -1 18.5535 4.57132   2
  11   5  -1 22.9114 5.21947   3
  11   5  -1 25.1459 3.39155   4
  11   5  -1 20.9583 4.83237   1
  11   5  -1 31.4491 5.92693   2
  11   5  -1 28.6581 3.58907   4
 -11  -5   1 28.3767 4.84617   2
 -11  -5   1 31.9192 5.44068   3
 -11  -5   1 27.4556 5.49336   2
 -11  -5   1 17.2425 4.62372   1
  10   5  -1 -2.5520 3.59484   2
  10   5  -1 0.09156 3.24075   1
  10   5  -1 -0.6287 3.13498   2
  10   5  -1 0.48556 1.82971   4
  10   5  -1 0.66343 2.02048   4
  10   5  -1 4.87200 3.54235   3
 -10  -5   1 -3.9285 3.59264   1
 -10  -5   1 1.97121 3.74067   2
 -10  -5   1 2.24390 3.15086   2
 -10  -5   1 -2.5246 2.88923   3
   9   5  -1 249.960 17.1700   4
   9   5  -1 280.948 18.2515   4
   9   5  -1 283.873 20.3704   3
   9   5  -1 293.328 21.1659   2
   9   5  -1 277.535 21.1863   2
  -9  -5   1 268.809 20.5915   2
  -9  -5   1 273.558 20.3729   2
  -9  -5   1 287.524 20.3863   3
  -9  -5   1 310.140 21.0017   1
   8   5  -1 42.4021 6.08430   2
   8   5  -1 61.3265 4.63248   4
   8   5  -1 58.1824 4.41543   4
   8   5  -1 50.0302 5.75995   3
   8   5  -1 58.8455 6.22380   2
  -8  -5   1 57.1795 6.14200   2
  -8  -5   1 57.3626 6.20974   1
  -8  -5   1 61.2155 6.26200   3
  -8  -5   1 56.9798 6.43686   2
   7   5  -1 82.5961 8.03426   2
   7   5  -1 91.8233 6.20372   4
   7   5  -1 81.0419 5.86401   4
   7   5  -1 87.8714 7.75782   1
   7   5  -1 93.8885 8.11497   2
  -7  -5   1 84.8563 7.75409   1
  -7  -5   1 100.592 8.08587   3
  -7  -5   1 85.4148 6.00919   4
  -7  -5   1 88.2310 8.19075   2
  -7  -5   1 92.2924 8.10841   2
   6   5  -1 145.404 8.88234   4
   6   5  -1 119.211 7.84146   4
   6   5  -1 139.653 10.1979   1
   6   5  -1 130.861 10.7301   2
   6   5  -1 110.679 9.57622   2
  -6  -5   1 122.735 7.99650   4
  -6  -5   1 114.680 9.86816   2
  -6  -5   1 130.347 9.89182   3
  -6  -5   1 123.192 10.0237   2
   5   5  -1 308.149 20.3172   1
   5   5  -1 281.776 18.2366   4
   5   5  -1 264.156 17.6439   4
   5   5  -1 355.659 23.5433   2
   5   5  -1 299.904 21.4896   2
  -5  -5   1 318.569 22.1820   2
  -5  -5   1 321.516 21.1249   3
  -5  -5   1 300.242 21.1878   2
  -5  -5   1 304.867 19.0113   4
   4   5  -1 5.18841 2.68054   2
   4   5  -1 -1.1244 2.35340   1
   4   5  -1 4.47880 1.23307   4
   4   5  -1 2.35885 2.25386   3
   4   5  -1 2.98791 2.93517   2
  -4  -5   1 3.38506 1.28718   4
  -4  -5   1 2.09777 2.40773   1
  -4  -5   1 4.32673 2.86286   2
  -4  -5   1 3.08779 2.13042   3
  -4  -5   1 3.58913 2.64403   2
   3   5  -1 15.8546 3.09937   2
   3   5  -1 19.4847 2.44793   3
   3   5  -1 19.0982 2.92936   1
  -3  -5   1 17.2651 1.81595   4
  -3  -5   1 14.8249 3.05853   2
  -3  -5   1 26.0732 3.15527   1
  -3  -5   1 19.3760 2.14646   3
  -3  -5   1 24.7670 3.12427   2
   2   5  -1 127.021 8.76262   1
   2   5  -1 120.675 8.20509   3
   2   5  -1 127.652 8.81069   1
   2   5  -1 130.170 9.41689   2
   2   5  -1 112.722 7.97304   4
  -2  -5   1 122.261 9.02179   2
  -2  -5   1 121.162 8.51228   1
  -2  -5   1 120.810 8.55625   1
  -2  -5   1 110.209 8.36222   2
   1   5  -1 278.009 17.6500   4
   1   5  -1 260.752 17.1498   1
   1   5  -1 242.283 16.3279   1
   1   5  -1 293.202 18.1712   3
   1   5  -1 276.401 18.5331   2
  -1  -5   1 244.809 16.5299   1
  -1  -5   1 281.316 17.8389   4
  -1  -5   1 226.774 15.8832   1
  -1  -5   1 291.562 19.2593   2
   0   5  -1 380.820 24.1557   4
   0   5  -1 392.999 24.5987   1
   0   5  -1 353.415 23.1950   3
   0   5  -1 349.677 23.8661   2
   0  -5   1 335.172 22.6359   4
   0  -5   1 352.523 23.2113   4
   0  -5   1 394.289 24.6624   1
   0  -5   1 379.264 23.9792   1
  -1   5  -1 968.143 60.9111   1
  -1   5  -1 981.964 61.2185   4
  -1   5  -1 947.597 63.0455   2
  -1   5  -1 883.103 58.8825   3
   1  -5   1 1039.62 63.2216   4
   1  -5   1 936.849 59.8050   1
   1  -5   1 984.755 61.3933   4
  -2   5  -1 46.4425 4.36038   3
  -2   5  -1 25.1828 3.97579   4
  -2   5  -1 38.3505 4.44720   1
   2  -5   1 41.5538 3.55635   2
   2  -5   1 24.9421 4.44394   4
   2  -5   1 42.3880 4.72883   4
   2  -5   1 42.6868 4.63029   1
  -3   5  -1 1081.73 67.1774   4
  -3   5  -1 1013.12 65.0463   1
  -3   5  -1 1015.58 66.3045   3
   3  -5   1 1072.59 68.3869   3
   3  -5   1 1000.83 64.6131   1
   3  -5   1 1066.91 66.6951   4
   3  -5   1 1018.98 68.2753   2
   3  -5   1 1055.19 66.2166   4
  -4   5  -1 7.07322 2.78054   2
  -4   5  -1 12.2833 2.89215   2
  -4   5  -1 13.4966 4.18223   1
  -4   5  -1 12.8039 3.52047   3
  -4   5  -1 13.3232 3.69279   4
   4  -5   1 13.3946 2.54544   2
   4  -5   1 12.2925 3.15374   3
   4  -5   1 7.65035 3.90035   1
   4  -5   1 15.0604 4.01474   4
   4  -5   1 18.2671 4.25048   4
  -5   5  -1 7.87864 2.83573   2
  -5   5  -1 2.41016 3.00548   3
  -5   5  -1 3.89301 3.32735   4
  -5   5  -1 4.50779 2.89558   2
  -5   5  -1 3.16165 4.14685   1
   5  -5   1 9.22624 3.92067   4
   5  -5   1 9.91254 4.38710   1
   5  -5   1 9.19421 4.01651   4
   5  -5   1 7.49993 2.51934   2
   5  -5   1 4.31761 2.87809   3
  -6   5  -1 29.1380 4.62808   4
  -6   5  -1 26.8232 4.21425   2
  -6   5  -1 23.4504 3.97348   2
  -6   5  -1 33.8210 4.94875   3
  -6   5  -1 34.8821 5.53247   1
   6  -5   1 32.7829 4.97199   4
   6  -5   1 22.5402 5.13678   1
   6  -5   1 33.2724 5.09627   4
   6  -5   1 32.4460 3.95582   2
   6  -5   1 32.1534 4.54758   3
  -7   5  -1 236.451 17.0531   2
  -7   5  -1 226.901 16.6311   2
  -7   5  -1 208.488 15.9862   3
  -7   5  -1 213.250 16.7694   1
   7  -5   1 224.239 16.5802   1
   7  -5   1 198.649 15.3062   2
   7  -5   1 240.280 17.1713   4
   7  -5   1 240.241 17.0553   3
   7  -5   1 215.216 15.9461   4
  -8   5  -1 4.50415 2.89805   2
  -8   5  -1 3.28599 2.94733   2
  -8   5  -1 0.10894 3.00852   4
  -8   5  -1 -0.1985 3.46686   3
  -8   5  -1 -5.6406 4.00253   1
   8  -5   1 0.03474 3.15086   3
   8  -5   1 -3.4743 3.64793   1
   8  -5   1 -3.5150 2.57343   2
  -9   5  -1 30.3163 5.61881   3
  -9   5  -1 24.0121 4.58399   4
  -9   5  -1 36.2014 5.27625   2
  -9   5  -1 25.8437 4.96155   2
  -9   5  -1 30.9473 6.55590   1
   9  -5   1 32.7285 4.82203   2
   9  -5   1 33.2074 5.96592   1
   9  -5   1 35.2440 5.35827   3
   9  -5   1 24.6096 5.48190   4
   9  -5   1 30.1501 5.60088   4
 -10   5  -1 2.14174 3.90424   3
 -10   5  -1 -0.9912 3.56191   2
 -10   5  -1 6.22138 3.63888   2
 -10   5  -1 2.52397 4.77577   1
 -10   5  -1 1.87902 3.68508   4
  10  -5   1 0.68087 3.33864   2
  10  -5   1 -0.8701 4.03518   4
  10  -5   1 0.34419 4.15715   4
  10  -5   1 1.05728 4.36105   1
  10  -5   1 -1.4079 3.66789   3
 -11   5  -1 25.8862 5.70589   2
 -11   5  -1 26.3566 5.58839   2
 -11   5  -1 37.8460 6.30674   3
 -11   5  -1 25.9379 5.27562   4
 -11   5  -1 29.1468 7.01184   1
  11  -5   1 26.3459 5.94786   4
  11  -5   1 41.8598 6.39623   4
  11  -5   1 18.5817 6.52626   1
  11  -5   1 30.0326 5.07146   2
  11  -5   1 43.4891 6.25266   3
 -12   5  -1 7.92455 4.24942   3
 -12   5  -1 -1.4720 3.70375   2
 -12   5  -1 -2.9588 4.64640   1
 -12   5  -1 -2.2966 3.61919   2
 -12   5  -1 3.77519 3.79318   4
  12  -5   1 6.97980 4.58110   4
  12  -5   1 -0.0702 4.02091   3
  12  -5   1 -1.6005 3.34890   2
  12  -5   1 -1.0091 4.13473   4
  12  -5   1 1.16457 4.30034   1
 -13   5  -1 5.18060 4.19523   4
 -13   5  -1 7.81276 4.30787   2
 -13   5  -1 6.39015 5.53268   1
 -13   5  -1 8.49551 4.45640   3
 -13   5  -1 4.03691 4.01496   2
  13  -5   1 7.28181 5.03523   4
  13  -5   1 3.05836 4.48953   3
  13  -5   1 8.95802 5.07799   4
  13  -5   1 9.07537 5.24668   1
  13  -5   1 2.78085 3.69870   2
 -14   5  -1 -2.9609 4.63296   1
 -14   5  -1 0.50131 3.93075   2
 -14   5  -1 -2.8046 4.41490   3
 -14   5  -1 2.26770 4.35794   4
 -14   5  -1  9.9999 4.83198   2
  14  -5   1 -7.5031 4.11570   4
  14  -5   1 -1.9063 4.23564   4
  14  -5   1 7.07150 5.16231   1
  14  -5   1 -0.5833 3.94932   3
  14  -5   1 -0.6397 3.60585   2
  16   4  -1 -4.8764 3.25197   4
  16   4  -1 3.54301 3.25238   4
  15   4  -1 3.86931 4.23675   1
  15   4  -1 2.51098 3.55209   4
  15   4  -1 2.45143 4.05473   3
  15   4  -1 3.96104 3.15961   4
 -15  -4   1 8.69006 4.26345   2
 -15  -4   1 10.2153 4.26466   3
 -15  -4   1 7.15626 4.79444   1
 -15  -4   1 -1.3822 4.49605   2
  14   4  -1 -1.7185 3.59198   2
  14   4  -1 0.25437 2.85712   4
  14   4  -1 4.17021 4.09797   1
  14   4  -1 4.75246 3.31003   4
  14   4  -1 -0.4367 4.52567   3
  14   4  -1 2.35374 5.13892   2
 -14  -4   1 -1.6705 4.34064   1
 -14  -4   1 -2.3455 4.22808   2
 -14  -4   1 -3.7386 4.11696   3
 -14  -4   1 -4.1472 3.97964   2
  13   4  -1 7.65637 3.25231   4
  13   4  -1 14.7564 5.14503   3
  13   4  -1 12.1269 4.76026   1
  13   4  -1 15.2260 5.29733   2
  13   4  -1 10.7938 3.35203   4
  13   4  -1 6.28766 4.10077   2
 -13  -4   1 11.8828 4.81635   2
 -13  -4   1 8.67548 5.31533   1
 -13  -4   1 15.5077 4.69008   2
 -13  -4   1 19.9881 4.70489   3
  12   4  -1 4.32004 3.78285   1
  12   4  -1 1.53103 3.57350   2
  12   4  -1 5.85979 4.42506   2
  12   4  -1 0.17847 4.00395   3
 -12  -4   1 0.08948 3.98615   1
 -12  -4   1 -4.6206 3.26016   2
 -12  -4   1 2.29332 3.80897   2
 -12  -4   1 1.80712 3.77961   3
  11   4  -1 14.1341 3.12109   4
  11   4  -1 13.7574 5.03453   2
  11   4  -1 17.7841 4.72039   3
  11   4  -1 9.15780 3.00524   4
  11   4  -1 14.1167 4.27134   2
  11   4  -1 13.2495 4.28980   1
 -11  -4   1 6.83053 4.31230   1
 -11  -4   1 19.8310 4.33928   2
 -11  -4   1 5.24283 3.96255   3
 -11  -4   1 11.1045 4.57326   2
  10   4  -1 -0.7865 3.20598   2
  10   4  -1 4.47168 2.33445   4
  10   4  -1 0.86198 2.51270   4
  10   4  -1 1.89043 4.00896   2
 -10  -4   1 2.39415 3.61373   2
 -10  -4   1 2.30089 3.21495   2
 -10  -4   1 1.88955 3.17680   3
 -10  -4   1 0.23270 3.32719   1
   9   4  -1 203.863 13.5573   4
   9   4  -1 200.196 15.9209   2
   9   4  -1 176.677 12.6019   4
   9   4  -1 193.295 14.9815   2
  -9  -4   1 201.149 15.8141   2
  -9  -4   1 210.299 15.8696   2
  -9  -4   1 194.083 14.7674   3
  -9  -4   1 185.267 14.5479   1
   8   4  -1 1.78418 3.24373   2
   8   4  -1 5.74554 3.10819   2
   8   4  -1 4.16506 3.21558   1
   8   4  -1 3.11452 1.69599   4
   8   4  -1 1.34440 1.79718   4
  -8  -4   1 2.45466 2.98915   2
  -8  -4   1 3.45927 3.20462   2
  -8  -4   1 -1.6336 3.22279   1
  -8  -4   1 -0.1592 3.19416   3
   7   4  -1 698.114 46.7152   2
   7   4  -1 655.055 41.4076   4
   7   4  -1 633.206 41.9241   1
   7   4  -1 709.178 47.6298   2
   7   4  -1 605.983 39.6965   4
   7   4  -1 707.588 45.6393   3
  -7  -4   1 657.355 45.0770   2
  -7  -4   1 659.671 45.4031   2
  -7  -4   1 689.998 44.9043   3
   6   4  -1 80.6646 7.43496   2
   6   4  -1 95.9102 6.44648   4
   6   4  -1 90.0492 7.92023   3
   6   4  -1 102.953 6.77731   4
   6   4  -1 82.1374 7.21896   1
   6   4  -1 103.607 8.90651   2
  -6  -4   1 91.1023 7.96816   2
  -6  -4   1 89.4596 8.13000   2
  -6  -4   1 100.060 6.63438   4
   5   4  -1 578.757 38.1817   2
   5   4  -1 533.218 35.9962   2
   5   4  -1 466.899 30.5912   4
   5   4  -1 547.325 34.4077   1
   5   4  -1 567.673 36.1123   3
   5   4  -1 495.273 31.5660   4
  -5  -4   1 547.382 36.6081   2
  -5  -4   1 495.101 31.5240   4
  -5  -4   1 477.362 32.1016   1
  -5  -4   1 536.695 36.3856   2
   4   4  -1 72.2929 6.25984   2
   4   4  -1 68.8412 6.28412   2
   4   4  -1 61.6181 4.24820   4
   4   4  -1 64.3680 5.53279   3
   4   4  -1 74.6455 5.92129   1
  -4  -4   1 68.4503 5.69537   1
  -4  -4   1 77.4203 4.81955   4
  -4  -4   1 74.5094 6.16380   2
  -4  -4   1 72.2078 6.42205   2
   3   4  -1 76.7525 5.91559   1
   3   4  -1 79.8912 5.30913   4
   3   4  -1 75.1165 6.45773   2
   3   4  -1 86.5111 6.67278   2
   3   4  -1 94.6677 6.67932   3
  -3  -4   1 68.1244 4.83273   4
  -3  -4   1 77.6703 6.04823   1
  -3  -4   1 89.9379 7.05177   2
  -3  -4   1 88.3405 6.81324   2
   2   4  -1 415.787 27.4958   3
   2   4  -1 440.441 29.7224   2
   2   4  -1 432.065 27.6881   1
   2   4  -1 446.409 27.7881   4
  -2  -4   1 451.973 30.1748   2
  -2  -4   1 442.381 28.0601   1
  -2  -4   1 441.736 29.6670   2
  -2  -4   1 454.412 28.4986   1
  -2  -4   1 428.671 27.9632   3
   1   4  -1 1567.06 97.6044   1
   1   4  -1 1501.25 97.4481   3
   1   4  -1 1489.40 94.8808   1
   1   4  -1 1683.92 101.255   4
   1   4  -1 1587.29 104.283   2
   1   4  -1 1576.25 100.135   3
  -1  -4   1 1584.29 98.1834   1
  -1  -4   1 1548.84 99.1106   3
  -1  -4   1 1708.47 109.145   2
  -1  -4   1 1473.12 94.4160   1
  -1  -4   1 1434.44 95.1008   3
  -1  -4   1 1650.22 100.110   4
   0   4  -1 322.162 21.3567   3
   0   4  -1 343.284 22.0334   1
   0   4  -1 343.987 22.9123   2
   0   4  -1 335.720 21.7382   4
   0  -4   1 330.259 21.5481   1
   0  -4   1 360.392 23.5568   2
   0  -4   1 353.971 22.4322   4
   0  -4   1 349.267 22.2812   4
   0  -4   1 339.339 21.7905   1
   0  -4   1 340.532 22.0267   3
  -1   4  -1 103.974 7.57769   1
  -1   4  -1 100.279 7.14846   3
  -1   4  -1 100.040 7.52963   4
   1  -4   1 109.475 7.96145   4
   1  -4   1 102.335 7.72765   4
   1  -4   1 101.434 7.62700   1
   1  -4   1 103.645 7.30442   3
  -2   4  -1 39.5181 3.43700   2
  -2   4  -1 56.6931 5.08765   4
  -2   4  -1 40.7605 4.71877   1
  -2   4  -1 43.8864 4.16305   3
   2  -4   1 46.8206 4.06015   3
   2  -4   1 46.7752 4.74240   4
   2  -4   1 48.6580 5.06964   4
   2  -4   1 42.1968 4.48138   1
  -3   4  -1 528.433 34.4923   4
  -3   4  -1 613.813 37.8318   1
  -3   4  -1 553.558 37.0669   2
  -3   4  -1 529.395 35.3807   3
   3  -4   1 565.446 37.4686   2
   3  -4   1 539.995 35.1369   4
   3  -4   1 536.728 35.1138   1
   3  -4   1 572.642 36.2200   4
   3  -4   1 545.370 35.9274   3
  -4   4  -1 39.6978 5.44484   1
  -4   4  -1 44.8467 4.85477   3
  -4   4  -1 47.4438 5.05434   4
   4  -4   1 43.1790 5.16479   4
   4  -4   1 44.2314 4.76939   3
   4  -4   1 34.9852 3.78030   2
   4  -4   1 36.4951 5.09836   1
   4  -4   1 33.7143 4.79000   4
  -5   4  -1 144.710 11.4565   1
  -5   4  -1 135.765 10.6018   3
  -5   4  -1 147.681 11.0001   4
   5  -4   1 128.960 10.3332   3
   5  -4   1 120.197 10.3528   1
   5  -4   1 129.021 9.93926   2
   5  -4   1 136.567 10.9329   4
   5  -4   1 151.263 11.1946   4
  -6   4  -1 6.11922 2.91021   2
  -6   4  -1 2.92774 2.61906   2
  -6   4  -1 9.78266 3.33678   3
  -6   4  -1 9.55924 4.21736   1
   6  -4   1 16.5879 3.68762   3
   6  -4   1 4.42211 3.72180   4
   6  -4   1 13.9879 4.13284   1
   6  -4   1 13.0129 3.16198   2
   6  -4   1 8.97177 3.74060   4
  -7   4  -1 205.484 15.4433   4
  -7   4  -1 228.957 16.7467   2
  -7   4  -1 220.560 16.2830   2
  -7   4  -1 246.605 17.3666   3
  -7   4  -1 196.246 15.9628   1
   7  -4   1 230.507 16.6391   4
   7  -4   1 231.035 16.4844   2
   7  -4   1 215.191 16.1577   3
   7  -4   1 211.523 15.8815   4
   7  -4   1 236.897 16.8290   1
  -8   4  -1 3.36686 3.24277   2
  -8   4  -1 0.35150 2.79918   2
  -8   4  -1 -2.4383 3.12189   4
  -8   4  -1 7.97380 4.31970   1
  -8   4  -1 1.53857 3.40620   3
   8  -4   1 -2.7870 3.24628   4
   8  -4   1 5.38899 3.52134   3
   8  -4   1 3.11565 3.66287   1
   8  -4   1 -3.2591 3.37887   4
  -9   4  -1 31.1334 6.69056   1
  -9   4  -1 46.9121 6.26952   3
  -9   4  -1 48.7976 5.99124   2
  -9   4  -1 36.3566 5.53413   4
  -9   4  -1 53.8824 6.21088   2
   9  -4   1 47.8508 6.30593   4
   9  -4   1 35.6604 6.43631   1
   9  -4   1 39.2204 5.72436   3
   9  -4   1 39.8882 5.95095   4
   9  -4   1 45.6115 5.38643   2
 -10   4  -1 -1.2120 3.45542   2
 -10   4  -1 -3.7381 3.44509   4
 -10   4  -1 -0.3581 3.87713   3
 -10   4  -1 5.02948 4.56539   1
  10  -4   1 -2.3520 3.90506   3
  10  -4   1 -0.3815 3.18370   2
  10  -4   1 -3.9163 3.92329   4
  10  -4   1 4.59120 4.60866   1
  10  -4   1 -4.0777 3.74504   4
 -11   4  -1 28.5547 5.40823   2
 -11   4  -1 28.8701 6.68399   1
 -11   4  -1 20.0226 5.10278   4
 -11   4  -1 25.4288 5.57363   3
 -11   4  -1 23.8501 5.18812   2
  11  -4   1 39.3493 5.30966   2
  11  -4   1 25.8341 5.57888   1
  11  -4   1 24.9722 5.22399   3
  11  -4   1 11.1533 4.73903   4
  11  -4   1 21.3132 5.28344   4
 -12   4  -1 3.76924 3.78175   2
 -12   4  -1 1.53971 4.01102   2
 -12   4  -1 1.85105 4.16988   3
 -12   4  -1 -3.1679 4.84988   1
 -12   4  -1 -0.3296 3.58627   4
  12  -4   1 2.40433 4.42087   1
  12  -4   1 3.82095 4.48833   4
  12  -4   1 10.3084 4.91015   4
  12  -4   1 6.67745 4.21843   3
  12  -4   1 5.73982 3.35817   2
 -13   4  -1 9.89610 4.38986   4
 -13   4  -1 14.8695 5.75972   1
 -13   4  -1 11.2732 4.77187   2
 -13   4  -1 7.93874 4.51335   2
 -13   4  -1 6.08312 4.63248   3
  13  -4   1 10.1974 5.47639   1
  13  -4   1 20.6523 5.27933   3
  13  -4   1 9.34717 4.21654   2
  13  -4   1 12.6931 5.28921   4
  13  -4   1 20.5798 5.53748   4
 -14   4  -1 -3.9882 4.43385   2
 -14   4  -1 -3.9268 4.30474   1
 -14   4  -1 -8.7742 4.42721   3
 -14   4  -1 1.41608 3.97487   2
  14  -4   1 9.38664 4.89924   4
  14  -4   1 -3.5599 4.14871   4
  14  -4   1 5.70380 3.83736   3
  14  -4   1 1.88692 4.61361   1
  14  -4   1 5.61869 3.86568   2
 -15   4  -1 -4.1416 3.70466   2
 -15   4  -1 0.36654 4.15834   2
  16   3  -1 -2.3634 3.20117   4
  16   3  -1 4.69846 3.79388   4
  15   3  -1 7.30001 4.44719   2
  15   3  -1 -0.7265 3.34381   4
  15   3  -1 -5.5374 4.18307   3
  15   3  -1 2.79521 3.81177   4
  15   3  -1 -4.3713 4.08657   1
 -15  -3   1 -1.7927 4.16015   1
 -15  -3   1 1.12881 3.92017   3
 -15  -3   1 -3.3369 4.03804   2
  14   3  -1 2.45246 3.57470   4
  14   3  -1 -0.7792 4.66657   3
  14   3  -1 2.13170 2.94113   4
  14   3  -1 4.72422 3.81035   1
 -14  -3   1 1.50151 3.97386   2
 -14  -3   1 -2.0472 4.74515   1
 -14  -3   1 -1.9285 3.81293   3
 -14  -3   1 4.55743 4.02501   2
  13   3  -1 13.1608 3.85002   4
  13   3  -1 21.0765 5.71321   1
  13   3  -1 22.3514 4.46129   4
  13   3  -1 13.5458 4.65457   2
  13   3  -1 21.5195 5.91047   2
 -13  -3   1 24.5110 5.42422   2
 -13  -3   1 17.1140 4.90347   3
 -13  -3   1 25.9188 5.33459   2
 -13  -3   1 31.6264 6.27307   1
  12   3  -1 1.17210 3.17225   4
  12   3  -1 -1.0696 3.50818   1
  12   3  -1 1.57091 3.10887   4
  12   3  -1 0.61874 4.28644   2
  12   3  -1 5.63109 3.53875   2
 -12  -3   1 1.42388 4.20636   1
 -12  -3   1 1.65668 3.97229   3
 -12  -3   1 -4.7064 3.29769   2
 -12  -3   1 -3.7364 3.44085   2
  11   3  -1 0.57412 3.55271   2
  11   3  -1 6.19324 2.95259   4
  11   3  -1 3.35920 4.13120   2
  11   3  -1 -3.1553 2.64090   4
 -11  -3   1 0.38580 3.36705   2
 -11  -3   1 10.9784 4.09080   3
 -11  -3   1 6.46813 4.33433   1
 -11  -3   1 0.68545 3.94208   2
  10   3  -1 1.82934 3.17125   2
  10   3  -1 5.35598 3.85841   2
  10   3  -1 -1.6002 2.70370   4
  10   3  -1 -2.4396 3.53365   3
  10   3  -1 1.24529 2.41749   4
 -10  -3   1 -2.8213 2.86784   2
 -10  -3   1 4.06935 3.45426   3
 -10  -3   1 1.37840 3.59644   1
 -10  -3   1 -2.2181 3.70412   2
   9   3  -1 188.262 14.6073   1
   9   3  -1 200.801 15.0502   3
   9   3  -1 199.552 16.0491   2
   9   3  -1 207.996 15.7118   2
   9   3  -1 197.259 13.6038   4
   9   3  -1 181.649 13.0729   4
  -9  -3   1 176.786 14.4511   2
  -9  -3   1 213.015 16.2428   2
  -9  -3   1 202.967 15.4073   1
   8   3  -1 24.0502 4.01864   2
   8   3  -1 33.3449 3.49822   4
   8   3  -1 29.4556 4.93105   2
   8   3  -1 29.4825 3.43552   4
   8   3  -1 28.6917 4.56209   3
   8   3  -1 21.6790 4.25000   1
  -8  -3   1 26.6236 4.33918   2
  -8  -3   1 23.3035 4.47200   2
   7   3  -1 529.009 33.9979   4
   7   3  -1 563.196 37.1989   3
   7   3  -1 579.539 38.9404   2
   7   3  -1 513.005 34.2362   1
   7   3  -1 584.900 39.6190   2
   7   3  -1 530.429 34.1000   4
  -7  -3   1 550.111 37.8113   2
  -7  -3   1 540.180 37.6367   2
   6   3  -1 18.2098 3.71097   3
   6   3  -1 16.2920 3.43567   2
   6   3  -1 22.0907 3.86716   1
   6   3  -1 15.4698 2.38668   4
   6   3  -1 12.1610 2.34335   4
   6   3  -1 17.3639 4.07536   2
  -6  -3   1 13.8912 3.89496   1
  -6  -3   1 19.2251 3.75800   2
  -6  -3   1 16.6091 3.60236   3
  -6  -3   1 18.4784 3.92810   2
   5   3  -1 301.521 18.9292   4
   5   3  -1 289.693 19.4870   1
   5   3  -1 282.106 18.2726   4
   5   3  -1 288.179 20.7967   2
   5   3  -1 289.429 19.9214   3
   5   3  -1 307.405 21.2824   2
  -5  -3   1 274.729 19.0260   1
  -5  -3   1 302.532 21.2042   2
  -5  -3   1 292.449 19.9010   3
  -5  -3   1 299.988 18.9341   4
  -5  -3   1 336.975 22.5779   2
   4   3  -1 11.8937 2.49929   1
   4   3  -1 4.72422 2.48743   3
   4   3  -1 9.55291 2.59662   2
   4   3  -1 7.29403 2.92950   2
  -4  -3   1 7.15940 1.16767   4
  -4  -3   1 6.29304 2.32349   3
  -4  -3   1 9.06862 2.41028   1
  -4  -3   1 7.92889 2.80021   2
  -4  -3   1 2.55907 2.35198   2
   3   3  -1 77.1368 6.09330   2
   3   3  -1 59.9451 5.60278   2
   3   3  -1 67.9687 5.50823   3
   3   3  -1 57.8514 4.95726   1
  -3  -3   1 73.2115 5.81833   2
  -3  -3   1 71.2187 5.46420   3
  -3  -3   1 71.7901 5.46519   1
  -3  -3   1 76.5546 6.29692   2
   2   3  -1 1.59016 1.55133   3
   2   3  -1 -1.5171 1.61049   1
   2   3  -1 2.69882 1.84730   2
   2   3  -1 -0.9240 1.07440   4
   2   3  -1 3.32747 1.97000   2
  -2  -3   1 2.43999 2.11673   2
  -2  -3   1 0.76637 0.84608   4
  -2  -3   1 0.23060 1.88833   2
  -2  -3   1 2.54710 1.29365   3
  -2  -3   1 -0.3556 1.67734   1
   1   3  -1 1685.30 105.952   3
   1   3  -1 1570.16 99.1120   4
   1   3  -1 1591.73 102.602   3
   1   3  -1 1716.48 104.505   1
   1   3  -1 1354.92 92.5391   1
   1   3  -1 1717.97 111.196   2
  -1  -3   1 1644.81 101.611   4
  -1  -3   1 1728.27 104.953   1
  -1  -3   1 1596.07 102.701   3
  -1  -3   1 1684.87 103.001   4
  -1  -3   1 1724.83 104.808   1
  -1  -3   1 1672.81 105.543   3
  -1  -3   1 1600.37 106.506   2
  -1  -3   1 1659.99 108.877   2
   0   3  -1 232.476 15.7939   2
   0   3  -1 252.982 16.0034   1
   0   3  -1 243.588 15.7478   3
   0   3  -1 258.384 16.1831   4
   0  -3   1 246.716 15.7586   1
   0  -3   1 217.242 15.1949   2
   0  -3   1 270.469 16.6972   4
   0  -3   1 218.354 14.8255   4
   0  -3   1 250.433 16.0047   3
  -1   3  -1 1243.64 77.1788   4
  -1   3  -1 1271.55 80.2054   3
  -1   3  -1 1194.90 79.7672   2
  -1   3  -1 1199.44 75.9088   1
  -1   3  -1 1266.18 78.0290   4
   1  -3   1 1348.78 85.9280   2
   1  -3   1 1252.57 77.5266   4
   1  -3   1 1004.52 69.5161   1
   1  -3   1 1329.26 80.1770   4
   1  -3   1 1279.71 80.5403   3
  -2   3  -1 719.436 45.6245   4
  -2   3  -1 713.080 45.6028   1
  -2   3  -1 804.654 51.4398   2
  -2   3  -1 732.798 47.2109   3
  -2   3  -1 766.401 47.3644   4
   2  -3   1 694.385 44.9332   1
   2  -3   1 710.964 45.4063   4
   2  -3   1 711.363 47.6434   2
   2  -3   1 696.004 45.8432   3
   2  -3   1 748.727 46.6656   4
  -3   3  -1 719.447 47.8940   3
  -3   3  -1 720.400 49.1364   2
  -3   3  -1 781.736 49.0507   4
  -3   3  -1 783.996 49.2770   1
  -3   3  -1 827.659 50.4298   4
  -3   3  -1 691.286 48.0585   2
   3  -3   1 755.821 48.0936   4
   3  -3   1 810.171 50.0051   4
   3  -3   1 766.786 49.6132   3
   3  -3   1 783.508 49.1883   1
  -4   3  -1 469.591 29.9804   4
  -4   3  -1 430.523 28.7309   1
  -4   3  -1 453.770 30.5718   2
  -4   3  -1 459.971 29.4416   4
  -4   3  -1 465.031 31.1066   2
  -4   3  -1 444.751 29.6711   3
   4  -3   1 406.785 28.2651   3
   4  -3   1 446.693 29.2152   1
   4  -3   1 476.105 30.1793   4
   4  -3   1 420.492 28.2188   4
  -5   3  -1 156.432 11.4512   4
  -5   3  -1 157.304 11.7563   4
  -5   3  -1 166.808 12.1456   3
  -5   3  -1 129.468 10.9588   1
   5  -3   1 151.585 11.5053   4
   5  -3   1 157.063 11.7600   1
   5  -3   1 171.620 12.3284   3
   5  -3   1 154.694 11.7375   4
   5  -3   1 145.489 11.1625   2
  -6   3  -1 74.9313 7.42251   3
  -6   3  -1 79.3852 8.15023   1
   6  -3   1 88.9677 7.80386   3
   6  -3   1 71.5094 7.20088   4
   6  -3   1 94.6019 7.91450   4
   6  -3   1 79.4480 6.86937   2
   6  -3   1 90.3126 8.43245   1
  -7   3  -1 170.896 13.0555   4
  -7   3  -1 193.836 14.1010   2
  -7   3  -1 163.910 13.7223   1
  -7   3  -1 197.787 14.4787   3
  -7   3  -1 149.654 12.3313   2
   7  -3   1 218.314 15.5705   2
   7  -3   1 182.292 13.6359   3
   7  -3   1 154.110 12.8289   1
  -8   3  -1 4.16178 3.01351   4
  -8   3  -1 0.55183 3.20098   2
  -8   3  -1 5.89759 4.01415   1
  -8   3  -1 8.17796 3.18063   2
   8  -3   1 5.85852 3.65702   4
   8  -3   1 6.70763 2.77251   2
   8  -3   1 9.67831 3.85918   4
   8  -3   1 10.3886 3.61937   3
  -9   3  -1 43.0664 6.94886   1
  -9   3  -1 34.7121 5.46677   4
  -9   3  -1 49.1039 6.27710   3
  -9   3  -1 44.2647 5.65744   2
  -9   3  -1 48.8794 6.11382   2
   9  -3   1 41.0448 5.32492   2
   9  -3   1 58.4652 7.60869   1
   9  -3   1 58.9275 6.43521   3
   9  -3   1 39.4006 5.87866   4
   9  -3   1 37.9349 5.81143   4
 -10   3  -1 28.5249 5.07100   3
 -10   3  -1 16.1101 4.40165   2
 -10   3  -1 12.3054 4.12271   2
 -10   3  -1 17.4869 5.57281   1
 -10   3  -1 24.2420 4.69302   4
  10  -3   1 27.6103 4.97904   3
  10  -3   1 14.2661 4.86446   1
  10  -3   1 15.3275 4.79647   4
  10  -3   1 11.2766 4.24638   4
  10  -3   1 21.8274 4.42597   2
 -11   3  -1 46.0455 7.90181   1
 -11   3  -1 66.1855 6.97808   2
 -11   3  -1 56.5840 7.31116   3
 -11   3  -1 46.6075 6.53612   2
 -11   3  -1 44.3585 6.44991   4
  11  -3   1 28.5457 6.88123   1
  11  -3   1 48.0814 6.60723   3
  11  -3   1 50.3380 6.82622   4
  11  -3   1 41.8893 6.79300   4
  11  -3   1 50.2511 6.40244   2
 -12   3  -1 -0.6580 3.21937   4
 -12   3  -1 3.53960 4.25185   3
 -12   3  -1 -5.1825 3.53997   2
 -12   3  -1 -0.9005 3.72362   2
 -12   3  -1 -4.1645 4.74410   1
  12  -3   1 1.59552 4.03605   4
  12  -3   1 5.39968 4.01055   4
  12  -3   1 0.56613 4.48055   1
  12  -3   1 6.47750 4.05185   3
  12  -3   1 3.75325 3.33140   2
 -13   3  -1 13.2027 4.82321   2
 -13   3  -1 4.90656 3.83498   4
 -13   3  -1 5.98146 4.41335   3
 -13   3  -1 20.9337 5.72438   1
 -13   3  -1 11.4349 4.40927   2
  13  -3   1 15.0990 5.32092   1
  13  -3   1 11.2848 5.02203   4
  13  -3   1 10.4018 4.12226   2
  13  -3   1 1.83409 4.14725   3
  13  -3   1 5.80236 4.58744   4
 -14   3  -1 -2.1584 3.83129   3
 -14   3  -1 -0.2774 4.58222   1
 -14   3  -1 1.06424 3.92409   2
 -14   3  -1 2.23927 4.15935   2
  14  -3   1 3.82510 3.97375   2
  14  -3   1 3.99984 4.63940   1
  14  -3   1 -2.1858 3.87816   3
  14  -3   1 4.10199 4.52677   4
  14  -3   1 3.71592 4.32609   4
 -15   3  -1 4.79645 4.65588   4
 -15   3  -1 7.32389 4.44457   2
 -15   3  -1 -2.7411 3.77591   2
  15  -3   1 0.05070 4.48933   4
  15  -3   1 2.95998 3.89826   4
  16   2  -1 -0.6707 3.97128   4
  16   2  -1 -2.4894 3.34438   4
  15   2  -1 -0.5369 3.40804   4
  15   2  -1 -2.5467 3.57718   4
  15   2  -1 -2.9169 3.97270   2
  15   2  -1 -1.8985 4.36600   1
 -15  -2   1 4.15628 4.58193   1
 -15  -2   1 -0.8977 3.70222   2
 -15  -2   1 1.29220 4.33161   2
 -15  -2   1 -6.1756 4.18719   3
  14   2  -1 -3.9963 2.90704   4
  14   2  -1 -6.8238 3.90580   1
  14   2  -1 1.51844 3.73196   4
  14   2  -1 1.00490 3.51451   2
 -14  -2   1 2.04141 3.82257   1
 -14  -2   1 0.13818 3.97587   3
  13   2  -1 1.99366 3.49380   4
  13   2  -1 3.94017 4.09057   3
  13   2  -1 9.15273 3.34175   4
  13   2  -1 4.61125 4.33829   1
 -13  -2   1 4.43703 3.84677   2
 -13  -2   1 -0.5790 3.92562   3
 -13  -2   1 11.4255 4.51824   2
 -13  -2   1 9.84629 4.66533   1
  12   2  -1 19.1116 4.32739   4
  12   2  -1 12.4704 3.61377   4
  12   2  -1 10.6408 4.57709   3
 -12  -2   1 7.49519 4.73831   1
 -12  -2   1 4.53648 4.44934   2
 -12  -2   1 15.3803 4.47794   2
  11   2  -1 61.2229 7.37723   3
  11   2  -1 39.6119 6.82727   2
  11   2  -1 57.2192 5.96629   4
  11   2  -1 69.8903 7.37720   2
  11   2  -1 56.7274 5.90029   4
 -11  -2   1 50.0250 5.31574   4
 -11  -2   1 39.5913 6.71287   2
 -11  -2   1 57.2393 6.88503   2
 -11  -2   1 58.7285 7.48433   1
  10   2  -1 -0.1263 3.34295   3
  10   2  -1 -1.4965 3.24644   2
  10   2  -1 3.72176 2.79242   4
  10   2  -1 3.64757 2.92081   4
  10   2  -1 -1.7449 3.87173   1
  10   2  -1 0.30156 3.68466   2
 -10  -2   1 6.76289 2.59145   4
 -10  -2   1 -2.4904 3.50703   1
 -10  -2   1 -0.7648 3.52857   2
 -10  -2   1 0.07785 2.81733   2
   9   2  -1 56.5370 6.52812   3
   9   2  -1 55.5053 6.98670   2
   9   2  -1 48.1396 5.23553   4
   9   2  -1 50.0174 5.32230   4
   9   2  -1 63.0162 6.73529   2
   9   2  -1 65.3542 6.94455   1
  -9  -2   1 47.3101 4.76344   4
  -9  -2   1 55.0715 6.67941   2
  -9  -2   1 67.3222 7.11630   2
  -9  -2   1 69.1567 7.15721   3
   8   2  -1 31.9148 3.81873   4
   8   2  -1 35.8407 5.36366   1
   8   2  -1 18.1997 4.81161   2
   8   2  -1 27.1818 3.77019   4
   8   2  -1 30.5103 4.70518   2
   8   2  -1 32.0333 4.87805   3
  -8  -2   1 34.6215 5.04567   3
  -8  -2   1 30.2965 4.62703   2
  -8  -2   1 37.1326 4.77138   2
  -8  -2   1 24.7083 3.44481   4
   7   2  -1 824.622 52.0335   4
   7   2  -1 901.093 57.2007   3
   7   2  -1 804.901 55.2004   2
   7   2  -1 820.638 52.8907   1
   7   2  -1 850.629 57.4735   2
   7   2  -1 803.589 51.2989   4
  -7  -2   1 895.286 56.9036   3
  -7  -2   1 854.740 57.1395   2
  -7  -2   1 788.232 50.6567   4
  -7  -2   1 791.932 55.0014   2
  -7  -2   1 806.218 52.4693   1
   6   2  -1 0.82369 2.02442   4
   6   2  -1 4.20181 3.03725   1
   6   2  -1 -1.0103 3.16769   3
   6   2  -1 3.27069 2.23307   4
   6   2  -1 0.81079 3.38153   2
   6   2  -1 2.20838 2.84199   2
  -6  -2   1 -1.0863 3.35966   2
  -6  -2   1 3.43554 3.02318   1
  -6  -2   1 1.23204 3.03887   3
  -6  -2   1 -0.3918 1.78618   4
  -6  -2   1 -0.4159 2.95228   2
   5   2  -1 32.4476 3.03149   4
   5   2  -1 23.5052 3.76172   3
   5   2  -1 28.8021 2.84210   4
   5   2  -1 28.7222 4.26200   2
   5   2  -1 25.6899 3.89462   1
   5   2  -1 25.7376 3.67444   2
  -5  -2   1 23.9459 3.83451   1
  -5  -2   1 22.6604 3.56103   3
  -5  -2   1 21.2042 3.67942   2
  -5  -2   1 31.4209 4.02665   2
  -5  -2   1 23.6156 2.49153   4
   4   2  -1 3.62172 2.81508   2
   4   2  -1 6.74874 2.38486   1
   4   2  -1 5.37543 2.63414   3
   4   2  -1 9.77722 2.63134   2
  -4  -2   1 11.0353 2.74226   2
  -4  -2   1 2.72180 2.29488   3
  -4  -2   1 12.3328 2.96686   2
  -4  -2   1 6.95304 2.51471   1
  -4  -2   1 4.30523 1.30094   4
   3   2  -1 18.6467 3.08931   2
   3   2  -1 12.8389 2.48846   1
   3   2  -1 17.2828 1.48310   4
   3   2  -1 16.1276 2.60085   2
   3   2  -1 24.7388 2.90784   3
   3   2  -1 15.5506 1.48097   4
  -3  -2   1 23.3236 2.98500   2
  -3  -2   1 22.3275 2.86677   3
  -3  -2   1 12.7152 3.02500   2
  -3  -2   1 24.6629 2.84026   1
   2   2  -1 36.7136 3.14832   1
   2   2  -1 36.8139 3.45154   2
   2   2  -1 31.4797 3.02170   3
   2   2  -1 32.6821 3.47011   2
  -2  -2   1 43.4069 3.87189   2
  -2  -2   1 36.1103 3.35383   2
  -2  -2   1 33.9617 3.11394   3
  -2  -2   1 37.9200 3.12803   1
   1   2  -1 277.528 17.3139   4
   1   2  -1 276.550 18.5603   2
   1   2  -1 279.201 18.6172   2
   1   2  -1 277.990 17.8988   3
   1   2  -1 269.106 17.1930   1
   1   2  -1 284.616 17.5419   4
  -1  -2   1 233.721 15.8563   4
  -1  -2   1 299.173 18.0508   4
  -1  -2   1 269.382 18.2038   2
  -1  -2   1 283.487 18.8082   2
  -1  -2   1 272.559 17.6625   3
  -1  -2   1 280.482 17.5663   1
  -1  -2   1 277.612 17.4495   1
   0   2  -1 3.57078 1.18152   1
   0   2  -1 4.72003 1.34957   4
   0   2  -1 3.81300 0.77282   2
   0   2  -1 3.37342 0.92874   3
   0   2  -1 5.22074 1.26591   4
   0  -2   1 3.14268 1.44678   4
   0  -2   1 3.60562 0.73028   2
   0  -2   1 4.18258 1.22776   4
   0  -2   1 4.45257 1.20783   1
   0  -2   1 4.40526 0.89886   3
  -1   2  -1 3915.43 255.513   3
  -1   2  -1 3549.12 249.907   2
  -1   2  -1 4245.68 260.557   1
  -1   2  -1 4227.02 259.058   4
  -1   2  -1 4381.16 264.376   4
   1  -2   1 4057.90 253.350   4
   1  -2   1 4257.83 260.940   1
   1  -2   1 4336.56 270.683   3
   1  -2   1 4339.12 262.940   4
   1  -2   1 4166.38 273.465   2
  -2   2  -1 244.560 16.0359   4
  -2   2  -1 242.933 15.8617   4
  -2   2  -1 250.952 16.3150   1
  -2   2  -1 229.616 15.6601   3
  -2   2  -1 239.223 16.2137   2
  -2   2  -1 249.362 16.6812   2
   2  -2   1 241.254 15.8955   4
   2  -2   1 210.194 14.9335   3
   2  -2   1 248.568 16.5403   2
   2  -2   1 255.265 16.2785   4
   2  -2   1 241.113 15.9226   1
  -3   2  -1 488.782 32.2170   1
  -3   2  -1 518.390 32.9837   4
  -3   2  -1 533.303 35.3546   2
  -3   2  -1 461.312 31.8530   3
  -3   2  -1 530.260 35.1590   2
  -3   2  -1 548.426 34.1292   4
   3  -2   1 554.716 34.3802   4
   3  -2   1 541.663 35.6012   2
   3  -2   1 494.954 33.0304   3
   3  -2   1 527.473 33.5816   1
   3  -2   1 522.039 33.1467   4
   3  -2   1 501.313 34.1208   2
  -4   2  -1 9.20506 2.96820   4
  -4   2  -1 4.14397 2.61395   3
  -4   2  -1 8.15798 2.66931   4
  -4   2  -1 4.58346 2.16490   2
  -4   2  -1 5.84399 2.83922   1
  -4   2  -1 4.48520 2.29623   2
   4  -2   1 5.56555 2.59736   3
   4  -2   1 6.37297 3.00510   4
   4  -2   1 9.67086 3.35830   1
   4  -2   1 2.42672 2.61179   4
  -5   2  -1 1147.62 77.5242   2
  -5   2  -1 1250.82 79.2388   3
  -5   2  -1 1198.52 79.6375   2
  -5   2  -1 1249.57 77.3649   1
  -5   2  -1 1174.18 74.3509   4
  -5   2  -1 1152.46 73.3926   4
   5  -2   1 1118.94 72.4496   4
   5  -2   1 1195.39 74.9797   4
   5  -2   1 1188.27 76.8244   3
   5  -2   1 1197.57 75.4212   1
  -6   2  -1 0.91475 3.83105   1
  -6   2  -1 -1.4376 2.52445   2
  -6   2  -1 -1.0890 2.99485   3
  -6   2  -1 4.01645 3.04613   2
   6  -2   1 3.62111 3.13562   3
   6  -2   1 -3.5081 2.28793   2
   6  -2   1 6.19652 3.31375   4
   6  -2   1 0.72014 2.96493   4
   6  -2   1 2.03801 3.51963   1
   6  -2   1 -3.0323 3.04792   2
  -7   2  -1 97.8581 8.56261   3
  -7   2  -1 78.4285 7.66940   4
  -7   2  -1 87.5290 7.47558   4
  -7   2  -1 93.7910 8.79653   1
   7  -2   1 106.861 9.18851   1
   7  -2   1 85.4356 7.67065   2
   7  -2   1 94.0166 8.48895   2
   7  -2   1 98.9816 8.45713   3
  -8   2  -1 23.0045 4.82561   1
  -8   2  -1 23.1537 4.09722   2
  -8   2  -1 14.0727 3.65347   4
  -8   2  -1 22.8526 4.29427   2
  -8   2  -1 25.6579 4.64758   3
   8  -2   1 19.8107 3.97726   2
   8  -2   1 23.3660 4.12064   3
   8  -2   1 26.7624 4.83978   1
   8  -2   1 19.8996 4.11740   4
   8  -2   1 16.4481 3.95311   4
   8  -2   1 26.9114 4.67685   2
  -9   2  -1 60.4560 7.82997   1
  -9   2  -1 60.3867 7.15259   3
  -9   2  -1 71.1996 7.00169   2
  -9   2  -1 61.8348 6.95337   2
  -9   2  -1 61.7154 6.69794   4
   9  -2   1 76.3628 8.22703   1
   9  -2   1 73.6138 7.48283   3
   9  -2   1 68.6508 6.94131   2
   9  -2   1 63.1441 6.90895   4
   9  -2   1 75.5866 7.56480   4
 -10   2  -1 17.2550 4.56809   2
 -10   2  -1 9.64356 3.81374   2
 -10   2  -1 15.2569 5.30952   1
 -10   2  -1 24.0156 5.06959   3
 -10   2  -1 9.74152 3.64861   4
  10  -2   1 14.5158 4.31696   4
  10  -2   1 17.0033 4.69788   4
  10  -2   1 16.4745 5.16230   1
  10  -2   1 16.3564 4.08374   2
  10  -2   1 18.1895 4.63837   3
 -11   2  -1 11.8763 4.30459   3
 -11   2  -1 2.43245 4.56529   1
 -11   2  -1 8.86661 3.99466   2
 -11   2  -1 4.10602 3.46129   2
 -11   2  -1 11.2359 3.88427   4
  11  -2   1 6.40850 3.70251   2
  11  -2   1 12.1022 4.99603   1
  11  -2   1 11.8464 4.33863   3
  11  -2   1 5.51082 4.21427   4
  11  -2   1 14.1149 4.58653   4
 -12   2  -1 23.0472 5.07489   2
 -12   2  -1 20.9420 5.33961   3
 -12   2  -1 17.0744 5.64724   1
 -12   2  -1 19.1565 4.55069   2
 -12   2  -1 11.2202 4.15999   4
  12  -2   1 18.5983 5.19676   3
  12  -2   1 22.5082 5.49201   4
  12  -2   1 24.0131 6.50438   1
  12  -2   1 17.5348 4.87812   4
  12  -2   1 12.5667 4.14843   2
 -13   2  -1 13.1074 4.35841   2
 -13   2  -1 5.54217 4.88003   1
 -13   2  -1 6.03777 4.06802   4
 -13   2  -1 15.3669 4.72242   3
 -13   2  -1 8.37632 4.40342   2
  13  -2   1 11.9910 4.11457   2
  13  -2   1 5.20950 4.52509   4
  13  -2   1 12.5767 5.58677   1
  13  -2   1 10.2217 4.95225   3
  13  -2   1 13.3609 4.94145   4
 -14   2  -1 7.31414 4.97207   1
 -14   2  -1 1.69921 4.12651   3
 -14   2  -1 -2.9254 3.78306   2
 -14   2  -1 0.35942 3.83991   2
 -14   2  -1 -0.6484 3.26991   4
  14  -2   1 1.97843 4.14428   4
  14  -2   1 9.23505 4.44052   4
  14  -2   1 3.77076 4.17082   1
  14  -2   1 -4.2725 3.99894   3
  14  -2   1 3.17371 3.56038   2
 -15   2  -1 2.57122 4.03125   2
 -15   2  -1 4.47428 3.86040   4
 -15   2  -1 2.66975 4.29820   2
  15  -2   1 0.28717 4.32501   4
  15  -2   1 -1.7957 4.09305   3
  15  -2   1 0.28663 3.92901   4
  15  -2   1 1.14353 3.62471   2
  15  -2   1 5.49770 4.61816   1
  16   1  -1 -6.2262 3.23000   4
  16   1  -1 2.80287 4.13087   4
  15   1  -1 3.04378 3.44725   4
  15   1  -1 -0.2182 3.99149   2
  15   1  -1 -2.2782 4.21377   4
  15   1  -1 4.10145 4.50478   3
  15   1  -1 3.01632 4.20582   1
 -15  -1   1 -0.8000 4.18234   1
 -15  -1   1 -4.5822 4.23616   2
 -15  -1   1 0.12932 4.12506   2
  14   1  -1 12.4293 4.09531   4
  14   1  -1 1.75895 4.38439   3
  14   1  -1 -4.8406 3.51721   2
  14   1  -1 -3.2037 3.46589   4
  14   1  -1 -1.4944 4.69137   1
 -14  -1   1 -6.0843 4.88047   1
 -14  -1   1 -0.6014 4.09546   2
 -14  -1   1 4.60396 3.95020   2
 -14  -1   1 2.67773 2.95875   4
  13   1  -1 10.2914 4.36757   2
  13   1  -1 3.09324 4.96059   1
  13   1  -1 8.90144 4.53853   3
 -13  -1   1 1.51606 4.30745   1
 -13  -1   1 5.15107 3.23263   4
  12   1  -1 5.06188 3.29428   4
  12   1  -1 -4.2696 3.05500   4
  12   1  -1 0.75987 3.56877   2
  12   1  -1 -1.9741 3.85090   3
 -12  -1   1 -2.1258 3.27683   2
 -12  -1   1 3.26477 3.89773   3
 -12  -1   1 -2.7384 3.61282   2
 -12  -1   1 0.93127 3.90275   1
  11   1  -1 35.1784 5.27119   4
  11   1  -1 47.1744 6.46178   3
  11   1  -1 24.3509 6.15466   1
  11   1  -1 37.1234 5.08656   4
 -11  -1   1 28.5742 5.50142   3
 -11  -1   1 24.1325 5.43983   2
 -11  -1   1 23.3992 4.32291   4
 -11  -1   1 30.1560 5.89449   1
 -11  -1   1 39.3260 5.61491   2
  10   1  -1 1.41378 3.18215   2
  10   1  -1 0.18951 3.55063   1
  10   1  -1 4.98869 4.25316   2
  10   1  -1 1.28576 2.94313   4
  10   1  -1 3.25501 3.10556   4
  10   1  -1 0.62030 3.45268   3
 -10  -1   1 10.5430 4.08521   2
 -10  -1   1 -1.1834 2.53201   4
 -10  -1   1 -3.5500 3.23311   2
 -10  -1   1 4.06867 3.56367   3
   9   1  -1 189.519 15.9084   2
   9   1  -1 204.303 14.8604   4
   9   1  -1 229.854 15.5748   4
   9   1  -1 222.896 16.7042   2
   9   1  -1 226.940 16.8021   1
  -9  -1   1 207.798 16.0203   2
  -9  -1   1 206.393 14.4511   4
  -9  -1   1 213.735 16.7327   2
  -9  -1   1 204.392 15.7967   3
   8   1  -1 -4.9606 2.61656   2
   8   1  -1 -2.9405 3.43951   2
   8   1  -1 -5.0869 2.60611   4
   8   1  -1 2.07927 3.50103   1
   8   1  -1 -1.3636 2.56844   4
   8   1  -1 0.47098 2.85832   3
  -8  -1   1 -1.1056 3.26697   2
  -8  -1   1 -1.7550 2.18720   4
  -8  -1   1 0.13655 3.04652   3
  -8  -1   1 1.04834 3.31758   1
  -8  -1   1 -2.3469 2.64181   2
   7   1  -1 91.4695 8.12797   3
   7   1  -1 91.6162 7.47650   4
   7   1  -1 88.4333 8.09988   1
   7   1  -1 90.3521 7.22073   4
   7   1  -1 97.2203 8.84155   2
   7   1  -1 82.9692 7.79326   2
  -7  -1   1 82.8183 7.94904   2
  -7  -1   1 102.594 8.78940   1
  -7  -1   1 92.6724 8.19720   2
  -7  -1   1 82.6330 7.69198   3
   6   1  -1 197.864 14.3704   2
   6   1  -1 175.859 12.4531   4
   6   1  -1 188.400 12.9291   4
   6   1  -1 183.562 13.6544   3
   6   1  -1 207.990 14.4580   1
   6   1  -1 177.769 14.0077   2
  -6  -1   1 185.370 14.1742   2
  -6  -1   1 218.279 15.2776   2
  -6  -1   1 192.306 13.8332   1
  -6  -1   1 206.398 14.5581   3
  -6  -1   1 173.696 12.1342   4
   5   1  -1 552.389 36.4480   3
   5   1  -1 533.414 37.0778   2
   5   1  -1 544.130 35.3374   1
   5   1  -1 551.422 37.6745   2
  -5  -1   1 592.448 37.2333   1
  -5  -1   1 543.161 36.0689   3
  -5  -1   1 543.200 37.2333   2
  -5  -1   1 551.119 37.7848   2
  -5  -1   1 572.546 35.6447   4
   4   1  -1 111.963 7.86064   4
   4   1  -1 120.458 8.23451   4
   4   1  -1 137.995 9.44273   1
   4   1  -1 127.343 9.30176   3
   4   1  -1 118.866 9.12985   2
  -4  -1   1 117.239 9.05068   2
  -4  -1   1 122.979 9.05855   3
  -4  -1   1 121.374 8.82157   1
  -4  -1   1 116.616 9.26409   2
   3   1  -1 1719.57 114.803   2
   3   1  -1 1744.44 115.644   2
   3   1  -1 1776.05 110.087   1
   3   1  -1 1811.93 110.562   4
   3   1  -1 1766.69 109.019   4
   3   1  -1 1688.73 109.819   3
  -3  -1   1 1727.71 108.444   1
  -3  -1   1 1667.33 109.050   3
  -3  -1   1 1872.31 120.742   2
  -3  -1   1 1705.54 106.966   4
  -3  -1   1 1805.04 118.144   2
   2   1  -1 120.298 7.63258   4
   2   1  -1 135.802 8.63692   1
   2   1  -1 111.699 8.24886   2
   2   1  -1 123.189 8.86812   2
   2   1  -1 126.958 8.57167   3
  -2  -1   1 130.089 8.45725   1
  -2  -1   1 109.439 8.21289   2
  -2  -1   1 112.370 8.02392   3
  -2  -1   1 124.946 7.79299   4
  -2  -1   1 112.729 8.41586   2
   1   1  -1 3643.10 218.866   1
   1   1  -1 3497.20 227.479   2
   1   1  -1 3289.89 212.096   3
   1   1  -1 3180.37 215.043   2
  -1  -1   1 3351.81 208.827   1
  -1  -1   1 3238.92 217.248   2
  -1  -1   1 3311.01 206.764   4
  -1  -1   1 3458.56 218.202   3
  -1  -1   1 3557.58 229.797   2
  -1   1  -1 1193.09 73.7690   1
  -1   1  -1 1106.67 70.6542   4
  -1   1  -1 1145.33 76.2049   2
  -1   1  -1 1224.10 74.5931   4
  -1   1  -1 1146.54 73.9753   3
  -1   1  -1 1111.18 74.8913   2
   1  -1   1 1136.96 73.6529   3
   1  -1   1 1229.68 74.7659   4
   1  -1   1 1273.02 76.3069   4
   1  -1   1 1078.78 73.6705   2
   1  -1   1 1252.24 80.4839   2
   1  -1   1 1205.99 74.1999   1
  -2   1  -1 132.330 8.93161   2
  -2   1  -1 105.395 7.79471   2
  -2   1  -1 107.375 7.72914   4
  -2   1  -1 149.612 9.36471   4
  -2   1  -1 129.268 8.63884   1
  -2   1  -1 112.184 8.10302   3
   2  -1   1 134.973 8.80416   1
   2  -1   1 116.953 8.33768   2
   2  -1   1 115.951 8.13871   2
   2  -1   1 117.751 8.27737   3
   2  -1   1 109.837 7.90351   4
   2  -1   1 121.443 8.27751   4
  -3   1  -1 517.124 33.0844   3
  -3   1  -1 503.309 33.5238   2
  -3   1  -1 491.468 31.3286   4
  -3   1  -1 483.988 31.2041   1
  -3   1  -1 456.991 29.9678   4
  -3   1  -1 508.112 33.6240   2
   3  -1   1 516.985 32.0539   4
   3  -1   1 473.987 30.6784   4
   3  -1   1 468.737 32.0313   2
   3  -1   1 500.141 31.7564   1
   3  -1   1 505.478 33.6609   2
   3  -1   1 493.419 32.2213   3
  -4   1  -1 0.24885 2.04680   4
  -4   1  -1 -2.6767 2.02536   2
  -4   1  -1 -2.0778 2.12880   2
  -4   1  -1 -0.8448 2.12520   4
  -4   1  -1 -2.3116 2.83469   1
  -4   1  -1 3.15179 2.30558   3
   4  -1   1 2.46514 2.23457   2
   4  -1   1 0.15485 2.53392   4
   4  -1   1 0.94073 1.90829   2
   4  -1   1 0.13998 2.61120   3
   4  -1   1 1.01699 1.81964   4
   4  -1   1 0.64090 2.62609   1
  -5   1  -1 69.2476 6.38875   1
  -5   1  -1 60.6148 5.80185   2
  -5   1  -1 59.3769 5.53366   2
  -5   1  -1 66.9787 6.05603   3
   5  -1   1 61.9570 5.98923   2
   5  -1   1 57.0644 6.16688   1
   5  -1   1 58.2886 5.61122   4
   5  -1   1 61.3784 5.91272   3
   5  -1   1 67.1593 5.91618   4
  -6   1  -1 17.1731 3.48420   4
  -6   1  -1 13.7753 4.02361   1
  -6   1  -1 20.3654 4.08951   4
  -6   1  -1 31.1487 4.69715   3
  -6   1  -1 21.6477 3.60339   2
  -6   1  -1 19.9803 3.89435   2
   6  -1   1 22.9319 4.20569   1
   6  -1   1 26.2228 4.28211   3
  -7   1  -1 278.680 19.2150   2
  -7   1  -1 256.088 18.0773   1
  -7   1  -1 250.550 18.0214   3
  -7   1  -1 240.578 17.0315   4
  -7   1  -1 224.151 17.2119   2
  -7   1  -1 218.990 16.0654   4
   7  -1   1 293.581 19.4668   1
   7  -1   1 277.295 18.9237   3
   7  -1   1 230.454 16.7835   4
   7  -1   1 238.888 16.9275   4
  -8   1  -1 11.1018 3.40710   4
  -8   1  -1 14.8717 3.91680   3
  -8   1  -1 8.07868 4.25838   1
  -8   1  -1 10.4880 2.96565   4
   8  -1   1 8.59354 3.54352   3
   8  -1   1 14.4080 3.68287   4
   8  -1   1 6.53124 3.46903   2
   8  -1   1 14.4517 3.56593   4
   8  -1   1 8.81311 3.14440   2
   8  -1   1 7.98132 3.95173   1
  -9   1  -1 89.9026 7.89938   4
  -9   1  -1 101.355 9.88918   1
  -9   1  -1 84.8459 8.50476   3
   9  -1   1 86.5548 8.52084   3
   9  -1   1 93.4401 8.86499   2
   9  -1   1 84.4270 8.02136   2
   9  -1   1 84.1684 8.75472   1
   9  -1   1 84.1295 8.20342   4
   9  -1   1 103.889 8.96488   4
 -10   1  -1 34.8271 4.81088   4
 -10   1  -1 31.7310 5.35128   3
 -10   1  -1 25.7856 5.05285   2
 -10   1  -1 33.8637 4.97959   2
 -10   1  -1 29.1409 6.08282   1
  10  -1   1 29.6285 5.28701   2
  10  -1   1 31.8567 5.92398   1
  10  -1   1 28.8867 4.51096   2
  10  -1   1 24.9786 5.00884   4
  10  -1   1 31.3947 5.39540   3
  10  -1   1 37.4724 5.49586   4
 -11   1  -1 42.6778 6.08127   2
 -11   1  -1 39.7197 5.35553   4
 -11   1  -1 30.3811 6.31647   1
 -11   1  -1 46.2372 5.75765   2
 -11   1  -1 33.8521 5.99545   3
  11  -1   1 40.6763 5.90744   4
  11  -1   1 30.2373 5.32996   2
  11  -1   1 37.8944 6.89079   1
  11  -1   1 39.8305 5.81649   4
  11  -1   1 37.1274 6.31288   2
  11  -1   1 33.4136 5.78970   3
 -12   1  -1 -1.9534 4.48325   1
 -12   1  -1 3.46419 3.20948   4
 -12   1  -1 1.90684 4.07135   3
 -12   1  -1 8.76848 3.76451   2
 -12   1  -1 7.77831 4.18961   2
  12  -1   1 1.75449 4.05741   4
  12  -1   1 -0.8086 3.90193   4
  12  -1   1 2.33856 3.63442   2
  12  -1   1 3.63824 4.12876   3
  12  -1   1 10.7330 4.73618   1
 -13   1  -1 -4.0049 3.73570   2
 -13   1  -1 -1.2851 3.94657   3
 -13   1  -1 -0.0463 3.60550   2
 -13   1  -1 -3.1105 3.43613   4
 -13   1  -1 -6.0758 4.04221   1
  13  -1   1 4.26058 4.23609   1
  13  -1   1 4.28579 4.17862   4
  13  -1   1 3.56223 3.55782   2
  13  -1   1 -6.5739 3.82891   4
  13  -1   1 3.96047 4.18476   3
 -14   1  -1 -3.3071 3.09366   4
 -14   1  -1 2.74291 4.00399   2
 -14   1  -1 4.77036 3.98365   3
 -14   1  -1 -0.2891 4.04466   2
  14  -1   1 -0.1535 4.31373   1
  14  -1   1 5.90646 3.97509   2
  14  -1   1 1.57810 4.20286   3
 -15   1  -1 6.56029 3.87091   4
 -15   1  -1 0.57921 3.84128   2
 -15   1  -1 4.75146 4.37735   3
 -15   1  -1 7.79994 4.24739   2
  15  -1   1 -0.5486 3.65620   4
  15  -1   1 -3.9683 4.36839   4
  15  -1   1 5.24237 4.30192   3
  15  -1   1 5.50996 5.13803   1
  15  -1   1 0.82085 3.51722   2
  16   0  -1 0.16928 4.34861   4
  15   0  -1 2.66256 4.38561   3
  15   0  -1 2.91647 3.89601   4
  15   0  -1 3.87780 3.79523   2
  15   0  -1 -3.2188 3.68060   4
  15   0  -1 0.79801 4.49765   1
 -15   0   1 1.19949 3.95069   3
 -15   0   1 -2.5648 3.29389   4
 -15   0   1 5.46160 4.96614   2
 -15   0   1 -2.7874 4.16964   2
 -15   0   1 0.08801 4.13132   1
  14   0  -1 4.64172 4.45064   1
  14   0  -1 -0.9977 3.70158   2
  14   0  -1 2.93759 4.37568   3
  14   0  -1 1.88950 3.66847   4
 -14   0   1 1.12961 4.29093   3
 -14   0   1 1.31438 3.31005   4
 -14   0   1 2.81754 3.70611   2
 -14   0   1 2.98821 4.16298   1
 -14   0   1 1.67785 4.15149   2
  13   0  -1 0.28654 4.36690   3
  13   0  -1 1.43307 3.82058   2
 -13   0   1 -4.3126 3.87974   2
 -13   0   1 -1.3884 3.13202   4
 -13   0   1 -4.5282 4.05986   3
 -13   0   1 -5.1445 3.78675   1
 -13   0   1 2.20547 4.00231   2
  12   0  -1 6.12985 3.88696   2
  12   0  -1 5.88490 3.74438   4
  12   0  -1 6.71008 4.07971   3
  12   0  -1 2.26850 3.59235   4
 -12   0   1 -2.0055 2.68925   4
 -12   0   1 12.0589 4.91684   1
 -12   0   1 3.43607 4.21721   3
  11   0  -1 75.1369 7.93567   2
  11   0  -1 57.1047 7.38658   1
  11   0  -1 54.4813 6.56291   4
  11   0  -1 59.5292 6.93389   4
  11   0  -1 66.6826 7.81417   3
 -11   0   1 71.4570 8.04316   3
 -11   0   1 68.7502 6.61137   4
 -11   0   1 64.1583 7.92420   2
 -11   0   1 60.7885 7.47783   2
 -11   0   1 42.9198 7.87054   1
  10   0  -1 5.24332 3.33113   4
  10   0  -1 0.50335 3.43876   3
  10   0  -1 4.53935 4.28079   1
  10   0  -1 0.15266 3.25688   4
 -10   0   1 2.03496 3.84892   2
 -10   0   1 1.24829 3.07813   2
 -10   0   1 10.0559 3.95259   3
 -10   0   1 2.85748 2.89818   4
   9   0  -1 174.353 13.4373   4
   9   0  -1 184.112 14.2810   3
   9   0  -1 198.123 15.0973   1
   9   0  -1 188.876 13.7161   4
   9   0  -1 155.613 13.5827   2
   9   0  -1 153.414 13.9404   2
  -9   0   1 187.432 15.0309   2
  -9   0   1 193.295 14.5784   3
  -9   0   1 194.974 14.7773   2
   8   0  -1 56.2102 6.21178   3
   8   0  -1 42.4788 6.22812   2
   8   0  -1 42.3789 5.07011   4
   8   0  -1 60.6501 6.53266   1
   8   0  -1 36.8160 5.12570   2
   8   0  -1 40.3651 4.80668   4
  -8   0   1 46.9866 5.73500   3
  -8   0   1 54.6631 5.89171   2
  -8   0   1 55.6422 6.12740   2
  -8   0   1 39.2559 5.97569   1
  -8   0   1 38.9841 4.52755   4
   7   0  -1 105.884 8.57264   4
   7   0  -1 131.132 10.2506   3
   7   0  -1 113.396 10.0259   2
   7   0  -1 109.745 8.72190   4
   7   0  -1 121.360 10.2222   1
   7   0  -1 133.427 10.8282   2
  -7   0   1 107.524 9.44156   1
  -7   0   1 117.272 10.0686   2
  -7   0   1 107.594 9.40270   2
  -7   0   1 108.542 8.48738   4
  -7   0   1 137.453 10.5624   3
   6   0  -1 2.87759 2.74598   2
   6   0  -1 2.10388 3.52474   2
   6   0  -1 6.06037 3.07510   3
   6   0  -1 6.21294 3.58221   1
   6   0  -1 4.98912 2.83748   4
   6   0  -1 1.26928 2.68819   4
  -6   0   1 2.72415 2.88351   2
  -6   0   1 -3.6702 2.98115   2
  -6   0   1 1.26004 3.03473   1
  -6   0   1 0.89419 2.28980   4
  -6   0   1 2.23289 3.13202   3
   5   0  -1 592.028 40.9228   2
   5   0  -1 609.326 40.3974   3
   5   0  -1 672.818 41.7560   1
   5   0  -1 625.264 42.4229   2
  -5   0   1 594.987 41.2109   2
  -5   0   1 613.140 41.7719   2
  -5   0   1 613.720 39.6780   1
  -5   0   1 639.235 41.5114   3
  -5   0   1 639.635 39.9094   4
   4   0  -1 24.5094 3.37202   1
   4   0  -1 18.4206 3.36294   2
   4   0  -1 19.5129 2.68632   4
   4   0  -1 15.2233 2.48331   4
   4   0  -1 20.1211 3.14977   3
   4   0  -1 15.1900 2.99245   2
  -4   0   1 17.4184 2.99173   2
  -4   0   1 14.9457 2.85601   3
  -4   0   1 20.7328 3.24608   1
  -4   0   1 18.7491 3.39662   2
   3   0  -1 7168.96 450.177   4
   3   0  -1 7509.57 492.061   2
   3   0  -1 7901.69 476.804   1
   3   0  -1 7290.29 483.552   2
   3   0  -1 7381.97 470.936   3
   3   0  -1 6875.88 440.576   4
  -3   0   1 7108.89 461.071   3
  -3   0   1 7436.57 489.302   2
  -3   0   1 7567.61 463.447   4
  -3   0   1 7391.20 459.261   1
  -3   0   1 8103.68 515.896   2
   2   0  -1 91.8759 6.64012   2
   2   0  -1 60.9884 5.09939   3
   2   0  -1 89.2518 5.90800   1
   2   0  -1 71.4961 5.56915   2
   2   0  -1 68.3547 4.93250   4
  -2   0   1 80.4857 5.96452   2
  -2   0   1 69.4209 4.96238   4
  -2   0   1 85.5512 5.98284   3
  -2   0   1 71.2109 5.75067   2
  -2   0   1 70.3567 5.29623   1
   0   0  -1 0.11949 0.23308   3
   0   0  -1 -0.2351 0.24302   2
   0   0   1 -0.2768 0.24796   4
   0   0   1 0.03824 0.08433   1
   0   0   1 -0.1189 0.31740   2
   0   0   1 0.06861 0.25095   3
   1   0   1 1506.48 93.2836   4
  -2   0  -1 114.225 7.72163   1
  -2   0  -1 96.3830 6.94732   4
  -2   0  -1 107.443 7.59780   2
  -2   0  -1 108.276 7.72141   2
  -2   0  -1 115.681 7.52526   4
  -2   0  -1 104.842 7.47828   3
   2   0   1 113.771 7.67638   1
   2   0   1 110.403 7.66411   3
   2   0   1 111.035 7.76562   2
   2   0   1 105.262 7.61622   2
   2   0   1 101.318 7.05427   4
   2   0   1 109.636 7.38520   4
  -3   0  -1 3656.93 223.143   4
  -3   0  -1 3375.75 213.750   4
  -3   0  -1 3760.24 242.220   2
  -3   0  -1 3331.38 218.306   3
  -3   0  -1 3705.98 225.823   1
  -3   0  -1 3730.34 241.114   2
   3   0   1 3603.55 222.283   1
   3   0   1 3314.08 224.706   2
   3   0   1 3356.22 226.283   2
   3   0   1 3482.60 223.684   3
   3   0   1 3434.45 215.768   4
   3   0   1 3817.02 228.771   4
  -4   0  -1 30.1410 3.53003   2
  -4   0  -1 38.5047 3.99060   2
  -4   0  -1 39.9184 3.95370   3
  -4   0  -1 34.4340 3.67523   4
  -4   0  -1 29.7738 3.26890   4
  -4   0  -1 33.0221 4.04485   1
   4   0   1 36.6009 3.53212   4
   4   0   1 21.5788 3.39690   3
   4   0   1 26.1836 3.38052   4
   4   0   1 28.9479 3.66078   2
   4   0   1 34.5120 3.60250   2
   4   0   1 37.9409 4.25412   1
  -5   0  -1 161.788 12.3208   2
  -5   0  -1 168.648 12.3157   3
  -5   0  -1 162.778 12.0283   1
  -5   0  -1 179.147 12.8113   2
   5   0   1 167.756 12.4128   2
   5   0   1 171.920 12.7693   2
   5   0   1 167.910 11.7993   4
   5   0   1 168.711 11.6900   4
   5   0   1 180.993 12.8225   3
   5   0   1 167.245 12.2525   1
  -6   0  -1 18.6408 4.10502   1
  -6   0  -1 16.8576 3.65391   4
  -6   0  -1 16.6605 3.41343   2
  -6   0  -1 14.8394 3.71350   2
  -6   0  -1 22.6797 3.49798   4
  -6   0  -1 20.9929 3.92573   3
   6   0   1 20.2286 4.39826   1
   6   0   1 20.6254 4.10853   2
   6   0   1 18.6140 3.71215   2
   6   0   1 22.0257 3.95943   3
  -7   0  -1 195.652 14.5048   2
  -7   0  -1 198.310 13.9801   4
  -7   0  -1 191.631 14.3652   3
  -7   0  -1 181.237 14.0435   1
  -7   0  -1 194.131 14.5400   2
  -7   0  -1 180.735 12.9350   4
   7   0   1 181.293 13.1799   4
   7   0   1 189.884 14.1306   3
   7   0   1 182.694 14.0658   1
   7   0   1 201.829 14.0039   4
  -8   0  -1 51.0471 5.82000   2
  -8   0  -1 45.1341 5.37551   4
  -8   0  -1 41.5769 5.10055   2
  -8   0  -1 50.1910 5.84777   3
  -8   0  -1 57.4052 6.56724   1
  -8   0  -1 54.7978 5.16820   4
   8   0   1 44.9506 5.21807   4
   8   0   1 52.0305 6.36842   1
   8   0   1 48.4419 5.90956   3
   8   0   1 50.9312 5.63645   4
  -9   0  -1 189.589 13.6674   4
  -9   0  -1 165.700 13.6779   2
  -9   0  -1 163.806 13.1925   2
  -9   0  -1 177.452 13.7514   3
  -9   0  -1 172.448 12.6371   4
   9   0   1 166.936 12.7693   4
   9   0   1 177.637 13.2530   4
   9   0   1 163.300 13.1623   2
   9   0   1 151.369 13.2719   2
   9   0   1 178.745 13.9875   3
   9   0   1 180.937 14.1978   1
 -10   0  -1 8.36752 4.49671   1
 -10   0  -1 9.20689 3.37757   4
 -10   0  -1 8.08355 3.86761   3
  10   0   1 10.7237 3.78019   4
  10   0   1 12.2327 4.10433   4
  10   0   1 16.9187 4.27663   3
  10   0   1 13.8627 4.17686   2
  10   0   1 12.8784 3.88590   2
  10   0   1 8.31646 4.19604   1
 -11   0  -1 22.5237 4.58485   2
 -11   0  -1 23.7098 4.96130   3
 -11   0  -1 17.5990 3.93775   4
 -11   0  -1 21.7735 5.11169   2
 -11   0  -1 12.5494 5.18143   1
  11   0   1 15.3250 4.30467   2
  11   0   1 27.0314 5.97288   1
  11   0   1 19.8160 4.23305   4
  11   0   1 23.3703 5.11238   3
  11   0   1 25.8987 5.41866   2
  11   0   1 21.4442 4.72475   4
 -12   0  -1 14.1230 4.65945   2
 -12   0  -1 23.6924 5.71405   1
 -12   0  -1 20.7576 5.24755   3
 -12   0  -1 10.6576 3.75901   4
 -12   0  -1 26.1251 4.81639   2
  12   0   1 20.3921 4.51889   4
  12   0   1 19.3697 4.78908   3
  12   0   1 16.2642 4.55103   2
  12   0   1 17.0212 5.08654   2
  12   0   1 7.59523 4.08240   4
  12   0   1 14.4768 5.14486   1
 -13   0  -1 3.57440 5.05041   1
 -13   0  -1 -0.6370 3.88457   3
 -13   0  -1 5.06616 3.98521   2
 -13   0  -1 -2.9985 3.84636   2
  13   0   1 1.12497 3.75646   2
  13   0   1 11.6856 4.60956   1
  13   0   1 2.91055 3.81270   4
  13   0   1 3.66778 3.70230   3
 -14   0  -1 1.71465 4.10067   2
 -14   0  -1 1.72573 3.92233   3
 -14   0  -1 1.98515 3.82724   2
  14   0   1 -1.3127 3.69957   2
  14   0   1 6.09784 4.26111   3
  14   0   1 -0.1016 4.01363   1
 -15   0  -1 14.0340 4.91945   2
 -15   0  -1 0.90618 4.31917   3
 -15   0  -1 6.87318 4.46024   2
 -15   0  -1 -1.2962 4.89284   1
  15   0   1 6.66797 4.25898   3
  15   0   1 6.46349 5.31872   1
  15   0   1 1.00849 3.95801   2
  15   0   1 2.84842 4.33987   4
  15   0   1 3.91708 4.10917   4
  16   0   1 -4.3136 4.03681   4
  16   0   1 -0.2376 3.90840   4
  15  -1  -1 0.59954 3.87554   4
  15  -1  -1 6.37080 4.18737   4
  15  -1  -1 5.15669 3.93016   2
  15  -1  -1 5.20549 4.31842   3
  15  -1  -1 4.76110 4.94221   1
 -15   1   1 2.52087 3.93952   2
 -15   1   1 3.83233 3.70292   4
 -15   1   1 -3.1346 4.76669   1
 -15   1   1 -5.0904 4.42610   2
 -15   1   1 1.49972 3.94722   3
  14  -1  -1 -2.5141 3.86915   2
  14  -1  -1 -4.7547 3.96630   4
  14  -1  -1 3.72817 4.34286   3
  14  -1  -1 1.68389 4.04264   4
 -14   1   1 -2.0347 3.82082   2
 -14   1   1 0.20188 4.03654   3
 -14   1   1 1.90712 4.41236   1
 -14   1   1 0.65187 4.21421   2
 -14   1   1 -8.6527 3.36952   4
  13  -1  -1 0.34971 3.76620   2
  13  -1  -1 4.17835 4.74314   3
  13  -1  -1 10.9707 4.45845   4
  13  -1  -1 7.42957 4.12766   4
 -13   1   1 7.44444 4.55245   2
 -13   1   1 -2.8798 4.01249   2
 -13   1   1 6.11950 4.45099   3
 -13   1   1 5.27465 4.69138   1
  12  -1  -1 -1.3520 3.72048   4
  12  -1  -1 -4.2575 3.85721   3
  12  -1  -1 -3.7393 3.47012   2
  12  -1  -1 4.18000 3.68272   4
  12  -1  -1 -2.2070 4.14966   1
 -12   1   1 -1.5910 3.64934   3
 -12   1   1 -1.0446 2.95093   4
 -12   1   1 5.20332 3.86256   2
 -12   1   1 3.56056 4.15289   2
 -12   1   1 -0.4501 4.30377   1
  11  -1  -1 31.5150 5.79621   1
  11  -1  -1 11.4290 4.53242   3
  11  -1  -1 18.9214 4.71148   4
  11  -1  -1 24.7968 4.77112   4
  11  -1  -1 18.4628 4.73630   2
 -11   1   1 12.3416 3.89789   4
 -11   1   1 9.55377 4.53871   3
  10  -1  -1 -0.8184 3.34660   3
  10  -1  -1 1.17602 3.11514   4
  10  -1  -1 7.90881 3.72589   2
  10  -1  -1 1.93775 3.28005   4
  10  -1  -1 0.88988 4.15131   1
 -10   1   1 3.24937 3.73228   3
 -10   1   1 -0.6649 2.96603   4
   9  -1  -1 148.080 12.2626   1
   9  -1  -1 146.466 11.2129   4
   9  -1  -1 157.981 12.3622   3
   9  -1  -1 135.327 10.8610   4
  -9   1   1 162.031 12.8092   3
  -9   1   1 112.092 9.64118   4
  -9   1   1 127.691 11.1586   2
   8  -1  -1 62.7734 6.40690   4
   8  -1  -1 53.2635 6.15730   4
   8  -1  -1 70.0839 6.99014   3
   8  -1  -1 68.2119 7.24869   1
  -8   1   1 54.5015 5.70245   4
  -8   1   1 71.5386 7.13438   3
  -8   1   1 59.5878 6.47155   2
  -8   1   1 65.3027 7.60942   1
  -8   1   1 67.5111 7.15522   2
   7  -1  -1 5.28503 3.70415   1
   7  -1  -1 3.73748 3.20922   3
   7  -1  -1 7.44428 3.07483   2
   7  -1  -1 7.64682 3.29245   4
   7  -1  -1 4.73537 2.95100   4
  -7   1   1 0.35108 3.14527   2
  -7   1   1 9.69130 2.74670   4
  -7   1   1 9.28938 3.56552   2
  -7   1   1 -1.3983 3.35657   3
  -7   1   1 -2.5517 3.70967   1
   6  -1  -1 366.659 24.5304   3
   6  -1  -1 322.277 22.1263   4
   6  -1  -1 336.185 22.5644   4
   6  -1  -1 394.478 26.3774   2
   6  -1  -1 396.417 25.1996   1
  -6   1   1 357.276 23.9131   1
  -6   1   1 315.464 21.6848   4
  -6   1   1 299.930 22.3896   2
  -6   1   1 350.960 23.8733   3
  -6   1   1 350.331 24.5762   2
   5  -1  -1 1437.92 98.1674   2
   5  -1  -1 1626.12 102.172   3
   5  -1  -1 1624.34 98.9111   4
   5  -1  -1 1473.17 93.6738   4
   5  -1  -1 1668.17 101.071   1
  -5   1   1 1556.32 103.050   2
  -5   1   1 1514.55 95.8145   1
  -5   1   1 1495.10 97.3585   3
  -5   1   1 1484.87 94.0828   4
  -5   1   1 1471.09 99.5607   2
   4  -1  -1 291.689 19.5107   1
   4  -1  -1 308.696 19.8233   4
   4  -1  -1 336.809 22.3142   2
   4  -1  -1 293.678 20.0685   3
   4  -1  -1 292.219 19.3744   4
  -4   1   1 290.367 20.4528   2
  -4   1   1 296.344 19.8646   1
  -4   1   1 288.014 20.5242   2
  -4   1   1 312.047 20.7205   3
   3  -1  -1 884.437 55.9557   1
   3  -1  -1 872.369 55.2588   4
   3  -1  -1 881.848 59.1268   2
   3  -1  -1 964.581 60.3472   3
  -3   1   1 897.974 59.8740   2
  -3   1   1 854.944 58.0828   2
  -3   1   1 899.791 56.1693   4
  -3   1   1 920.117 58.6568   3
  -3   1   1 898.572 56.4897   1
   2  -1  -1 941.366 65.8745   2
   2  -1  -1 1061.94 66.5028   1
   2  -1  -1 1116.49 68.0872   4
   2  -1  -1 1099.50 69.6167   3
  -2   1   1 1073.34 66.9305   1
  -2   1   1 1150.58 69.2829   4
  -2   1   1 1060.00 68.1151   3
  -2   1   1 1040.75 69.6693   2
   1  -1  -1 9364.68 597.527   3
   1  -1  -1 9027.86 571.156   1
   1  -1  -1 9431.48 582.741   4
   1  -1  -1 9305.54 615.685   2
  -1   1   1 9722.06 610.402   3
  -1   1   1 9008.09 604.176   2
  -1   1   1 9999.99 602.130   4
  -1   1   1 9634.51 591.625   1
   0  -1  -1 -0.0346 0.43861   3
   0  -1  -1 -0.4628 0.42231   4
   0  -1  -1 -0.4173 0.39003   1
   0  -1  -1 -0.5655 0.30085   3
   0  -1  -1 0.16854 0.39969   2
   0  -1  -1 0.24876 0.37512   1
   0   1   1 0.01768 0.34487   3
   0   1   1 0.29334 0.47509   2
   0   1   1 0.18346 0.50176   4
   0   1   1 -0.1566 0.33953   3
   0   1   1 0.81768 0.45385   1
   0   1   1 0.02884 0.32978   1
   1   1   1 429.057 27.5387   3
  -2  -1  -1 143.259 9.69617   3
  -2  -1  -1 153.538 10.4798   2
  -2  -1  -1 128.099 9.56432   2
  -2  -1  -1 128.405 8.81711   4
  -2  -1  -1 147.738 9.69330   1
   2   1   1 141.963 10.0556   2
   2   1   1 140.632 9.58678   3
   2   1   1 161.811 10.1586   1
   2   1   1 155.632 9.76191   4
  -3  -1  -1 4580.06 297.314   3
  -3  -1  -1 5226.45 312.284   1
  -3  -1  -1 4834.45 317.169   2
  -3  -1  -1 4715.38 293.478   4
  -3  -1  -1 5091.30 327.306   2
   3   1   1 4461.55 293.148   3
   3   1   1 4418.32 283.632   4
   3   1   1 4881.86 319.020   2
   3   1   1 4464.75 302.756   2
   3   1   1 4955.03 301.509   4
   3   1   1 5083.73 307.290   1
  -4  -1  -1 182.077 13.0628   2
  -4  -1  -1 180.625 12.4392   1
  -4  -1  -1 193.593 12.6401   4
  -4  -1  -1 172.452 12.2449   3
  -4  -1  -1 179.434 11.9239   4
  -4  -1  -1 175.981 12.5862   2
   4   1   1 180.044 12.6053   3
   4   1   1 178.126 11.9006   4
   4   1   1 173.322 12.6845   2
   4   1   1 181.593 12.4283   1
   4   1   1 180.287 12.8126   2
   4   1   1 159.075 11.0455   4
  -5  -1  -1 518.549 34.5924   2
  -5  -1  -1 493.588 31.1700   4
  -5  -1  -1 477.733 31.7660   3
  -5  -1  -1 463.213 30.7344   1
  -5  -1  -1 521.451 32.3461   4
  -5  -1  -1 476.181 32.7077   2
   5   1   1 497.505 32.6532   3
   5   1   1 515.175 32.5496   1
   5   1   1 453.078 31.8209   2
   5   1   1 461.755 32.2937   2
   5   1   1 481.086 30.8494   4
   5   1   1 482.720 30.8003   4
  -6  -1  -1 66.9935 6.75866   1
  -6  -1  -1 66.1532 5.64727   4
  -6  -1  -1 52.9852 5.80393   2
  -6  -1  -1 58.7284 5.58764   4
  -6  -1  -1 71.7993 6.54713   3
  -6  -1  -1 71.9132 6.50776   2
   6   1   1 62.0698 6.31492   3
   6   1   1 83.8048 7.22076   2
   6   1   1 71.0910 6.60166   1
   6   1   1 70.2421 6.35734   2
  -7  -1  -1 870.862 56.4512   4
  -7  -1  -1 903.726 61.5463   2
  -7  -1  -1 887.920 60.9999   2
  -7  -1  -1 920.002 58.3945   4
  -7  -1  -1 894.720 58.3972   1
  -7  -1  -1 990.872 63.0528   3
   7   1   1 944.699 63.2003   2
   7   1   1 924.611 58.4631   4
   7   1   1 959.736 61.8121   3
   7   1   1 1046.95 63.6415   1
   7   1   1 876.022 60.7167   2
  -8  -1  -1 78.3552 7.77772   1
  -8  -1  -1 75.4883 7.50136   2
  -8  -1  -1 101.771 8.15542   2
  -8  -1  -1 78.9181 6.62471   4
  -8  -1  -1 81.5261 7.70163   3
  -8  -1  -1 62.8375 6.50282   4
   8   1   1 72.6787 7.66797   2
   8   1   1 80.4609 7.48399   2
   8   1   1 75.3729 7.36196   3
   8   1   1 71.5594 7.36049   1
   8   1   1 71.3601 6.72171   4
   8   1   1 77.5083 6.75261   4
  -9  -1  -1 145.800 11.8102   3
  -9  -1  -1 127.161 10.4517   4
  -9  -1  -1 131.985 11.2942   2
  -9  -1  -1 153.975 12.3960   2
  -9  -1  -1 141.790 10.6526   4
  -9  -1  -1 160.312 12.4616   1
   9   1   1 149.257 11.2566   4
   9   1   1 135.196 11.6708   3
   9   1   1 145.284 12.2823   1
   9   1   1 130.631 10.5388   4
 -10  -1  -1 27.9161 5.71019   1
 -10  -1  -1 16.2676 3.92137   4
 -10  -1  -1 16.7115 4.57182   3
 -10  -1  -1 17.3018 4.46237   2
 -10  -1  -1 7.86136 2.98824   4
 -10  -1  -1 22.0108 4.09660   2
  10   1   1 15.3585 4.52126   2
  10   1   1 17.3945 5.03387   1
  10   1   1 13.0945 3.92455   4
  10   1   1 14.4216 3.99196   4
  10   1   1 16.7782 4.58224   3
  10   1   1 13.6333 3.84346   2
 -11  -1  -1 42.6999 6.76308   1
 -11  -1  -1 35.4055 6.10063   3
 -11  -1  -1 36.3273 5.03695   4
  11   1   1 47.0561 6.70035   2
  11   1   1 43.3466 6.39112   3
  11   1   1 44.4645 6.96214   1
  11   1   1 38.6501 5.66304   2
  11   1   1 51.7731 6.05767   4
  11   1   1 47.6305 5.83230   4
 -12  -1  -1 3.70174 3.83671   2
 -12  -1  -1 1.29707 3.93258   1
 -12  -1  -1 0.89700 3.92865   3
 -12  -1  -1 -0.4157 3.16104   2
  12   1   1 -1.7982 4.04213   2
  12   1   1 4.34914 4.49077   1
  12   1   1 2.87593 3.49158   2
  12   1   1 -0.9912 3.56722   3
  12   1   1 0.32763 3.34376   4
 -13  -1  -1 0.50901 4.09267   2
 -13  -1  -1 1.88648 3.69674   3
 -13  -1  -1 0.54366 3.69600   2
  13   1   1 -1.4262 3.63087   2
  13   1   1 8.16037 4.18172   3
  13   1   1 -0.2572 3.31185   4
  13   1   1 -1.9816 3.77815   2
  13   1   1 0.68539 3.59337   4
  13   1   1 -2.3555 4.43850   1
 -14  -1  -1 -1.8326 3.74072   2
 -14  -1  -1 -4.1677 3.92952   3
 -14  -1  -1 3.78461 4.10159   2
  14   1   1 2.23383 4.36197   2
  14   1   1 3.92243 4.68100   1
  14   1   1 6.04571 4.26170   3
  14   1   1 0.89841 3.33379   2
  14   1   1 -2.0915 3.30338   4
  14   1   1 0.06838 3.77794   4
 -15  -1  -1 5.19874 4.06598   2
 -15  -1  -1 4.26161 5.24370   1
 -15  -1  -1 11.0817 4.67536   2
  15   1   1 6.73459 4.46554   3
  15   1   1 1.42593 3.98374   2
  15   1   1 5.49652 4.44161   4
  15   1   1 3.57689 3.81204   4
  16   1   1 0.33660 3.91410   4
  16   1   1 0.08102 3.58286   4
  15  -2  -1 -2.7036 3.83989   4
  15  -2  -1 -2.8883 4.61393   1
  15  -2  -1 1.33171 4.85373   3
  15  -2  -1 4.04748 4.40490   4
 -15   2   1 6.16466 4.48785   4
 -15   2   1 1.74956 4.36429   2
 -15   2   1 0.82707 5.26465   1
 -15   2   1 -4.5624 3.88643   2
  14  -2  -1 0.00000 4.17355   3
  14  -2  -1 -3.6748 3.56625   2
 -14   2   1 -1.8143 4.41673   2
 -14   2   1 1.13115 3.38119   4
 -14   2   1 -2.6902 4.20165   3
 -14   2   1 7.03549 4.86428   1
 -14   2   1 2.24514 4.02036   2
  13  -2  -1 5.93056 4.76120   3
  13  -2  -1 -9.2396 3.99857   4
  13  -2  -1 11.2777 6.28480   1
  13  -2  -1 6.12388 3.92569   2
  13  -2  -1 -4.7032 3.54991   4
 -13   2   1 4.48288 4.42039   2
 -13   2   1 8.62155 4.72047   3
 -13   2   1 3.59343 4.23369   2
 -13   2   1 3.31199 4.73868   1
  12  -2  -1 0.46665 3.92238   3
  12  -2  -1 1.29997 3.97247   2
  12  -2  -1 7.03274 3.88439   4
  12  -2  -1 1.30539 4.41738   1
  12  -2  -1 -0.0796 3.77730   4
 -12   2   1 5.75920 3.88011   2
 -12   2   1 -1.2243 3.03476   4
 -12   2   1 -0.5180 4.37424   3
 -12   2   1 7.16241 4.14577   2
  11  -2  -1 60.5523 7.24258   4
  11  -2  -1 49.1683 7.63673   1
  11  -2  -1 42.7093 6.60113   2
  11  -2  -1 52.8491 6.64389   4
  11  -2  -1 44.5993 6.60226   3
 -11   2   1 56.8012 7.14116   2
 -11   2   1 65.0782 7.97970   3
 -11   2   1 59.2676 6.55062   4
 -11   2   1 62.5382 7.55998   2
  10  -2  -1 -0.8530 3.57635   4
  10  -2  -1 6.57844 3.82551   3
  10  -2  -1 2.45060 3.43452   4
  10  -2  -1 -2.4967 3.14839   2
  10  -2  -1 -0.4412 4.07770   1
 -10   2   1 2.48633 4.24236   1
 -10   2   1 -3.6962 3.56253   2
 -10   2   1 1.25616 3.77779   3
 -10   2   1 5.88613 3.11922   4
 -10   2   1 -3.1953 3.30331   2
   9  -2  -1 70.6729 7.48082   3
   9  -2  -1 65.3385 7.16912   4
   9  -2  -1 70.5632 7.24559   4
   9  -2  -1 57.6423 7.32496   1
  -9   2   1 56.8619 7.04568   3
  -9   2   1 75.3680 6.95679   4
  -9   2   1 64.4925 7.63827   1
   8  -2  -1 21.0495 4.29906   4
   8  -2  -1 19.6044 4.78365   1
   8  -2  -1 19.5132 4.22517   3
   8  -2  -1 20.7739 4.23969   2
   8  -2  -1 22.9926 4.25297   4
  -8   2   1 22.7851 4.07882   2
  -8   2   1 26.0828 4.30134   3
  -8   2   1 17.8084 4.67738   1
  -8   2   1 16.9396 3.66474   4
  -8   2   1 18.0791 4.36800   2
   7  -2  -1 31.9584 4.85273   4
   7  -2  -1 29.7232 4.66601   4
   7  -2  -1 32.1022 4.51052   3
   7  -2  -1 39.5922 5.75819   1
  -7   2   1 41.9294 4.80043   4
  -7   2   1 27.4397 4.80232   2
  -7   2   1 36.4129 5.04181   3
  -7   2   1 31.4798 4.37784   2
  -7   2   1 29.2508 5.30268   1
   6  -2  -1 8.07307 3.10324   2
   6  -2  -1 8.60201 4.04475   1
   6  -2  -1 11.4483 3.46982   3
  -6   2   1 9.25078 3.86505   1
  -6   2   1 5.24342 3.40455   3
  -6   2   1 10.9889 3.46520   2
  -6   2   1 4.31226 2.80832   4
  -6   2   1 10.7215 3.22059   2
   5  -2  -1 227.188 16.4514   1
   5  -2  -1 254.507 17.2859   4
   5  -2  -1 238.366 17.3308   2
   5  -2  -1 260.064 17.8101   3
   5  -2  -1 250.534 16.9497   4
  -5   2   1 253.550 18.0584   2
  -5   2   1 242.842 17.3084   3
  -5   2   1 258.317 17.6868   1
  -5   2   1 265.820 18.7542   2
   4  -2  -1 1735.08 108.983   4
   4  -2  -1 1595.07 110.432   2
   4  -2  -1 1744.52 109.811   1
   4  -2  -1 1728.23 111.907   3
   4  -2  -1 1873.51 113.866   4
  -4   2   1 1775.18 110.396   4
  -4   2   1 1835.84 115.909   3
  -4   2   1 1834.71 113.047   1
  -4   2   1 1746.46 116.372   2
  -4   2   1 1798.16 118.363   2
   3  -2  -1 -0.9674 2.30758   3
   3  -2  -1 2.37181 2.67579   1
   3  -2  -1 2.02911 2.41989   4
   3  -2  -1 7.39344 2.34368   2
  -3   2   1 2.92965 2.53651   3
  -3   2   1 7.64142 2.84061   1
  -3   2   1 4.22134 2.26277   4
  -3   2   1 7.67476 2.26940   2
   2  -2  -1 13.2129 2.30308   3
   2  -2  -1 7.20502 2.35966   4
   2  -2  -1 4.96793 2.24398   2
   2  -2  -1 7.94081 2.61114   1
  -2   2   1 8.54555 2.69696   1
  -2   2   1 11.7035 2.10141   2
  -2   2   1 13.2695 2.40274   3
  -2   2   1 19.8119 2.90045   4
   1  -2  -1 1823.75 128.242   2
   1  -2  -1 2297.57 137.785   1
   1  -2  -1 2299.39 137.416   4
   1  -2  -1 2147.53 135.895   3
  -1   2   1 2034.31 136.166   2
  -1   2   1 2104.78 134.380   3
  -1   2   1 2226.05 135.243   1
  -1   2   1 2031.22 128.221   4
   0  -2  -1 2810.76 175.217   1
   0  -2  -1 2957.63 179.614   4
   0  -2  -1 2910.28 178.584   1
   0  -2  -1 2896.29 182.702   3
   0  -2  -1 2844.20 187.148   2
   0   2   1 2551.74 166.672   1
   0   2   1 2936.88 179.491   1
  -1  -2  -1 4739.67 286.968   1
  -1  -2  -1 4352.04 290.089   2
  -1  -2  -1 4124.09 272.417   3
  -1  -2  -1 4699.16 284.385   4
   1   2   1 4249.09 286.101   2
   1   2   1 4940.35 293.930   1
   1   2   1 4483.71 277.083   4
   1   2   1 4337.58 279.978   3
  -2  -2  -1 421.471 26.9844   1
  -2  -2  -1 435.714 29.1750   2
  -2  -2  -1 498.536 29.3599   4
  -2  -2  -1 421.298 27.4924   3
   2   2   1 447.572 28.4671   3
   2   2   1 484.426 28.8643   4
   2   2   1 413.482 28.3211   2
   2   2   1 360.099 24.9771   1
  -3  -2  -1 872.796 56.6385   2
  -3  -2  -1 775.774 49.8899   1
  -3  -2  -1 827.817 51.1744   4
  -3  -2  -1 801.763 51.9570   3
  -3  -2  -1 840.809 55.4335   2
   3   2   1 799.065 53.8150   2
   3   2   1 728.187 49.3735   3
   3   2   1 860.147 52.8128   1
   3   2   1 835.126 51.4701   4
  -4  -2  -1 485.475 33.6055   3
  -4  -2  -1 565.442 37.8619   2
  -4  -2  -1 537.388 34.8471   1
  -4  -2  -1 528.048 36.5199   2
   4   2   1 646.027 41.1438   2
   4   2   1 543.196 35.8075   3
   4   2   1 574.526 35.5279   4
   4   2   1 581.261 36.3277   1
   4   2   1 591.333 36.1721   4
   4   2   1 521.313 36.2575   2
  -5  -2  -1 1088.53 73.0464   2
  -5  -2  -1 1121.40 70.2330   1
  -5  -2  -1 1156.32 75.8802   2
  -5  -2  -1 1054.13 67.2349   4
  -5  -2  -1 1082.81 70.5188   3
   5   2   1 1140.38 70.8787   1
   5   2   1 1096.04 71.0128   3
   5   2   1 1133.56 74.8014   2
   5   2   1 1051.92 71.7752   2
  -6  -2  -1 44.1064 5.14882   3
  -6  -2  -1 39.7018 4.20134   4
  -6  -2  -1 52.0603 5.24577   2
  -6  -2  -1 43.8841 5.31578   1
  -6  -2  -1 37.0562 4.93453   2
   6   2   1 37.9137 5.06214   1
   6   2   1 41.4369 4.12815   4
   6   2   1 39.5375 4.30865   4
   6   2   1 37.4574 4.74239   2
   6   2   1 36.3729 4.83072   3
   6   2   1 34.5304 4.98521   2
  -7  -2  -1 285.118 19.2465   4
  -7  -2  -1 318.803 22.2926   2
  -7  -2  -1 295.740 21.0207   2
  -7  -2  -1 264.517 19.2605   3
  -7  -2  -1 301.636 20.6424   1
   7   2   1 287.176 21.1135   2
   7   2   1 289.239 19.4070   4
   7   2   1 318.540 21.2243   1
   7   2   1 284.907 19.1062   4
   7   2   1 293.648 20.9285   2
   7   2   1 295.605 20.5326   3
  -8  -2  -1 296.286 21.5289   2
  -8  -2  -1 274.464 19.2042   4
  -8  -2  -1 337.289 22.5417   3
  -8  -2  -1 306.634 21.8113   2
  -8  -2  -1 289.864 20.6738   1
   8   2   1 300.663 21.4972   2
   8   2   1 295.952 20.7300   1
   8   2   1 297.766 21.7928   2
   8   2   1 296.368 21.0775   3
   8   2   1 269.721 18.9371   4
   8   2   1 307.727 20.1660   4
  -9  -2  -1 278.057 20.9619   2
  -9  -2  -1 282.706 19.3722   4
  -9  -2  -1 267.270 20.0888   2
  -9  -2  -1 299.411 21.0191   3
  -9  -2  -1 286.527 20.5407   1
   9   2   1 291.188 20.8408   3
   9   2   1 291.890 21.8201   2
   9   2   1 278.521 20.7341   2
   9   2   1 276.394 19.1048   4
   9   2   1 318.051 22.0114   1
   9   2   1 269.602 18.8907   4
 -10  -2  -1 52.7977 6.50919   2
 -10  -2  -1 48.1304 5.68876   4
 -10  -2  -1 40.0748 6.25430   1
 -10  -2  -1 48.3194 6.23955   3
 -10  -2  -1 39.5593 5.50757   2
  10   2   1 53.7788 5.71948   4
  10   2   1 39.8472 6.04918   1
  10   2   1 55.4603 6.61234   3
  10   2   1 48.0428 5.48464   4
 -11  -2  -1 15.2425 4.73963   1
 -11  -2  -1 13.5297 4.54477   2
 -11  -2  -1 8.98768 3.84072   2
 -11  -2  -1 9.54114 4.35830   3
  11   2   1 14.0359 4.98104   1
  11   2   1 11.9625 3.45224   4
  11   2   1 8.49259 4.23941   3
  11   2   1 14.0728 3.79182   4
  12   2   1 2.51430 3.49676   2
  12   2   1 -1.4628 3.57215   3
  12   2   1 5.24344 3.24120   4
  12   2   1 8.11927 4.06179   1
  12   2   1 7.78824 3.24097   4
  12   2   1 5.78934 4.10397   2
  13   2   1 18.6212 4.72110   4
  13   2   1 16.3292 5.40853   2
  13   2   1 29.2029 5.63551   2
  13   2   1 31.1159 5.73169   3
  13   2   1 25.3515 6.02951   1
 -14  -2  -1 -2.2620 4.17733   1
 -14  -2  -1 -2.8854 3.91621   3
 -14  -2  -1 2.56462 3.99147   2
 -14  -2  -1 5.10321 3.79082   2
  14   2   1 1.83603 3.71526   2
  14   2   1 -7.5671 4.45343   2
  14   2   1 -2.4814 3.67342   1
  14   2   1 1.19349 3.14338   4
  14   2   1 0.32112 3.62707   4
  14   2   1 -0.8638 3.71390   3
 -15  -2  -1 3.90379 4.82097   1
 -15  -2  -1 1.94763 4.47214   3
 -15  -2  -1 1.69910 4.20415   2
 -15  -2  -1 2.69549 4.24701   2
  15   2   1 -0.6481 3.20901   4
  15   2   1 3.67917 4.07764   2
  15   2   1 2.35411 4.65985   2
  15   2   1 -1.2507 4.06257   4
  16   2   1 5.15329 4.03685   4
  16   2   1 2.28456 3.60668   4
  15  -3  -1 2.21975 4.50543   4
  15  -3  -1 -6.6965 3.87477   4
 -15   3   1 -6.7978 4.08749   2
 -15   3   1 3.64293 4.13867   2
  14  -3  -1 -3.2010 3.34758   2
  14  -3  -1 -7.2578 4.07471   3
 -14   3   1 0.26232 4.64793   1
 -14   3   1 -3.3496 4.29961   3
 -14   3   1 1.31479 4.18508   2
 -14   3   1 -0.3426 3.79727   2
 -14   3   1 3.86241 3.72118   4
  13  -3  -1 4.61695 4.68401   1
  13  -3  -1 -1.7960 4.26178   4
  13  -3  -1 4.92070 4.39628   3
  13  -3  -1 7.03942 3.76751   2
  13  -3  -1 6.72492 4.31444   4
 -13   3   1 9.91770 4.80115   2
 -13   3   1 3.42867 4.24984   2
 -13   3   1 1.81021 4.31829   3
  12  -3  -1 0.11161 3.81261   4
  12  -3  -1 1.42934 3.69413   2
  12  -3  -1 3.65573 4.06915   4
  12  -3  -1 5.44129 4.56871   1
  12  -3  -1 -0.4518 3.94845   3
 -12   3   1 -1.4267 3.95269   2
 -12   3   1 0.82469 4.58757   2
 -12   3   1 -3.7467 3.19767   4
 -12   3   1 6.03113 4.12790   3
  11  -3  -1 19.7828 4.53460   2
  11  -3  -1 8.86130 4.74359   3
  11  -3  -1 11.7211 4.77556   1
  11  -3  -1 12.7112 4.80932   4
  11  -3  -1 15.2161 4.71117   4
 -11   3   1 8.74257 4.69156   3
 -11   3   1 5.27915 5.08367   1
 -11   3   1 14.1498 4.18790   4
 -11   3   1 12.6258 4.35802   2
 -11   3   1 10.3694 4.72933   2
  10  -3  -1 19.6387 5.10336   3
  10  -3  -1 27.1122 5.25061   4
  10  -3  -1 15.1218 5.12501   1
  10  -3  -1 26.2549 5.13953   4
  10  -3  -1 28.0290 5.05253   2
 -10   3   1 27.4334 5.44916   2
 -10   3   1 31.2537 5.54762   3
 -10   3   1 21.2325 4.88474   2
 -10   3   1 22.4494 4.50327   4
 -10   3   1 22.4516 5.75076   1
   9  -3  -1 41.0730 5.70899   4
   9  -3  -1 38.7329 5.54747   2
   9  -3  -1 37.2286 5.91383   4
   9  -3  -1 48.6629 6.01794   3
   9  -3  -1 36.3783 6.57124   1
  -9   3   1 55.7366 6.37297   3
  -9   3   1 45.1421 5.50516   4
  -9   3   1 37.7682 6.36804   1
  -9   3   1 46.3134 6.35042   2
  -9   3   1 50.0736 6.35818   2
   8  -3  -1 2.77357 3.65906   4
   8  -3  -1 14.2311 3.77592   2
   8  -3  -1 14.1022 3.89091   3
   8  -3  -1 17.4456 4.25117   4
   8  -3  -1 15.8513 4.68016   1
  -8   3   1 11.1257 3.44849   4
  -8   3   1 17.0624 4.55516   1
   7  -3  -1 109.389 9.58518   4
   7  -3  -1 124.611 10.5849   1
   7  -3  -1 124.451 10.0809   3
   7  -3  -1 124.280 10.0038   2
   7  -3  -1 122.267 9.81914   4
  -7   3   1 103.940 10.0197   1
  -7   3   1 125.803 10.5549   2
  -7   3   1 100.750 9.52036   2
  -7   3   1 113.961 9.14733   4
  -7   3   1 131.526 10.3916   3
   6  -3  -1 14.0984 3.66729   3
   6  -3  -1 13.5651 4.14412   1
  -6   3   1 14.6185 3.98525   2
  -6   3   1 10.1645 3.40347   2
  -6   3   1 20.6759 4.29131   3
  -6   3   1 22.9623 4.22134   4
  -6   3   1 21.1223 5.02704   1
   5  -3  -1 1130.85 73.7553   4
   5  -3  -1 1236.18 77.6436   1
   5  -3  -1 1257.87 78.1445   4
   5  -3  -1 1297.54 81.7673   3
  -5   3   1 1239.48 82.2490   2
  -5   3   1 1203.28 78.3634   3
  -5   3   1 1185.51 80.0470   2
  -5   3   1 1195.82 76.4027   1
   4  -3  -1 41.3913 5.00467   1
   4  -3  -1 40.5350 4.57009   2
   4  -3  -1 43.8095 4.67738   4
   4  -3  -1 49.1862 5.21699   4
   4  -3  -1 41.0061 4.73893   3
  -4   3   1 39.3879 5.46374   1
  -4   3   1 52.1177 5.08100   3
  -4   3   1 62.6480 5.53221   4
  -4   3   1 47.5750 4.76124   2
   3  -3  -1 258.912 17.9012   1
   3  -3  -1 286.995 19.5560   2
   3  -3  -1 269.569 18.1706   4
   3  -3  -1 288.640 19.1870   3
  -3   3   1 282.073 18.9281   3
  -3   3   1 298.733 19.1326   4
  -3   3   1 269.096 18.8936   2
  -3   3   1 275.245 18.7101   1
   2  -3  -1 192.958 13.6165   2
   2  -3  -1 191.979 13.2065   1
   2  -3  -1 189.785 13.0889   3
   2  -3  -1 201.948 13.4605   4
  -2   3   1 207.953 13.7216   4
  -2   3   1 205.025 13.6725   1
  -2   3   1 204.014 14.0561   2
  -2   3   1 186.759 12.9965   3
   1  -3  -1 311.910 21.0899   2
   1  -3  -1 309.024 20.2946   3
   1  -3  -1 331.773 20.8955   1
  -1   3   1 295.631 20.4849   2
  -1   3   1 308.245 20.0605   4
  -1   3   1 328.543 20.7243   1
  -1   3   1 318.121 20.5976   3
   0  -3  -1 832.978 52.4730   1
   0  -3  -1 971.827 57.1424   4
   0  -3  -1 836.763 53.6061   3
   0  -3  -1 758.768 49.9408   1
   0   3   1 851.112 53.0741   1
   0   3   1 809.023 54.5221   2
   0   3   1 927.098 55.5406   4
   0   3   1 870.084 53.6855   1
   0   3   1 773.421 51.3274   3
  -1  -3  -1 385.426 24.1067   1
  -1  -3  -1 309.071 21.5858   1
  -1  -3  -1 389.678 24.0565   4
  -1  -3  -1 346.719 24.0159   2
  -1  -3  -1 361.065 23.4320   3
   1   3   1 354.763 24.3293   2
   1   3   1 366.952 23.6394   3
   1   3   1 424.127 25.5059   1
   1   3   1 419.907 25.1073   4
   1   3   1 399.653 24.6232   1
  -2  -3  -1 497.050 30.8798   4
  -2  -3  -1 467.665 32.0085   2
  -2  -3  -1 469.097 30.7108   3
  -2  -3  -1 541.101 32.8058   1
   2   3   1 509.036 31.2556   4
   2   3   1 537.601 32.6981   1
   2   3   1 477.922 31.0226   3
   2   3   1 421.456 30.2280   2
  -3  -3  -1 4578.14 282.180   4
  -3  -3  -1 4569.49 300.647   2
  -3  -3  -1 4542.47 289.337   3
  -3  -3  -1 4533.96 281.934   1
  -3  -3  -1 4689.68 305.379   2
   3   3   1 4604.89 284.331   1
   3   3   1 4568.13 290.335   3
   3   3   1 4360.98 274.921   4
   3   3   1 4457.04 296.281   2
  -4  -3  -1 115.440 8.44106   3
  -4  -3  -1 120.480 9.04946   2
  -4  -3  -1 105.327 8.06185   1
  -4  -3  -1 123.200 9.27454   2
   4   3   1 115.865 9.04643   2
   4   3   1 111.477 8.36392   3
   4   3   1 124.129 8.14313   4
   4   3   1 105.620 8.04430   1
  -5  -3  -1 916.005 57.7723   4
  -5  -3  -1 833.100 58.7840   2
  -5  -3  -1 914.056 58.4262   1
  -5  -3  -1 929.956 60.3048   3
  -5  -3  -1 916.898 61.8893   2
   5   3   1 964.940 60.1882   1
   5   3   1 923.664 62.2981   2
   5   3   1 986.083 62.4003   3
   5   3   1 1038.46 66.7766   2
  -6  -3  -1 466.597 33.4519   2
  -6  -3  -1 520.756 33.7616   1
  -6  -3  -1 590.901 35.5756   4
  -6  -3  -1 504.619 35.0796   2
  -6  -3  -1 518.299 34.3130   3
   6   3   1 525.456 35.6603   2
   6   3   1 503.211 33.0945   1
   6   3   1 510.249 32.5986   4
   6   3   1 492.888 33.3373   3
   6   3   1 522.007 35.7826   2
  -7  -3  -1 1064.35 67.3465   1
  -7  -3  -1 1104.22 72.9746   2
  -7  -3  -1 1005.56 68.7144   2
  -7  -3  -1 958.542 62.8396   4
  -7  -3  -1 1069.93 69.0787   3
   7   3   1 993.676 68.7302   2
   7   3   1 1214.50 72.7089   1
   7   3   1 951.651 62.4891   4
   7   3   1 1082.16 71.8047   2
   7   3   1 1067.60 68.9277   3
   7   3   1 1081.96 66.9277   4
  -8  -3  -1 2.99071 2.46011   4
  -8  -3  -1 -2.7778 2.49332   2
  -8  -3  -1 -2.5174 3.38799   1
  -8  -3  -1 -2.0156 3.23805   2
   8   3   1 1.20966 2.38724   4
   8   3   1 2.48983 3.11785   2
   8   3   1 4.83263 3.24396   3
   8   3   1 0.28191 2.21495   4
   8   3   1 -4.6748 3.26881   1
   8   3   1 2.94013 2.65472   2
  -9  -3  -1 142.307 11.2611   2
  -9  -3  -1 121.730 10.5521   1
  -9  -3  -1 131.410 11.2116   2
  -9  -3  -1 117.409 9.28492   4
   9   3   1 109.721 9.86561   3
   9   3   1 132.041 10.9397   2
   9   3   1 130.963 9.74209   4
   9   3   1 119.079 10.8962   2
 -10  -3  -1 167.657 13.1493   2
 -10  -3  -1 142.002 11.2015   4
 -10  -3  -1 145.530 12.7426   2
 -10  -3  -1 154.649 12.9769   1
  10   3   1 168.298 13.3012   3
  10   3   1 169.099 13.9889   2
  10   3   1 139.274 12.0929   2
  10   3   1 175.493 13.4911   1
  10   3   1 123.785 10.0255   4
  10   3   1 163.651 11.7624   4
 -11  -3  -1 23.1928 4.63150   2
 -11  -3  -1 27.0593 5.33256   2
 -11  -3  -1 27.4561 4.38460   4
 -11  -3  -1 25.2997 5.29339   3
  11   3   1 24.2051 4.21065   4
  11   3   1 15.2418 4.26926   2
  11   3   1 16.9973 4.71207   3
  11   3   1 23.6225 5.35616   1
  11   3   1 18.5055 4.73620   2
  11   3   1 18.9048 3.77019   4
 -12  -3  -1 3.64025 4.06267   2
 -12  -3  -1 2.87025 3.78900   3
 -12  -3  -1 -2.2534 3.08689   2
  12   3   1 0.25327 3.64147   1
  12   3   1 6.57231 3.19865   4
  12   3   1 -3.0796 2.86658   4
  12   3   1 7.60416 4.57551   3
 -13  -3  -1 23.2139 5.96557   1
 -13  -3  -1 25.9025 5.29503   3
 -13  -3  -1 30.5638 6.04547   2
 -13  -3  -1 22.2092 5.55765   2
  13   3   1 30.7657 6.41383   2
  13   3   1 33.3522 5.98013   2
  13   3   1 25.6569 6.07573   1
 -14  -3  -1 13.4824 4.58874   3
 -14  -3  -1 0.50274 4.63333   1
  14   3   1 17.1520 5.53091   2
  14   3   1 2.85136 3.90886   4
  14   3   1 6.33902 3.45654   4
  14   3   1 -3.7634 4.25852   2
 -15  -3  -1 -0.8330 4.24565   2
 -15  -3  -1 3.13530 4.18377   3
 -15  -3  -1 4.77197 4.03795   2
 -15  -3  -1 -9.4515 4.42773   1
  15   3   1 -1.9993 3.68726   2
  15   3   1 -0.1080 4.16177   3
  15   3   1 2.41391 4.83544   2
  15   3   1 1.45951 3.23099   4
  15   3   1 -0.8512 3.76979   4
  16   3   1 1.95428 3.75659   4
  16   3   1 -0.0722 3.69191   4
  15  -4  -1 5.04073 4.41637   4
  15  -4  -1 5.08339 4.34895   4
  14  -4  -1 1.61548 4.13827   3
  14  -4  -1 0.47169 4.73413   4
  14  -4  -1 -1.7917 3.77436   2
  14  -4  -1 -3.5244 5.14555   1
 -14   4   1 -0.8958 3.69267   4
 -14   4   1 1.18851 4.51421   1
 -14   4   1 -4.8822 3.64240   3
 -14   4   1 0.19670 4.11513   2
 -14   4   1 0.80410 4.16590   2
  13  -4  -1 1.02056 4.36698   3
  13  -4  -1 7.56065 4.92399   1
  13  -4  -1 6.60370 4.46554   4
  13  -4  -1 1.86891 3.48700   2
  13  -4  -1 -0.5176 3.97697   4
 -13   4   1 1.12654 3.66519   4
 -13   4   1 0.99804 4.10869   2
 -13   4   1 4.13227 4.37458   3
 -13   4   1 2.09763 4.09280   2
  12  -4  -1 -2.7274 3.18596   2
  12  -4  -1 -1.4318 3.76683   4
  12  -4  -1 2.21913 3.81856   3
  12  -4  -1 6.34464 4.06157   4
  12  -4  -1 -3.6429 4.27258   1
 -12   4   1 -4.7024 3.08236   4
 -12   4   1 6.27496 4.33779   2
 -12   4   1 -1.0030 3.41563   3
 -12   4   1 -2.3335 3.81294   2
 -12   4   1 -3.4087 4.44182   1
  11  -4  -1 24.6440 5.63935   4
  11  -4  -1 27.7799 6.20574   1
  11  -4  -1 21.4865 4.90795   2
  11  -4  -1 20.4087 5.16856   4
  11  -4  -1 22.9912 5.22398   3
 -11   4   1 22.5591 5.13949   2
 -11   4   1 24.1694 5.39338   2
 -11   4   1 22.7124 5.40744   3
 -11   4   1 24.8713 6.13717   1
 -11   4   1 13.6659 4.09915   4
  10  -4  -1 11.1325 4.24554   4
  10  -4  -1 12.3435 4.38097   3
  10  -4  -1 13.7104 4.30316   2
  10  -4  -1 7.22162 4.60521   1
 -10   4   1 14.7829 4.59479   2
 -10   4   1 11.2179 4.34076   3
 -10   4   1 8.72583 3.91998   2
 -10   4   1 16.0773 4.38266   4
 -10   4   1 12.3016 5.37976   1
   9  -4  -1 23.3903 5.24955   1
   9  -4  -1 12.2843 4.44938   4
   9  -4  -1 16.6206 4.14397   2
   9  -4  -1 23.0552 4.72038   3
   9  -4  -1 13.2585 4.39275   4
  -9   4   1 21.2159 4.27145   4
  -9   4   1 24.5238 5.08844   2
  -9   4   1 13.0909 4.12918   2
  -9   4   1 22.0847 5.79021   1
  -9   4   1 18.9402 4.56344   3
   8  -4  -1 22.7595 4.56998   4
   8  -4  -1 6.27118 3.61017   4
   8  -4  -1 9.53720 4.07065   1
   8  -4  -1 10.6330 3.42428   2
  -8   4   1 13.5033 3.92573   2
  -8   4   1 6.01888 3.74096   2
  -8   4   1 16.2452 4.24684   3
  -8   4   1 13.9369 3.76318   4
  -8   4   1 16.3963 5.00379   1
   7  -4  -1 194.133 14.6621   1
   7  -4  -1 143.739 12.4924   2
   7  -4  -1 178.732 13.5468   3
  -7   4   1 182.853 14.0138   3
  -7   4   1 199.812 14.8875   1
  -7   4   1 170.683 12.7715   4
   6  -4  -1 -0.8893 2.87057   2
   6  -4  -1 1.09231 3.83421   1
   6  -4  -1 0.84452 3.33718   4
   6  -4  -1 -0.5789 3.36160   4
   6  -4  -1 2.75836 3.30753   3
  -6   4   1 0.34879 3.29649   4
  -6   4   1 2.97221 3.41866   3
  -6   4   1 3.06118 3.99378   1
   5  -4  -1 188.274 13.7925   3
   5  -4  -1 180.492 13.3447   4
   5  -4  -1 214.085 14.7862   4
   5  -4  -1 181.347 13.6211   2
   5  -4  -1 189.848 14.0309   1
  -5   4   1 188.346 13.9729   2
  -5   4   1 185.556 13.9235   1
  -5   4   1 187.616 14.0911   2
  -5   4   1 162.629 12.7151   4
  -5   4   1 201.169 14.2878   3
   4  -4  -1 296.476 20.1183   1
   4  -4  -1 294.535 20.1644   3
   4  -4  -1 300.254 20.1733   4
  -4   4   1 310.574 20.3598   4
  -4   4   1 304.268 21.0860   2
  -4   4   1 271.582 19.4219   1
  -4   4   1 296.821 20.3284   3
   3  -4  -1 2912.68 182.779   1
   3  -4  -1 2757.86 177.137   4
   3  -4  -1 2993.85 190.139   3
   3  -4  -1 2776.55 188.105   2
  -3   4   1 3151.80 191.074   1
  -3   4   1 3064.14 192.742   3
  -3   4   1 3192.74 191.695   4
  -3   4   1 2824.66 190.027   2
   2  -4  -1 641.988 40.2546   4
   2  -4  -1 644.535 41.1143   3
   2  -4  -1 632.894 40.0745   1
   2  -4  -1 608.761 41.0867   2
  -2   4   1 598.100 38.7869   1
  -2   4   1 693.481 42.0301   4
  -2   4   1 645.717 41.1801   3
  -2   4   1 530.904 38.0897   2
   1  -4  -1 856.875 52.1932   1
   1  -4  -1 799.805 51.0372   3
   1  -4  -1 765.102 48.7855   4
   1  -4  -1 783.266 52.2233   2
  -1   4   1 800.109 52.8775   2
  -1   4   1 808.672 50.3689   4
  -1   4   1 816.348 51.6348   3
  -1   4   1 700.560 46.7659   1
   0  -4  -1 67.4708 5.15883   1
   0  -4  -1 77.0102 5.74691   4
   0  -4  -1 72.7211 4.88208   3
   0  -4  -1 56.6897 4.94682   1
   0   4   1 64.9061 4.59594   3
   0   4   1 81.3946 5.82076   4
   0   4   1 64.5236 5.08807   2
   0   4   1 72.9811 5.52998   1
  -1  -4  -1 4089.36 246.051   4
  -1  -4  -1 3696.13 239.303   3
  -1  -4  -1 3809.71 237.440   1
  -1  -4  -1 3871.59 254.254   2
  -1  -4  -1 3896.35 240.367   1
   1   4   1 3548.40 228.648   1
   1   4   1 3929.58 256.482   2
   1   4   1 3659.74 231.517   4
   1   4   1 3820.80 237.739   1
   1   4   1 4106.94 254.368   3
  -2  -4  -1 640.847 42.8285   3
  -2  -4  -1 707.185 44.5428   1
  -2  -4  -1 707.888 44.0862   4
  -2  -4  -1 756.463 49.2047   2
   2   4   1 673.260 43.9559   3
   2   4   1 706.834 47.1514   2
   2   4   1 742.472 45.3033   4
  -3  -4  -1 1324.07 88.0332   2
  -3  -4  -1 1310.38 82.4901   1
  -3  -4  -1 1327.56 84.8500   3
   3   4   1 1308.29 84.1909   3
   3   4   1 1327.19 82.3419   4
   3   4   1 1339.89 83.4401   1
   3   4   1 1332.48 88.3918   2
  -4  -4  -1 1058.56 68.6778   2
  -4  -4  -1 997.965 63.9461   3
  -4  -4  -1 858.297 60.9587   2
  -4  -4  -1 1051.26 64.2703   1
  -4  -4  -1 969.771 60.7218   4
   4   4   1 990.038 66.0828   2
   4   4   1 990.861 63.5305   3
   4   4   1 963.234 61.2616   1
  -5  -4  -1 1471.96 91.5708   4
  -5  -4  -1 1517.98 99.8750   2
  -5  -4  -1 1423.46 96.2766   2
  -5  -4  -1 1519.79 94.1829   1
   5   4   1 1497.95 99.2972   2
   5   4   1 1373.75 88.2758   4
   5   4   1 1551.15 95.2174   1
   5   4   1 1458.39 94.2070   3
  -6  -4  -1 376.382 26.1352   2
  -6  -4  -1 317.303 21.7953   4
  -6  -4  -1 371.756 25.7777   2
  -6  -4  -1 364.931 24.3095   1
   6   4   1 325.812 21.9590   4
   6   4   1 392.787 26.8856   2
   6   4   1 400.545 25.9263   3
   6   4   1 371.084 24.4145   1
   6   4   1 368.712 23.4563   4
   6   4   1 366.825 25.5919   2
  -7  -4  -1 221.396 14.9531   4
  -7  -4  -1 249.609 17.0847   1
  -7  -4  -1 222.403 16.4167   2
  -7  -4  -1 241.615 17.5695   2
   7   4   1 250.041 17.0290   1
   7   4   1 242.649 17.5005   2
   7   4   1 205.291 14.3928   4
   7   4   1 248.956 17.2865   3
   7   4   1 212.484 14.5215   4
   7   4   1 223.368 16.9392   2
  -8  -4  -1 185.579 14.1090   2
  -8  -4  -1 185.582 14.4461   2
  -8  -4  -1 182.737 12.7347   4
  -8  -4  -1 182.171 13.8211   3
  -8  -4  -1 178.356 13.5758   1
   8   4   1 172.845 12.2403   4
   8   4   1 177.165 12.4033   4
   8   4   1 189.928 14.0522   1
   8   4   1 183.698 13.7993   3
   8   4   1 186.711 14.3077   2
   8   4   1 205.931 15.4814   2
  -9  -4  -1 285.959 20.3747   3
  -9  -4  -1 333.592 23.5194   2
  -9  -4  -1 274.011 19.8641   1
  -9  -4  -1 282.858 18.9052   4
  -9  -4  -1 294.300 21.5409   2
   9   4   1 276.218 20.6637   2
   9   4   1 261.078 18.0693   4
   9   4   1 260.367 18.1505   4
 -10  -4  -1 15.6867 3.42302   4
 -10  -4  -1 12.0046 4.02978   3
 -10  -4  -1 21.6091 4.47069   2
 -10  -4  -1 19.6457 4.35674   2
  10   4   1 33.1852 4.92150   2
  10   4   1 21.6189 3.58148   4
  10   4   1 17.0115 3.12801   4
  10   4   1 18.1522 4.55227   1
  10   4   1 22.7077 4.91795   2
 -11  -4  -1 14.9585 4.02805   2
 -11  -4  -1 11.9265 4.05684   2
 -11  -4  -1 2.65547 3.21750   4
 -11  -4  -1 18.6920 4.44149   3
  11   4   1 12.7485 3.35158   4
  11   4   1 8.68823 4.48497   1
  11   4   1 15.0487 3.35017   4
  11   4   1 15.5897 4.11239   2
  11   4   1 5.58724 4.04117   2
 -12  -4  -1 -1.9036 3.44579   3
 -12  -4  -1 4.29682 3.37777   2
 -12  -4  -1 4.84304 4.20937   2
 -12  -4  -1 -1.1599 4.06195   1
  12   4   1 -1.0998 2.62594   4
  12   4   1 -3.5097 3.35584   2
  12   4   1 -2.3143 3.60124   3
  12   4   1 0.03727 3.98777   2
  12   4   1 6.05290 4.09384   1
  12   4   1 -2.0948 2.81452   4
 -13  -4  -1 24.1629 5.54650   2
 -13  -4  -1 34.0963 6.48684   1
 -13  -4  -1 23.6947 5.24728   3
 -13  -4  -1 28.4202 5.30073   2
  13   4   1 30.8109 5.83907   3
  13   4   1 20.6751 4.42758   4
  13   4   1 22.4235 4.74083   4
 -14  -4  -1 5.38447 4.66082   1
 -14  -4  -1 1.35993 3.73651   2
 -14  -4  -1 -2.2081 4.06677   3
 -14  -4  -1 -4.0001 3.55938   2
  14   4   1 7.78223 4.62237   3
  14   4   1 4.74450 3.64858   4
  14   4   1 4.06142 3.89581   2
  14   4   1 4.30863 3.06747   4
  14   4   1 -4.2342 4.26079   2
 -15  -4  -1 -0.6392 4.24631   3
 -15  -4  -1 2.08256 4.16186   1
  15   4   1 -3.8211 4.73630   2
  15   4   1 -2.7857 3.68725   4
  15   4   1 -1.2590 3.77298   3
  15   4   1 -10.557 4.17425   1
  15   4   1 9.48592 3.54837   4
  16   4   1 -3.4813 3.08777   4
  16   4   1 5.75114 3.71465   4
  14  -5  -1 -3.1065 3.44075   2
  14  -5  -1 6.35828 4.61377   4
  14  -5  -1 -1.3130 4.72938   1
  14  -5  -1 -6.3412 4.51915   4
  14  -5  -1 -2.1837 3.91335   3
 -14   5   1 4.73333 4.38302   2
 -14   5   1 4.07984 4.25831   2
 -14   5   1 -1.2379 4.20909   3
  13  -5  -1 2.15236 4.56318   3
  13  -5  -1 5.20106 4.57966   4
  13  -5  -1 -0.2264 3.46209   2
  13  -5  -1 -1.7765 4.77873   1
  13  -5  -1 4.78941 4.57055   4
 -13   5   1 -0.2536 3.51796   4
 -13   5   1 3.00434 4.13782   2
 -13   5   1 -1.8216 4.25397   3
 -13   5   1 0.27339 4.13596   2
  12  -5  -1 1.28060 4.21323   4
  12  -5  -1 9.39407 4.82705   1
  12  -5  -1 2.08339 3.35447   2
  12  -5  -1 -1.0406 4.14741   3
  12  -5  -1 -0.7485 3.79877   4
 -12   5   1 3.71909 4.10342   3
 -12   5   1 -3.0499 4.35717   2
 -12   5   1 -8.5094 3.20211   4
 -12   5   1 -3.0523 3.74039   2
 -12   5   1 -0.3963 4.99749   1
  11  -5  -1 17.7074 5.74570   1
  11  -5  -1 15.5045 4.76512   3
  11  -5  -1 8.64208 4.75477   4
  11  -5  -1 3.64915 3.62827   2
  11  -5  -1 6.26933 4.26774   4
 -11   5   1 0.01835 3.88151   2
 -11   5   1 14.4068 4.76129   3
 -11   5   1 8.18553 4.44213   2
 -11   5   1 4.82131 5.99178   1
 -11   5   1 6.16964 3.89906   4
  10  -5  -1 24.4445 5.18976   4
  10  -5  -1 11.5163 4.54773   3
  10  -5  -1 10.9024 5.00310   4
  10  -5  -1 7.93535 3.94621   2
  10  -5  -1 25.1474 5.74161   1
 -10   5   1 24.0950 4.83091   4
 -10   5   1 17.5473 6.21501   1
 -10   5   1 14.5600 4.34235   2
 -10   5   1 18.7011 4.86764   2
 -10   5   1 12.7520 4.58894   3
   9  -5  -1 26.4329 5.20762   3
   9  -5  -1 22.3856 4.56005   2
   9  -5  -1 26.9067 5.18856   4
   9  -5  -1 36.7064 6.02444   1
   9  -5  -1 26.7275 5.77233   4
  -9   5   1 31.3144 6.30100   1
  -9   5   1 30.0800 4.83419   2
  -9   5   1 33.9182 5.59888   2
  -9   5   1 34.9227 5.61100   3
   8  -5  -1 11.3251 3.80731   3
   8  -5  -1 21.8214 4.93265   1
   8  -5  -1 13.6384 4.42472   4
   8  -5  -1 18.3813 4.38144   4
   8  -5  -1 17.3149 3.71721   2
  -8   5   1 13.0401 4.15357   4
  -8   5   1 10.4625 4.04773   2
  -8   5   1 19.3599 4.51817   3
  -8   5   1 21.8253 5.10979   1
  -8   5   1 17.4388 4.30694   2
   7  -5  -1 35.2735 5.68071   1
   7  -5  -1 35.9939 4.76677   2
   7  -5  -1 33.3856 4.80168   3
  -7   5   1 43.0890 5.44330   2
  -7   5   1 45.3913 6.12653   1
  -7   5   1 36.1294 4.95614   2
  -7   5   1 41.7312 5.32667   3
  -7   5   1 31.0007 5.15742   4
   6  -5  -1 213.315 15.8359   4
   6  -5  -1 229.651 16.6685   1
   6  -5  -1 210.184 15.5326   4
   6  -5  -1 224.406 16.2210   2
   6  -5  -1 212.485 15.8180   3
  -6   5   1 210.925 16.1240   2
  -6   5   1 240.119 17.2800   2
  -6   5   1 237.495 17.4628   1
  -6   5   1 207.413 15.7342   3
   5  -5  -1 384.738 26.3953   1
   5  -5  -1 397.621 26.8848   3
   5  -5  -1 378.278 25.9157   4
   5  -5  -1 419.281 28.3615   2
   5  -5  -1 394.800 26.7040   4
  -5   5   1 399.398 26.9776   3
  -5   5   1 398.872 26.6424   4
  -5   5   1 397.476 26.8510   1
   4  -5  -1 70.8103 6.65581   4
   4  -5  -1 60.6475 6.83170   1
   4  -5  -1 74.0605 6.41819   3
   4  -5  -1 62.7712 6.06801   2
  -4   5   1 70.2311 6.59309   2
  -4   5   1 76.2776 6.62043   3
  -4   5   1 64.9570 6.52266   4
  -4   5   1 70.4066 7.29032   1
   3  -5  -1 546.744 35.8788   4
   3  -5  -1 583.735 37.7061   3
   3  -5  -1 572.285 36.9898   1
  -3   5   1 606.343 39.8475   2
  -3   5   1 530.714 35.1682   4
  -3   5   1 571.406 37.2712   3
  -3   5   1 561.106 36.4982   1
   2  -5  -1 388.177 24.5955   4
   2  -5  -1 356.209 23.4803   3
   2  -5  -1 346.259 23.1775   1
  -2   5   1 363.614 23.8072   3
  -2   5   1 361.410 23.5576   4
  -2   5   1 313.156 22.5461   2
  -2   5   1 372.578 24.0828   1
   1  -5  -1 10.8244 2.98344   4
   1  -5  -1 5.79970 2.71137   1
   1  -5  -1 15.8595 2.30035   2
   1  -5  -1 10.3111 1.90528   3
  -1   5   1 12.1861 2.74589   1
  -1   5   1 10.2681 2.07593   3
  -1   5   1 7.55733 2.01807   2
  -1   5   1 13.8793 2.97669   4
   0  -5  -1 566.346 35.4840   4
   0  -5  -1 561.907 35.4369   1
   0  -5  -1 522.150 33.9424   1
   0   5   1 526.242 34.1995   1
   0   5   1 550.712 36.7960   2
   0   5   1 550.028 34.9095   4
   0   5   1 571.026 36.0187   3
  -1  -5  -1 3543.17 220.990   1
  -1  -5  -1 3208.92 209.990   1
  -1  -5  -1 3760.46 227.641   4
  -1  -5  -1 3685.73 240.010   2
   1   5   1 3759.96 242.992   2
   1   5   1 3841.12 230.398   4
   1   5   1 3296.06 212.833   1
   1   5   1 3566.89 221.788   1
  -2  -5  -1 132.685 9.43859   1
  -2  -5  -1 135.816 9.58941   1
  -2  -5  -1 131.556 9.80951   2
  -2  -5  -1 150.769 9.73809   4
   2   5   1 138.261 9.71192   1
   2   5   1 134.219 9.23316   4
   2   5   1 121.023 8.43177   3
   2   5   1 167.323 11.4845   2
  -3  -5  -1 1004.04 63.4442   1
  -3  -5  -1 1047.61 69.0426   2
   3   5   1 1044.47 64.7954   1
   3   5   1 992.220 66.7627   2
   3   5   1 1043.48 64.1032   4
   3   5   1 943.960 62.3755   3
  -4  -5  -1 786.258 52.9311   2
  -4  -5  -1 807.338 53.6511   2
  -4  -5  -1 779.284 48.8615   4
  -4  -5  -1 829.877 51.3996   1
   4   5   1 774.460 49.4550   1
   4   5   1 752.094 49.4540   3
   4   5   1 772.135 52.3889   2
  -5  -5  -1 1190.09 78.6176   2
  -5  -5  -1 1086.90 69.6530   4
  -5  -5  -1 1132.70 73.5853   3
  -5  -5  -1 1194.16 78.9066   2
  -5  -5  -1 1142.15 72.4441   1
   5   5   1 1193.84 78.9257   2
   5   5   1 1142.41 71.4944   4
[truncated: 5,774,575 more chars]
