# Supplementary material for: The heterometallic one-dimensional solvated coordination polymer [NiPt2Cl6(TRIP-Py)4] n
Source: Acta Crystallogr C Struct Chem. 2023 Mar 9;79(Pt 4):118–24. doi: 10.1107/S2053229623001845 (PMC10074039; doi:10.1107/S2053229623001845)
Supplement: Supplementary file 2 [file c-79-00118-Isup2.hkl]

data_I                                                                          
_shelx_title ' lg93_a.res in P-1'                                               
_shelx_refln_list_code          4                                               
_shelx_F_calc_maximum      389.13                                               
_exptl_crystal_F_000      1936.00                                               
_reflns_d_resolution_high  0.7613                                               
                                                                                
loop_                                                                           
 _space_group_symop_operation_xyz                                               
 'x, y, z'                                                                      
 '-x, -y, -z'                                                                   
                                                                                
_cell_length_a    12.7020                                                       
_cell_length_b    19.3720                                                       
_cell_length_c    20.3400                                                       
_cell_angle_alpha  71.313                                                       
_cell_angle_beta   81.809                                                       
_cell_angle_gamma  78.917                                                       
                                                                                
_shelx_F_squared_multiplier     1.000                                           
                                                                                
loop_                                                                           
 _refln_index_h                                                                 
 _refln_index_k                                                                 
 _refln_index_l                                                                 
 _refln_F_squared_calc                                                          
 _refln_F_squared_meas                                                          
 _refln_F_squared_sigma                                                         
 _refln_observed_status                                                         
   2   0   0       8359.84       7911.85       146.39 o                         
   3   0   0         50.29        114.81         9.18 o                         
   4   0   0      14985.71      14355.13       295.49 o                         
   5   0   0       2210.76       1785.00        38.78 o                         
   6   0   0       2096.92       1944.70        44.96 o                         
   7   0   0         11.71         17.44        14.13 o                         
   8   0   0       6161.77       6178.68       127.35 o                         
   9   0   0        137.62        132.74        17.21 o                         
  10   0   0        659.69        651.37        26.26 o                         
  11   0   0         22.56         32.43        17.18 o                         
  12   0   0        354.50        407.24        25.62 o                         
  13   0   0         23.80         16.78        18.24 o                         
  14   0   0         11.76        -10.79        18.09 o                         
  15   0   0          0.50         -0.87        20.74 o                         
  16   0   0         39.41         87.10        59.31 o                         
 -15   1   0          0.01        -14.81        19.14 o                         
 -14   1   0         24.60         39.06        20.76 o                         
 -13   1   0         45.50         70.42        20.06 o                         
 -12   1   0        102.05         89.01        19.42 o                         
 -11   1   0          8.65          8.42        15.88 o                         
 -10   1   0        873.83        817.70        34.91 o                         
  -9   1   0        118.29         80.36        16.95 o                         
  -8   1   0       3174.41       3227.27        78.66 o                         
  -7   1   0        155.81        102.89        15.65 o                         
  -6   1   0       5408.52       4780.74       109.88 o                         
  -5   1   0        864.52        776.30        24.68 o                         
  -4   1   0        873.80        654.05        18.69 o                         
  -3   1   0       2044.08       2462.98        49.17 o                         
  -2   1   0      10270.30       8681.85       167.58 o                         
  -1   1   0         43.12        193.58        14.09 o                         
   2   1   0      33668.77      30915.77       566.59 o                         
   3   1   0        714.43        914.65        21.47 o                         
   4   1   0      18584.57      17897.71       364.32 o                         
   5   1   0        302.54        304.82        15.33 o                         
   6   1   0      14340.21      12483.65       233.63 o                         
   7   1   0       1047.94        922.34        25.79 o                         
   8   1   0       4450.75       4155.16        88.13 o                         
   9   1   0        468.68        499.47        24.17 o                         
  10   1   0       1391.65       1392.67        43.21 o                         
  11   1   0         25.60         32.76        16.01 o                         
  12   1   0         14.87          0.88        17.71 o                         
  13   1   0          5.71          5.80        18.91 o                         
  14   1   0         74.19         87.93        22.95 o                         
  15   1   0         10.16          0.83        19.83 o                         
  16   1   0          0.14         -7.87        40.26 o                         
 -15   2   0          4.66          8.74        19.83 o                         
 -14   2   0         37.97         32.33        22.29 o                         
 -13   2   0          3.61          3.12        18.39 o                         
 -12   2   0        278.59        285.58        27.81 o                         
 -11   2   0        195.73        156.05        19.74 o                         
 -10   2   0        603.58        647.37        28.30 o                         
  -9   2   0         39.37         39.43        15.00 o                         
  -8   2   0       3507.79       3524.83        89.89 o                         
  -7   2   0          4.98          7.24        13.32 o                         
  -6   2   0        973.80        891.52        34.95 o                         
  -5   2   0       1090.94       1097.03        32.94 o                         
  -4   2   0      13163.54      12665.63       258.26 o                         
  -3   2   0       1111.51       1181.68        29.57 o                         
  -2   2   0      16358.63      15791.51       334.84 o                         
  -1   2   0      24795.77      24082.71       575.19 o                         
   0   2   0      39934.59      40478.48      1192.32 o                         
   1   2   0       4807.54       5373.09       153.79 o                         
   2   2   0       3989.99       4072.89       102.42 o                         
   3   2   0      18110.71      18537.43       357.45 o                         
   4   2   0      10392.24      10282.28       210.64 o                         
   5   2   0        142.33        103.06        11.85 o                         
   6   2   0       6080.67       5702.07       109.84 o                         
   7   2   0       1283.62       1120.67        31.55 o                         
   8   2   0       8781.81       8828.04       168.66 o                         
   9   2   0         21.14         10.84        13.07 o                         
  10   2   0       1407.61       1497.08        42.50 o                         
  11   2   0        239.08        277.72        25.88 o                         
  12   2   0        424.46        416.10        28.75 o                         
  13   2   0         12.38         -2.37        30.13 o                         
  14   2   0         45.49         69.28        20.58 o                         
  15   2   0         13.25         33.87        22.68 o                         
  16   2   0         40.00         76.66        40.10 o                         
 -15   3   0          4.62         11.16        26.72 o                         
 -14   3   0         28.22         54.17        20.46 o                         
 -13   3   0          6.31         33.09        18.24 o                         
 -12   3   0        103.06        115.30        19.27 o                         
 -11   3   0         20.04          2.08        17.00 o                         
 -10   3   0       1351.00       1371.29        42.47 o                         
  -9   3   0          3.68          5.90        15.26 o                         
  -8   3   0       1705.06       1666.60        47.74 o                         
  -7   3   0        648.09        644.73        32.72 o                         
  -6   3   0       7007.22       6432.39       152.46 o                         
  -5   3   0        415.08        319.37        20.65 o                         
  -4   3   0      16544.19      15415.70       329.32 o                         
  -3   3   0       8589.95       8033.93       174.33 o                         
  -2   3   0     114916.30     112578.14      2364.56 o                         
  -1   3   0       2062.56       2102.83        57.19 o                         
   0   3   0       5308.86       4288.99        91.94 o                         
   1   3   0       6339.62       7621.61       152.95 o                         
   2   3   0       6411.11       7045.10       151.01 o                         
   3   3   0      12979.57      12863.36       277.33 o                         
   4   3   0      12021.81      11625.27       251.91 o                         
   5   3   0       1103.19       1173.11        31.60 o                         
   6   3   0      19161.81      17459.98       339.30 o                         
   7   3   0          4.40         14.05        11.42 o                         
   8   3   0       1304.61       1225.24        34.05 o                         
   9   3   0        256.07        209.69        17.91 o                         
  10   3   0       1918.60       2043.83        59.66 o                         
  11   3   0          4.81        -14.65        14.65 o                         
  12   3   0        175.89        174.85        21.43 o                         
  13   3   0          6.51          8.77        21.25 o                         
  14   3   0         82.70         85.03        20.62 o                         
  15   3   0          8.57         28.60        23.27 o                         
  16   3   0         12.75         24.78        49.82 o                         
 -15   4   0          4.75         -6.80        34.09 o                         
 -14   4   0         68.89         95.89        22.23 o                         
 -13   4   0          5.51         15.26        18.11 o                         
 -12   4   0        180.93        178.17        22.26 o                         
 -11   4   0         73.08         57.20        18.24 o                         
 -10   4   0        340.24        408.19        25.82 o                         
  -9   4   0          0.96         -7.90        15.68 o                         
  -8   4   0        250.54        209.12        19.03 o                         
  -7   4   0         99.21         97.46        17.16 o                         
  -6   4   0       1247.57       1056.27        51.49 o                         
  -5   4   0       8734.19       8753.56       202.45 o                         
  -4   4   0      22644.57      21819.16       493.66 o                         
  -3   4   0       5975.48       5989.75       139.20 o                         
  -2   4   0      55599.10      54204.62      1212.92 o                         
  -1   4   0       8144.72       8116.24       198.04 o                         
   0   4   0      13561.93      14350.31       303.37 o                         
   1   4   0       2105.48       2573.96        53.69 o                         
   2   4   0        741.07        883.57        22.56 o                         
   3   4   0      12830.79      13292.32       302.81 o                         
   4   4   0       7360.84       6472.03       151.36 o                         
   5   4   0       5830.14       5822.12       121.64 o                         
   6   4   0       9810.41       9365.24       193.25 o                         
   7   4   0       2601.96       2300.90        51.24 o                         
   8   4   0       7110.74       6843.40       145.31 o                         
   9   4   0          7.79         18.73        14.59 o                         
  10   4   0        187.36        203.03        18.17 o                         
  11   4   0         91.81         67.48        17.79 o                         
  12   4   0        341.44        399.62        24.48 o                         
  13   4   0         29.38          7.81        17.20 o                         
  14   4   0          7.30          3.89        18.99 o                         
  15   4   0         27.05         15.74        17.88 o                         
  16   4   0         46.24         48.70        37.24 o                         
 -14   5   0         10.87         -7.34        20.59 o                         
 -13   5   0          1.74        -18.52        18.52 o                         
 -12   5   0        116.98        116.89        21.68 o                         
 -11   5   0         20.88          3.27        17.40 o                         
 -10   5   0        543.83        584.29        28.48 o                         
  -9   5   0          0.36        -16.25        16.25 o                         
  -8   5   0        225.41        226.91        22.69 o                         
  -7   5   0        263.76        229.68        18.44 o                         
  -6   5   0       2442.45       2484.03        63.30 o                         
  -5   5   0         12.54        -11.98        13.96 o                         
  -4   5   0       1767.39       1513.14        44.17 o                         
  -3   5   0      12283.52      12596.21       285.75 o                         
  -2   5   0      11392.79      10430.17       253.37 o                         
  -1   5   0        240.47        182.60        14.87 o                         
   0   5   0       4411.60       5098.35       117.13 o                         
   1   5   0      17259.05      17873.27       376.38 o                         
   2   5   0      21260.97      23044.97       516.54 o                         
   3   5   0       8533.53       8519.40       194.47 o                         
   4   5   0       3787.72       3528.31        79.39 o                         
   5   5   0       6043.96       6172.28       144.23 o                         
   6   5   0       6402.23       5892.60       123.92 o                         
   7   5   0         22.76         16.69        10.36 o                         
   8   5   0       4301.26       3921.45        90.96 o                         
   9   5   0       1629.74       1663.70        43.05 o                         
  10   5   0        681.15        722.23        30.91 o                         
  11   5   0          9.51         17.51        14.81 o                         
  12   5   0        376.62        420.33        28.51 o                         
  13   5   0        127.00        106.55        18.85 o                         
  14   5   0         96.07        115.41        19.09 o                         
  15   5   0          3.43        -17.95        17.95 o                         
  16   5   0         23.48         67.11        42.13 o                         
 -14   6   0         16.53         -5.55        19.56 o                         
 -13   6   0          4.59         -9.49        19.48 o                         
 -12   6   0        129.41        100.84        20.73 o                         
 -11   6   0         10.23          4.95        17.63 o                         
 -10   6   0        147.32        132.44        19.78 o                         
  -9   6   0         97.37        105.28        18.44 o                         
  -8   6   0        726.45        777.64        33.40 o                         
  -7   6   0        373.07        305.72        21.80 o                         
  -6   6   0       2523.19       2304.14        60.24 o                         
  -5   6   0        115.79        123.03        18.28 o                         
  -4   6   0      15299.04      14260.62       325.56 o                         
  -3   6   0       6098.17       6600.15       164.57 o                         
  -2   6   0        988.02        946.42        34.74 o                         
  -1   6   0         50.49         71.70        12.47 o                         
   0   6   0       1271.50       1440.96        37.56 o                         
   1   6   0       1918.77       2434.99        54.89 o                         
   2   6   0       5911.08       6563.28       141.89 o                         
   3   6   0      13556.65      15196.82       344.99 o                         
   4   6   0      11397.06      11805.82       269.78 o                         
   5   6   0       4120.13       3621.60        82.38 o                         
   6   6   0       2013.32       1618.05        56.23 o                         
   7   6   0        823.90        817.88        26.63 o                         
   8   6   0       4833.11       4652.24       101.02 o                         
   9   6   0        459.84        419.38        22.75 o                         
  10   6   0        319.20        329.26        18.14 o                         
  11   6   0         26.57          8.54        15.27 o                         
  12   6   0        156.92        107.70        17.12 o                         
  13   6   0         32.11         37.12        16.34 o                         
  14   6   0         19.47         41.02        17.13 o                         
  15   6   0         40.69         26.67        18.12 o                         
  16   6   0         18.39         32.94        32.44 o                         
 -14   7   0         14.85         26.08        32.02 o                         
 -13   7   0          4.41         -5.61        19.62 o                         
 -12   7   0         50.49         42.59        20.71 o                         
 -11   7   0         26.50         46.38        20.30 o                         
 -10   7   0        202.10        196.31        22.48 o                         
  -9   7   0          8.72         12.69        17.76 o                         
  -8   7   0        597.56        572.21        33.82 o                         
  -7   7   0        125.44        124.33        20.49 o                         
  -6   7   0       1371.32       1245.29        37.33 o                         
  -5   7   0        208.63        156.90        17.29 o                         
  -4   7   0       4265.64       4534.67       110.47 o                         
  -3   7   0      10372.59       9883.90       228.09 o                         
  -2   7   0        618.55        440.51        22.19 o                         
  -1   7   0       3546.45       3583.35        99.29 o                         
   0   7   0       1799.78       1498.21        42.74 o                         
   1   7   0       2567.50       2507.23        53.93 o                         
   2   7   0       5854.11       6772.97       138.18 o                         
   3   7   0       2255.99       2525.87        77.81 o                         
   4   7   0       1090.72       1075.84        29.82 o                         
   5   7   0       9317.61       9383.89       204.13 o                         
   6   7   0       1393.46       1328.04        40.83 o                         
   7   7   0       3219.99       2994.70        75.11 o                         
   8   7   0        108.39        135.95        14.81 o                         
   9   7   0       1807.20       1621.04        43.24 o                         
  10   7   0        625.74        641.43        25.56 o                         
  11   7   0       1030.45       1050.51        43.26 o                         
  12   7   0        250.37        253.93        19.68 o                         
  13   7   0         82.59         74.05        16.64 o                         
  14   7   0        150.23        157.62        26.06 o                         
  15   7   0         16.62         20.12        22.81 o                         
  16   7   0          0.36         -5.91        45.06 o                         
 -13   8   0          6.20         -8.43        20.85 o                         
 -12   8   0         51.56         42.73        19.09 o                         
 -11   8   0        105.80        116.07        21.10 o                         
 -10   8   0         51.07         75.03        19.84 o                         
  -9   8   0        279.37        285.81        23.85 o                         
  -8   8   0        644.37        575.11        28.56 o                         
  -7   8   0          9.99         23.53        16.27 o                         
  -6   8   0       2412.73       2419.77        68.08 o                         
  -5   8   0         70.02         48.36        16.76 o                         
  -4   8   0       3360.47       3257.76        78.67 o                         
  -3   8   0        454.13        401.72        20.13 o                         
  -2   8   0         95.18         95.36        14.60 o                         
  -1   8   0       8686.53       9345.48       215.12 o                         
   0   8   0       1391.69       1713.88        44.95 o                         
   1   8   0       4814.21       4880.63       106.81 o                         
   2   8   0       1504.71       1536.38        38.14 o                         
   3   8   0      16227.08      17549.78       393.74 o                         
   4   8   0       6685.92       6797.41       156.34 o                         
   5   8   0       2821.47       2858.73        70.91 o                         
   6   8   0        411.14        438.21        21.69 o                         
   7   8   0       3303.92       3086.88        73.09 o                         
   8   8   0        116.56        110.50        17.96 o                         
   9   8   0         83.57         90.53        13.36 o                         
  10   8   0        507.16        451.06        21.05 o                         
  11   8   0       1039.20       1123.08        55.47 o                         
  12   8   0        136.27        144.96        22.85 o                         
  13   8   0        192.24        215.10        26.51 o                         
  14   8   0         71.82         91.49        24.05 o                         
  15   8   0        107.41        119.09        25.50 o                         
  16   8   0         15.12         43.21        21.86 o                         
 -13   9   0         23.57         36.83        23.24 o                         
 -12   9   0          7.40         -0.65        20.15 o                         
 -11   9   0         51.39         60.76        19.26 o                         
 -10   9   0        117.38        107.62        20.24 o                         
  -9   9   0        118.72        112.48        21.60 o                         
  -8   9   0        137.45        139.76        20.17 o                         
  -7   9   0        229.58        225.87        19.68 o                         
  -6   9   0       5498.19       5619.40       130.53 o                         
  -5   9   0       1141.14       1136.07        37.17 o                         
  -4   9   0        344.72        318.29        19.44 o                         
  -3   9   0       1420.82       1383.77        39.74 o                         
  -2   9   0       3991.23       3935.62       102.58 o                         
  -1   9   0       4289.64       4623.78       110.33 o                         
   0   9   0       1218.93       1002.31        30.53 o                         
   1   9   0        913.38        818.61        24.27 o                         
   2   9   0       8290.82       8230.04       218.23 o                         
   3   9   0       2389.89       2786.52        60.68 o                         
   4   9   0        206.10        195.47        13.11 o                         
   5   9   0       5798.59       5696.63       153.23 o                         
   6   9   0        795.89        735.12        26.67 o                         
   7   9   0       1888.38       1823.40        69.08 o                         
   8   9   0        787.52        710.55        28.01 o                         
   9   9   0        869.50        921.38        28.58 o                         
  10   9   0        397.05        383.32        17.10 o                         
  11   9   0        341.33        307.07        16.46 o                         
  12   9   0         55.62         43.05        17.03 o                         
  13   9   0        402.33        430.44        37.98 o                         
  14   9   0         64.33         72.80        23.12 o                         
  15   9   0         38.95         33.37        25.73 o                         
  16   9   0          0.50        -17.33        17.33 o                         
 -13  10   0         17.57         29.28        36.96 o                         
 -12  10   0         11.11          5.64        21.98 o                         
 -11  10   0         13.46         28.83        19.21 o                         
 -10  10   0         34.19         15.23        20.49 o                         
  -9  10   0        365.35        362.86        37.37 o                         
  -8  10   0        406.94        450.00        41.11 o                         
  -7  10   0         36.56         41.72        16.58 o                         
  -6  10   0       3159.02       3181.54        81.20 o                         
  -5  10   0       2958.67       3223.69        80.19 o                         
  -4  10   0        195.05        240.24        18.60 o                         
  -3  10   0       1046.52       1130.70        38.05 o                         
  -2  10   0        381.81        346.36        19.56 o                         
  -1  10   0       7613.55       7426.04       163.07 o                         
   0  10   0        648.71        632.55        22.81 o                         
   1  10   0       2749.10       2661.27        66.16 o                         
   2  10   0       5730.73       5885.21       138.64 o                         
   3  10   0      13465.22      14362.45       307.43 o                         
   4  10   0       2877.37       3019.16        84.56 o                         
   5  10   0       3460.96       3538.52        81.14 o                         
   6  10   0         22.15         16.20        11.32 o                         
   7  10   0        651.27        583.29        34.16 o                         
   8  10   0        208.61        200.71        25.35 o                         
   9  10   0       2056.48       1987.50        59.42 o                         
  10  10   0         14.71          5.25        16.24 o                         
  11  10   0       1036.43       1021.66        30.06 o                         
  12  10   0        103.30        113.80        23.27 o                         
  13  10   0        627.09        654.04        37.28 o                         
  14  10   0         17.01         27.92        21.78 o                         
  15  10   0         88.51         78.13        46.50 o                         
 -12  11   0          7.24         15.64        19.82 o                         
 -11  11   0          2.81         -6.16        21.08 o                         
 -10  11   0         11.98         12.78        18.85 o                         
  -9  11   0         99.10        127.62        24.51 o                         
  -8  11   0          2.71         19.71        17.34 o                         
  -7  11   0       1219.45       1214.25        43.02 o                         
  -6  11   0       1563.43       1535.77        47.07 o                         
  -5  11   0       3043.99       3270.26        81.99 o                         
  -4  11   0        313.38        335.52        21.43 o                         
  -3  11   0       5782.47       6019.50       144.87 o                         
  -2  11   0        774.79        635.82        25.48 o                         
  -1  11   0       1697.07       1835.28        47.52 o                         
   0  11   0         51.50         21.81        11.60 o                         
   1  11   0       4442.44       4526.64       124.44 o                         
   2  11   0       4190.24       4343.93       121.72 o                         
   3  11   0       2560.61       2815.33        82.96 o                         
   4  11   0         73.17         87.82         8.62 o                         
   5  11   0      11891.46      12277.87       266.45 o                         
   6  11   0         35.27         21.38        11.42 o                         
   7  11   0        206.48        223.86        15.51 o                         
   8  11   0       2175.82       2100.94        66.11 o                         
   9  11   0       2402.87       2403.61        78.91 o                         
  10  11   0        151.23        158.40        16.22 o                         
  11  11   0        528.52        542.75        26.24 o                         
  12  11   0         19.31         28.69        20.46 o                         
  13  11   0        611.72        718.46        39.73 o                         
  14  11   0          5.68          3.76        23.60 o                         
  15  11   0         65.02         97.86        71.97 o                         
 -12  12   0          7.56        -33.64        33.64 o                         
 -11  12   0         21.82          9.44        19.58 o                         
 -10  12   0          1.24          8.09        21.72 o                         
  -9  12   0        144.84        115.76        31.57 o                         
  -8  12   0        307.91        261.74        25.92 o                         
  -7  12   0        114.54        137.64        23.04 o                         
  -6  12   0          6.73         19.02        17.35 o                         
  -5  12   0       2013.78       2103.26        58.79 o                         
  -4  12   0        452.24        412.39        28.66 o                         
  -3  12   0       2725.95       2821.66        85.53 o                         
  -2  12   0        174.72        134.00        15.51 o                         
  -1  12   0       5460.58       5523.08       132.13 o                         
   0  12   0       4245.01       4057.30       147.99 o                         
   1  12   0       3730.97       3559.20        86.35 o                         
   2  12   0       2055.71       1935.16        61.76 o                         
   3  12   0       3032.09       3040.67        77.33 o                         
   4  12   0       3112.32       3128.11        72.31 o                         
   5  12   0       3791.15       3991.89        86.68 o                         
   6  12   0       1072.44       1185.96        32.55 o                         
   7  12   0        665.92        698.02        24.62 o                         
   8  12   0         97.93        100.41        18.21 o                         
   9  12   0       2019.86       1988.71        94.93 o                         
  10  12   0         19.45         24.86        12.25 o                         
  11  12   0       1477.81       1503.07        63.82 o                         
  12  12   0        190.25        228.52        28.27 o                         
  13  12   0        306.80        332.44        41.86 o                         
  14  12   0         15.86         14.86        23.14 o                         
 -11  13   0         21.08         -0.94        20.14 o                         
 -10  13   0          2.48        -19.34        20.29 o                         
  -9  13   0         20.72         21.18        19.24 o                         
  -8  13   0         37.18         39.45        20.95 o                         
  -7  13   0        510.85        510.56        36.55 o                         
  -6  13   0          1.90         -8.15        18.97 o                         
  -5  13   0       1345.92       1369.33        47.84 o                         
  -4  13   0         33.20         19.96        15.86 o                         
  -3  13   0       3585.37       3861.42        93.02 o                         
  -2  13   0       1983.15       2011.22        59.25 o                         
  -1  13   0       1238.40       1368.02        47.27 o                         
   0  13   0        676.33        715.13        31.87 o                         
   1  13   0       8106.36       8680.30       201.41 o                         
   2  13   0       2063.20       2299.14        71.23 o                         
   3  13   0       1989.90       2061.06        65.94 o                         
   4  13   0        148.89        130.14        18.61 o                         
   5  13   0       8431.61       9118.07       180.74 o                         
   6  13   0        913.70        927.46        29.01 o                         
   7  13   0       4018.95       4033.53        89.53 o                         
   8  13   0         63.56         69.03        14.14 o                         
   9  13   0       2363.30       2529.62        75.58 o                         
  10  13   0        188.15        182.79        16.57 o                         
  11  13   0        664.05        733.18        42.62 o                         
  12  13   0          1.03         -3.56        25.27 o                         
  13  13   0        323.50        348.02        55.90 o                         
  14  13   0          7.55          3.63        24.55 o                         
 -11  14   0         33.80         42.85        45.52 o                         
 -10  14   0          3.82         20.66        18.89 o                         
  -9  14   0         29.68         22.89        18.58 o                         
  -8  14   0         37.53         50.76        18.46 o                         
  -7  14   0        144.91        117.28        26.38 o                         
  -6  14   0         13.70         39.03        18.35 o                         
  -5  14   0       1958.75       1942.70        61.16 o                         
  -4  14   0         16.54         25.60        18.58 o                         
  -3  14   0       2723.17       2847.30        72.68 o                         
  -2  14   0         20.64         41.63        16.00 o                         
  -1  14   0       8314.41       8693.97       218.42 o                         
   0  14   0       5012.54       5083.12       166.97 o                         
   1  14   0       2519.57       2496.95        60.75 o                         
   2  14   0        383.01        459.59        27.29 o                         
   3  14   0       6460.83       6900.73       190.09 o                         
   4  14   0        355.57        437.59        25.33 o                         
   5  14   0        517.88        580.98        18.13 o                         
   6  14   0        363.47        365.73        33.20 o                         
   7  14   0       6530.55       6853.83       164.07 o                         
   8  14   0        103.72        103.05        14.95 o                         
   9  14   0       1745.18       1675.57        53.14 o                         
  10  14   0         97.82         79.69        19.97 o                         
  11  14   0       1624.73       1681.71        60.81 o                         
  12  14   0        106.58         85.93        23.01 o                         
  13  14   0         73.28         96.87        22.90 o                         
  14  14   0          1.93         -0.52        57.47 o                         
 -10  15   0         14.24         16.20        22.93 o                         
  -9  15   0         56.04         74.84        23.18 o                         
  -8  15   0          1.70         14.82        17.79 o                         
  -7  15   0        253.91        218.43        23.59 o                         
  -6  15   0        109.85        105.55        22.21 o                         
  -5  15   0        344.15        403.05        27.62 o                         
  -4  15   0        122.41        119.17        19.70 o                         
  -3  15   0       1734.17       1704.14        52.35 o                         
  -2  15   0        153.05        195.69        20.02 o                         
  -1  15   0       2592.16       2731.09        68.43 o                         
   0  15   0        145.37        151.44        18.08 o                         
   1  15   0       7545.54       7767.47       171.20 o                         
   2  15   0       1342.37       1513.19        53.95 o                         
   3  15   0       5109.21       5382.42       130.93 o                         
   4  15   0         17.75         11.80        15.41 o                         
   5  15   0       1899.47       2104.34        58.90 o                         
   6  15   0        347.04        360.37        15.91 o                         
   7  15   0       1884.26       1982.99        52.59 o                         
   8  15   0          8.79          8.55        14.23 o                         
   9  15   0       1927.05       1885.34        61.46 o                         
  10  15   0        289.99        247.90        19.00 o                         
  11  15   0        649.15        636.04        33.43 o                         
  12  15   0         31.41         29.20        21.65 o                         
  13  15   0        259.97        255.54        27.11 o                         
 -10  16   0          0.33        -18.07        37.73 o                         
  -9  16   0         15.88         28.86        20.56 o                         
  -8  16   0         11.30         25.12        19.09 o                         
  -7  16   0         75.95         55.72        24.08 o                         
  -6  16   0         25.46         17.47        19.70 o                         
  -5  16   0        590.16        597.74        36.11 o                         
  -4  16   0         11.01          4.49        22.12 o                         
  -3  16   0        642.51        580.18        42.07 o                         
  -2  16   0          9.09         16.52        17.32 o                         
  -1  16   0       3570.67       3777.26        97.23 o                         
   0  16   0         56.57         82.66        15.26 o                         
   1  16   0       1848.32       1982.10        53.46 o                         
   2  16   0         30.90         28.69        17.34 o                         
   3  16   0       4467.44       4934.97       130.05 o                         
   4  16   0         24.20         36.04        16.39 o                         
   5  16   0       4314.97       4610.77       115.37 o                         
   6  16   0         58.54         48.87         9.43 o                         
   7  16   0       5863.59       6066.83       124.12 o                         
   8  16   0        835.21        849.13        28.24 o                         
   9  16   0        996.44       1000.15        39.48 o                         
  10  16   0         13.35         27.33        13.11 o                         
  11  16   0        684.24        729.74        26.62 o                         
  12  16   0         28.95         19.91        18.50 o                         
  13  16   0         37.47         35.79        56.17 o                         
  -9  17   0         51.78         78.29        82.89 o                         
  -8  17   0         14.13         27.44        19.42 o                         
  -7  17   0        104.50        103.17        21.11 o                         
  -6  17   0          0.44        -21.45        21.45 o                         
  -5  17   0         93.43         79.16        21.49 o                         
  -4  17   0          6.37         22.74        19.09 o                         
  -3  17   0        637.92        604.91        38.11 o                         
  -2  17   0         13.15         29.90        21.58 o                         
  -1  17   0        939.01        876.75        37.29 o                         
   0  17   0         58.33         39.05        16.20 o                         
   1  17   0       4691.74       4847.84       111.98 o                         
   2  17   0        116.51         85.51        19.94 o                         
   3  17   0       1155.82       1297.59        43.68 o                         
   4  17   0        316.67        364.04        24.67 o                         
   5  17   0       5561.01       5976.48       146.01 o                         
   6  17   0        280.28        328.83        27.60 o                         
   7  17   0        611.59        567.95        22.47 o                         
   8  17   0          4.86        -10.57        10.57 o                         
   9  17   0       2087.47       2035.58        61.23 o                         
  10  17   0          9.42          9.58        12.96 o                         
  11  17   0        175.01        191.72        16.19 o                         
  12  17   0          1.51         11.72        21.17 o                         
  13  17   0        230.76        208.14        73.43 o                         
  -8  18   0          6.29         34.69        30.30 o                         
  -7  18   0        102.58        101.84        24.32 o                         
  -6  18   0          1.61         -4.11        18.84 o                         
  -5  18   0        281.40        254.61        23.30 o                         
  -4  18   0        125.61        107.38        21.13 o                         
  -3  18   0        482.68        466.07        26.24 o                         
  -2  18   0          2.87        -13.36        14.89 o                         
  -1  18   0        462.20        454.45        23.82 o                         
   0  18   0         83.18         47.14        13.90 o                         
   1  18   0       1078.98        994.60        32.28 o                         
   2  18   0       1732.26       1777.23        59.32 o                         
   3  18   0       1394.36       1557.17        53.47 o                         
   4  18   0         32.86         57.23        18.46 o                         
   5  18   0       4364.04       4832.13       130.44 o                         
   6  18   0         31.22         46.35        17.35 o                         
   7  18   0       3284.97       3528.02        80.61 o                         
   8  18   0        366.31        345.28        18.42 o                         
   9  18   0        827.05        832.89        26.84 o                         
  10  18   0         23.36         25.32        13.10 o                         
  11  18   0        182.38        131.89        19.29 o                         
  12  18   0          6.95        -17.27        47.95 o                         
  -7  19   0         28.94         41.70        51.89 o                         
  -6  19   0          1.72        -17.82        17.82 o                         
  -5  19   0         59.99         47.89        21.69 o                         
  -4  19   0         30.36         38.27        18.65 o                         
  -3  19   0       1132.84       1154.26        42.81 o                         
  -2  19   0         14.74         15.24        14.89 o                         
  -1  19   0        416.45        365.20        27.17 o                         
   0  19   0        261.40        239.55        19.46 o                         
   1  19   0        854.42        851.76        42.46 o                         
   2  19   0        163.59        138.61        20.29 o                         
   3  19   0        542.55        530.99        31.31 o                         
   4  19   0        105.70         80.66        18.11 o                         
   5  19   0       2773.98       3132.34        92.31 o                         
   6  19   0         17.05         17.67        17.86 o                         
   7  19   0       1540.57       1714.85        67.83 o                         
   8  19   0         93.25         92.36        11.27 o                         
   9  19   0       1470.54       1468.08        39.17 o                         
  10  19   0          8.31        -10.20        11.67 o                         
  11  19   0        122.70         90.70        20.54 o                         
  12  19   0          0.71         -2.88        21.31 o                         
  -6  20   0          0.59         -5.15        34.55 o                         
  -5  20   0         12.22         16.01        23.00 o                         
  -4  20   0          9.50          1.71        16.65 o                         
  -3  20   0         95.22        117.76        17.64 o                         
  -2  20   0         74.13         59.21        15.82 o                         
  -1  20   0        303.43        287.19        19.44 o                         
   0  20   0        208.46        209.12        19.19 o                         
   1  20   0         21.50         65.47        18.84 o                         
   2  20   0        218.42        172.86        21.94 o                         
   3  20   0       1835.97       1838.77        61.95 o                         
   4  20   0         54.85         29.08        21.54 o                         
   5  20   0        516.31        524.98        33.02 o                         
   6  20   0        120.22         95.32        20.66 o                         
   7  20   0       1975.21       2034.54        57.30 o                         
   8  20   0         86.78         83.41        16.66 o                         
   9  20   0        292.76        278.60        15.86 o                         
  10  20   0        128.01         95.11        16.56 o                         
  11  20   0        220.07        213.11        30.34 o                         
  -5  21   0         30.52         66.40        33.00 o                         
  -4  21   0         55.42         61.89        21.45 o                         
  -3  21   0        125.39        126.68        18.94 o                         
  -2  21   0          5.64          2.10        14.65 o                         
  -1  21   0        256.33        255.63        21.90 o                         
   0  21   0        308.06        302.11        19.18 o                         
   1  21   0        307.56        361.80        25.83 o                         
   2  21   0        199.30        180.11        24.66 o                         
   3  21   0        525.67        531.61        29.42 o                         
   4  21   0        448.12        404.44        25.28 o                         
   5  21   0        465.53        515.70        26.61 o                         
   6  21   0        144.36        115.00        18.93 o                         
   7  21   0        494.88        463.65        25.32 o                         
   8  21   0        588.65        561.11        33.56 o                         
   9  21   0        268.47        229.64        46.41 o                         
  10  21   0         49.42         57.89        20.11 o                         
  -4  22   0          1.16         -7.04        38.49 o                         
  -3  22   0         12.59         17.37        28.99 o                         
  -2  22   0         92.40         70.24        19.41 o                         
  -1  22   0        275.40        254.74        22.69 o                         
   0  22   0        239.32        232.55        20.66 o                         
   1  22   0        205.86        198.65        23.04 o                         
   2  22   0         18.01         31.37        22.81 o                         
   3  22   0        896.58        878.51        56.40 o                         
   4  22   0         17.77         17.11        18.20 o                         
   5  22   0        369.66        314.39        23.35 o                         
   6  22   0        170.55        139.63        19.26 o                         
   7  22   0        261.93        225.93        48.75 o                         
   8  22   0        350.95        306.75        67.37 o                         
  -2  23   0          3.98        -24.74        56.65 o                         
  -1  23   0          5.05          2.21        21.31 o                         
   0  23   0         63.88         44.33        47.57 o                         
   1  23   0        172.61        190.28        46.20 o                         
   2  23   0        257.40        234.97        34.08 o                         
   3  23   0        115.31        101.65        49.49 o                         
   4  23   0        126.79        132.78        33.86 o                         
   5  23   0        277.50        246.38        85.01 o                         
   6  23   0         62.64         38.15        59.57 o                         
  -5 -23   1         10.09         -3.81        49.46 o                         
  -4 -23   1        649.41        632.40        88.21 o                         
  -3 -23   1        103.30         46.11        53.93 o                         
  -2 -23   1        317.74        266.24        63.01 o                         
  -1 -23   1          1.26        -18.28        39.92 o                         
   0 -23   1         91.70         87.30        18.62 o                         
   1 -23   1         46.60         27.94        50.55 o                         
  -7 -22   1        104.35        100.04        40.17 o                         
  -6 -22   1        355.93        333.60        32.06 o                         
  -5 -22   1         16.54         25.06        16.96 o                         
  -4 -22   1        345.96        326.94        23.78 o                         
  -3 -22   1          5.58         -5.48        15.14 o                         
  -2 -22   1        823.00        833.12        41.56 o                         
  -1 -22   1         18.67         39.45        18.91 o                         
   0 -22   1         90.54         97.76        14.37 o                         
   1 -22   1          9.18          5.50        19.57 o                         
   2 -22   1        318.69        312.82        42.52 o                         
   3 -22   1          4.73         -8.61        27.03 o                         
  -9 -21   1        205.62        198.41        56.36 o                         
  -8 -21   1        731.26        730.30        72.33 o                         
  -7 -21   1        163.45        174.11        19.78 o                         
  -6 -21   1        910.66        941.36        35.63 o                         
  -5 -21   1         17.04         10.63        14.03 o                         
  -4 -21   1       1149.25       1208.64        43.93 o                         
  -3 -21   1         13.14         24.77        16.73 o                         
  -2 -21   1        191.38        182.05        22.28 o                         
  -1 -21   1         11.87         23.28        18.66 o                         
   0 -21   1        187.08        209.11        18.43 o                         
   1 -21   1         24.31         15.79        16.80 o                         
   2 -21   1         49.18         52.74        15.79 o                         
   3 -21   1         22.14         -5.81        22.05 o                         
   4 -21   1        171.08        188.97        37.98 o                         
   5 -21   1          9.43         20.98        40.77 o                         
 -10 -20   1        205.84        180.60        29.66 o                         
  -9 -20   1        405.60        368.63        19.59 o                         
  -8 -20   1        433.77        440.91        40.41 o                         
  -7 -20   1          5.40         10.10        15.84 o                         
  -6 -20   1       1202.53       1239.74        41.24 o                         
  -5 -20   1         41.13         34.73        17.37 o                         
  -4 -20   1        857.49        970.81        43.12 o                         
  -3 -20   1        240.13        229.70        21.52 o                         
  -2 -20   1        408.84        448.99        35.84 o                         
  -1 -20   1        329.47        287.98        22.37 o                         
   0 -20   1        409.76        442.47        31.04 o                         
   1 -20   1         20.97         30.17        13.62 o                         
   2 -20   1        157.79        130.59        16.93 o                         
   3 -20   1         40.95         34.04        14.98 o                         
   4 -20   1         24.06         50.49        21.38 o                         
   5 -20   1         29.42         42.44        21.10 o                         
   6 -20   1         15.69         29.11        38.40 o                         
 -11 -19   1          0.31         -6.22        19.18 o                         
 -10 -19   1        316.31        267.04        22.70 o                         
  -9 -19   1          3.81          7.16        11.39 o                         
  -8 -19   1       2166.12       2060.06        49.78 o                         
  -7 -19   1          6.15        -13.76        14.55 o                         
  -6 -19   1        722.69        746.99        30.59 o                         
  -5 -19   1          3.77         -9.36        18.39 o                         
  -4 -19   1       1872.74       2005.57        70.54 o                         
  -3 -19   1          7.53         -9.46        18.80 o                         
  -2 -19   1         33.42         39.53        26.22 o                         
  -1 -19   1        109.00         64.99        14.66 o                         
   0 -19   1       1082.50       1165.39        40.85 o                         
   1 -19   1          0.79        -13.18        13.18 o                         
   2 -19   1        317.75        269.47        19.91 o                         
   3 -19   1         59.55         72.56        16.46 o                         
   4 -19   1        156.14        184.10        19.23 o                         
   5 -19   1          4.41         -9.91        16.91 o                         
   6 -19   1          2.05          1.12        21.83 o                         
   7 -19   1          9.51        -11.75        42.30 o                         
 -12 -18   1         86.79         71.58        47.97 o                         
 -11 -18   1          2.04         14.64        13.46 o                         
 -10 -18   1        557.32        545.69        22.34 o                         
  -9 -18   1         12.93         23.03        11.57 o                         
  -8 -18   1       1108.99       1084.91        31.13 o                         
  -7 -18   1        848.37        865.58        26.66 o                         
  -6 -18   1       3210.19       3363.47        88.90 o                         
  -5 -18   1         59.15         52.86        16.53 o                         
  -4 -18   1       2273.02       2395.59        67.27 o                         
  -3 -18   1         10.73         19.08        18.34 o                         
  -2 -18   1       1929.59       1976.55        63.51 o                         
  -1 -18   1        232.58        222.73        13.20 o                         
   0 -18   1        768.72        724.68        27.82 o                         
   1 -18   1        115.78         99.75        16.28 o                         
   2 -18   1       1277.77       1128.83        36.30 o                         
   3 -18   1         27.89         21.82        15.38 o                         
   4 -18   1         30.16         22.46        17.84 o                         
   5 -18   1         15.72         16.71        17.33 o                         
   6 -18   1        154.36        155.54        29.93 o                         
   7 -18   1          1.01         12.27        25.82 o                         
   8 -18   1         16.99         14.52        25.39 o                         
 -12 -17   1         83.80         69.77        31.99 o                         
 -11 -17   1          0.84         -7.45        15.73 o                         
 -10 -17   1        536.67        527.75        22.89 o                         
  -9 -17   1        310.93        291.44        17.66 o                         
  -8 -17   1       2985.51       3024.25        71.27 o                         
  -7 -17   1         45.26         22.68        14.41 o                         
  -6 -17   1       1771.28       1820.15        43.69 o                         
  -5 -17   1        323.68        406.48        22.10 o                         
  -4 -17   1       1739.69       1956.95        51.13 o                         
  -3 -17   1        205.93        225.60        20.55 o                         
  -2 -17   1       1041.37       1048.89        38.87 o                         
  -1 -17   1        403.28        386.39        16.73 o                         
   0 -17   1       1055.94       1001.58        33.85 o                         
   1 -17   1         53.93         37.19        15.96 o                         
   2 -17   1        358.56        349.44        24.47 o                         
   3 -17   1        439.92        363.22        24.39 o                         
   4 -17   1        597.19        534.30        32.08 o                         
   5 -17   1         28.41          7.74        21.33 o                         
   6 -17   1        137.63        147.70        21.71 o                         
   7 -17   1         21.93         41.50        20.18 o                         
   8 -17   1          6.03         20.64        25.63 o                         
   9 -17   1          1.76        -19.41        33.11 o                         
 -13 -16   1          3.43        -51.78        51.78 o                         
 -12 -16   1         38.29         53.12        18.46 o                         
 -11 -16   1        118.44        115.08        25.25 o                         
 -10 -16   1        925.32        833.41        30.48 o                         
  -9 -16   1        337.19        290.43        18.10 o                         
  -8 -16   1        753.60        686.26        23.40 o                         
  -7 -16   1       1951.91       1957.13        57.49 o                         
  -6 -16   1       5032.25       5413.61       117.10 o                         
  -5 -16   1       1355.02       1337.68        41.11 o                         
  -4 -16   1       1479.29       1626.96        44.08 o                         
  -3 -16   1         13.14         22.56        15.06 o                         
  -2 -16   1       4382.66       4731.43       118.10 o                         
  -1 -16   1          9.76         21.33        13.23 o                         
   0 -16   1        543.43        556.29        22.41 o                         
   1 -16   1        593.62        542.48        27.16 o                         
   2 -16   1        315.19        340.08        23.74 o                         
   3 -16   1        269.58        232.73        29.32 o                         
   4 -16   1        332.56        314.00        32.26 o                         
   5 -16   1         88.23         77.20        21.19 o                         
   6 -16   1        311.39        350.54        31.97 o                         
   7 -16   1          3.95         -8.13        18.64 o                         
   8 -16   1         17.57         24.58        19.15 o                         
   9 -16   1         16.61          8.69        24.18 o                         
  10 -16   1         12.80         41.08        48.85 o                         
 -13 -15   1         85.74         91.04        29.47 o                         
 -12 -15   1        538.86        643.63        51.66 o                         
 -11 -15   1         42.88         37.32        18.04 o                         
 -10 -15   1        394.74        384.88        20.98 o                         
  -9 -15   1        917.01        853.74        35.98 o                         
  -8 -15   1       2800.00       2846.49        66.72 o                         
  -7 -15   1        250.05        252.31        24.35 o                         
  -6 -15   1       4150.51       4405.50        92.26 o                         
  -5 -15   1       1364.30       1471.99        36.43 o                         
  -4 -15   1       3641.27       3915.88        88.19 o                         
  -3 -15   1        617.33        708.80        27.71 o                         
  -2 -15   1       3932.52       4182.76       105.00 o                         
  -1 -15   1        943.53       1078.47        37.01 o                         
   0 -15   1       5964.17       6070.15       129.91 o                         
   1 -15   1        358.88        394.22        29.74 o                         
   2 -15   1        627.15        640.09        26.78 o                         
   3 -15   1         68.25         67.39        19.09 o                         
   4 -15   1       1073.38       1037.77        42.11 o                         
   5 -15   1          1.82        -15.74        18.90 o                         
   6 -15   1         40.29         27.44        20.74 o                         
   7 -15   1         27.43         38.48        18.90 o                         
   8 -15   1        100.26         68.33        19.07 o                         
   9 -15   1         48.04         34.69        18.47 o                         
  10 -15   1          1.23         11.91        26.84 o                         
 -14 -14   1         32.50         39.00        57.34 o                         
 -13 -14   1          6.23        -21.26        21.26 o                         
 -12 -14   1        274.96        249.40        26.01 o                         
 -11 -14   1        537.13        519.27        41.84 o                         
 -10 -14   1        949.50        884.44        42.76 o                         
  -9 -14   1        514.62        463.92        19.41 o                         
  -8 -14   1       1612.54       1623.94        42.89 o                         
  -7 -14   1       1345.51       1365.13        43.07 o                         
  -6 -14   1       2708.80       2857.44        70.26 o                         
  -5 -14   1          5.99          9.37         8.32 o                         
  -4 -14   1       1692.60       1809.63        42.44 o                         
  -3 -14   1       6547.26       7031.19       166.85 o                         
  -2 -14   1       4748.81       5141.15       110.33 o                         
  -1 -14   1        834.85        728.94        27.66 o                         
   0 -14   1       2493.09       2401.46        60.37 o                         
   1 -14   1       2944.44       3017.67        83.32 o                         
   2 -14   1       3291.30       3168.22        89.76 o                         
   3 -14   1        109.66         99.95        16.72 o                         
   4 -14   1       1137.32       1197.88        45.66 o                         
   5 -14   1        327.19        307.65        27.26 o                         
   6 -14   1        503.75        433.63        29.01 o                         
   7 -14   1         18.64          0.08        16.44 o                         
   8 -14   1        137.92         76.33        19.10 o                         
   9 -14   1         64.26         63.43        18.93 o                         
  10 -14   1          1.15         16.13        19.61 o                         
  11 -14   1          3.12         29.63        40.92 o                         
 -14 -13   1         62.91         98.03        90.96 o                         
 -13 -13   1         93.38         78.97        21.98 o                         
 -12 -13   1        858.13        919.08        50.44 o                         
 -11 -13   1        205.52        240.31        32.02 o                         
 -10 -13   1        830.89        776.50        38.97 o                         
  -9 -13   1        970.67        961.97        29.85 o                         
  -8 -13   1       3175.39       3257.11        70.40 o                         
  -7 -13   1       3018.22       2967.69        68.28 o                         
  -6 -13   1         61.32         58.40        13.72 o                         
  -5 -13   1       1818.73       2036.78        46.11 o                         
  -4 -13   1       5487.17       5743.31       116.45 o                         
  -3 -13   1       5645.54       6199.02       130.45 o                         
  -2 -13   1       1900.74       1942.79        54.05 o                         
  -1 -13   1      10293.59      10642.27       219.40 o                         
   0 -13   1       7890.52       7967.22       175.77 o                         
   1 -13   1       1078.76       1187.80        34.01 o                         
   2 -13   1       1930.57       1903.35        60.46 o                         
   3 -13   1        453.94        435.35        23.44 o                         
   4 -13   1       1451.91       1389.66        49.15 o                         
   5 -13   1        250.03        261.07        21.94 o                         
   6 -13   1        376.56        298.43        26.30 o                         
   7 -13   1        260.98        258.84        25.04 o                         
   8 -13   1        371.75        324.35        24.23 o                         
   9 -13   1         18.45         34.09        18.17 o                         
  10 -13   1         35.90         42.61        18.40 o                         
  11 -13   1          8.68          1.80        20.72 o                         
 -14 -12   1        128.53        139.78        27.41 o                         
 -13 -12   1         37.74         40.93        27.86 o                         
 -12 -12   1        263.72        263.50        35.98 o                         
 -11 -12   1        955.25       1061.84        63.80 o                         
 -10 -12   1       2004.11       2035.62        69.67 o                         
  -9 -12   1        416.90        379.23        18.59 o                         
  -8 -12   1       4546.66       4261.86       100.28 o                         
  -7 -12   1       1776.78       1772.84        44.55 o                         
  -6 -12   1       3893.02       3935.92        86.55 o                         
  -5 -12   1         36.75         32.66         9.13 o                         
  -4 -12   1        217.71        256.17        11.80 o                         
  -3 -12   1       6912.43       7229.59       168.32 o                         
  -2 -12   1       4512.84       4543.25       108.88 o                         
  -1 -12   1       6120.48       6275.85       138.60 o                         
   0 -12   1        933.08        881.32        27.79 o                         
   1 -12   1       6404.36       6713.88       182.40 o                         
   2 -12   1       4483.25       4535.23       111.50 o                         
   3 -12   1        255.38        189.38        16.99 o                         
   4 -12   1       1573.67       1465.23        47.74 o                         
   5 -12   1        150.88        153.13        18.81 o                         
   6 -12   1       1159.18       1100.01        40.03 o                         
   7 -12   1        115.09         98.80        22.65 o                         
   8 -12   1         16.96         22.08        18.60 o                         
   9 -12   1        121.41        117.78        24.53 o                         
  10 -12   1         83.75         69.90        21.57 o                         
  11 -12   1         27.25         36.02        19.11 o                         
  12 -12   1          0.79         18.16        38.68 o                         
 -14 -11   1        165.03        191.34        29.93 o                         
 -13 -11   1        120.46        176.10        28.48 o                         
 -12 -11   1        422.02        497.86        37.36 o                         
 -11 -11   1        436.99        447.38        35.21 o                         
 -10 -11   1        395.15        415.79        32.21 o                         
  -9 -11   1        866.22        845.46        40.92 o                         
  -8 -11   1        617.48        573.93        30.71 o                         
  -7 -11   1        143.71        157.04        13.31 o                         
  -6 -11   1       1979.66       2026.97        48.46 o                         
  -5 -11   1       5740.30       5791.07       116.74 o                         
  -4 -11   1       5876.43       6213.33       130.60 o                         
  -3 -11   1       1800.12       1715.66        45.62 o                         
  -2 -11   1       3275.13       3070.38        67.78 o                         
  -1 -11   1       7909.00       7695.58       159.57 o                         
   0 -11   1       4221.59       4595.66       117.95 o                         
   1 -11   1        597.89        509.67        24.07 o                         
   2 -11   1       1925.23       1941.51        50.95 o                         
   3 -11   1       2601.88       2622.77        83.35 o                         
   4 -11   1       2445.43       2536.53        65.08 o                         
   5 -11   1        429.97        457.11        35.14 o                         
   6 -11   1        280.30        248.30        27.64 o                         
   7 -11   1       1419.16       1341.69        42.18 o                         
   8 -11   1        195.89        173.37        22.47 o                         
   9 -11   1        110.66        105.95        24.83 o                         
  10 -11   1         53.51         40.69        24.00 o                         
  11 -11   1         18.50          3.86        18.36 o                         
  12 -11   1         31.71         23.62        19.32 o                         
 -15 -10   1         16.19         18.67        66.93 o                         
 -14 -10   1        187.90        223.31        28.04 o                         
 -13 -10   1        133.17        140.42        27.32 o                         
 -12 -10   1        393.46        479.14        31.27 o                         
 -11 -10   1        846.84        774.84        37.84 o                         
 -10 -10   1       1448.40       1429.84        51.37 o                         
  -9 -10   1       1226.69       1163.76        51.64 o                         
  -8 -10   1         14.06         15.38        10.47 o                         
  -7 -10   1        543.05        509.09        20.10 o                         
  -6 -10   1       3179.07       3337.96        77.35 o                         
  -5 -10   1       2312.41       2379.41        60.48 o                         
  -4 -10   1       1644.88       1879.50        43.77 o                         
  -3 -10   1      14498.39      16024.40       296.82 o                         
  -2 -10   1       7884.97       8433.81       194.30 o                         
  -1 -10   1       3398.38       3298.89        85.01 o                         
   0 -10   1       2478.95       2654.30       105.35 o                         
   1 -10   1       6871.16       6269.40       139.33 o                         
   2 -10   1      10209.63      10419.31       226.77 o                         
   3 -10   1       1603.01       1619.51        47.94 o                         
   4 -10   1       3222.96       3555.93        85.82 o                         
   5 -10   1       1979.89       2021.95        55.14 o                         
   6 -10   1       1039.05        984.45        33.23 o                         
   7 -10   1        172.17        175.98        18.96 o                         
   8 -10   1         43.45         38.57        17.07 o                         
   9 -10   1        407.45        390.23        26.17 o                         
  10 -10   1         69.87         76.86        21.21 o                         
  11 -10   1          8.82          3.90        24.26 o                         
  12 -10   1         34.13         19.41        19.66 o                         
  13 -10   1          9.71          4.48        37.81 o                         
 -15  -9   1          8.33         12.64        42.70 o                         
 -14  -9   1        159.75        187.81        26.12 o                         
 -13  -9   1        129.77        110.00        24.31 o                         
 -12  -9   1        358.41        388.59        31.24 o                         
 -11  -9   1         19.19         28.96        19.14 o                         
 -10  -9   1        784.24        709.09        34.04 o                         
  -9  -9   1        986.92       1027.67        40.07 o                         
  -8  -9   1        189.55        196.51        14.20 o                         
  -7  -9   1        421.52        414.72        22.83 o                         
  -6  -9   1       1536.04       1543.36        48.06 o                         
  -5  -9   1       7974.59       8074.25       176.61 o                         
  -4  -9   1      16071.68      16540.97       352.65 o                         
  -3  -9   1       8620.73       9481.70       204.75 o                         
  -2  -9   1        413.24        358.21        28.80 o                         
  -1  -9   1       4909.72       4921.97       123.59 o                         
   0  -9   1        430.46        298.09        15.77 o                         
   1  -9   1       2438.66       2429.28        58.94 o                         
   2  -9   1         60.16         66.66        13.19 o                         
   3  -9   1       3409.01       3509.81        83.22 o                         
   4  -9   1       4329.18       4611.39       107.04 o                         
   5  -9   1       5285.99       5276.00       122.24 o                         
   6  -9   1         13.74         28.76        15.30 o                         
   7  -9   1       1093.30       1054.17        43.75 o                         
   8  -9   1        976.89        953.06        39.25 o                         
   9  -9   1         98.12         97.18        20.13 o                         
  10  -9   1          1.14          3.12        17.63 o                         
  11  -9   1         53.83         50.22        20.72 o                         
  12  -9   1          9.07          4.36        20.92 o                         
  13  -9   1          4.04         19.84        21.33 o                         
 -16  -8   1         12.37         14.16        17.55 o                         
 -15  -8   1        122.21        145.19        28.14 o                         
 -14  -8   1        194.49        182.27        27.09 o                         
 -13  -8   1        203.63        249.13        27.08 o                         
 -12  -8   1        224.45        279.91        20.75 o                         
 -11  -8   1        118.41        118.51        13.40 o                         
 -10  -8   1       1324.26       1363.51        53.75 o                         
  -9  -8   1         67.72         44.56        17.61 o                         
  -8  -8   1        338.51        316.26        22.48 o                         
  -7  -8   1        757.85        643.61        23.82 o                         
  -6  -8   1        151.26        118.82        11.88 o                         
  -5  -8   1       2836.44       2860.90        74.72 o                         
  -4  -8   1       1371.29       1463.09        44.32 o                         
  -3  -8   1      13185.30      13822.90       313.79 o                         
  -2  -8   1       1665.59       1793.45        71.64 o                         
  -1  -8   1       1028.18        894.31        23.65 o                         
   0  -8   1       4069.66       4068.03        91.32 o                         
   1  -8   1       7605.40       8199.82       178.34 o                         
   2  -8   1        421.84        416.67        21.25 o                         
   3  -8   1        725.57        493.13        21.41 o                         
   4  -8   1         24.70         31.60        14.24 o                         
   5  -8   1      11540.62      11297.08       246.71 o                         
   6  -8   1         67.42         46.04        16.85 o                         
   7  -8   1        145.53        190.54        19.56 o                         
   8  -8   1        362.42        372.66        34.46 o                         
   9  -8   1        847.62        887.79        40.20 o                         
  10  -8   1        216.62        169.34        22.12 o                         
  11  -8   1         17.30          8.82        19.03 o                         
  12  -8   1         18.16          3.81        22.96 o                         
  13  -8   1         27.95         39.83        23.83 o                         
  14  -8   1          1.14        -38.14        56.26 o                         
 -16  -7   1          3.16          4.95        21.40 o                         
 -15  -7   1         18.17         25.18        22.82 o                         
 -14  -7   1         42.86         33.64        21.69 o                         
 -13  -7   1        208.00        251.66        26.15 o                         
 -12  -7   1        182.85        205.05        21.72 o                         
 -11  -7   1        636.38        585.62        33.56 o                         
 -10  -7   1        137.87        153.43        15.97 o                         
  -9  -7   1       1216.51       1183.76        40.87 o                         
  -8  -7   1       2542.40       2279.83        56.78 o                         
  -7  -7   1        464.39        411.06        20.80 o                         
  -6  -7   1        922.80        982.88        39.61 o                         
  -5  -7   1       5893.72       5850.60       137.36 o                         
  -4  -7   1       2578.36       2763.53        74.02 o                         
  -3  -7   1       5458.97       5156.99       137.76 o                         
  -2  -7   1        892.50       1064.94        26.26 o                         
  -1  -7   1        372.40        336.46        14.83 o                         
   0  -7   1       6384.66       7016.81       171.79 o                         
   1  -7   1       2686.28       2759.96        68.63 o                         
   2  -7   1        371.46        472.53        28.84 o                         
   3  -7   1       5333.59       4737.80       114.00 o                         
   4  -7   1       3532.43       3252.88        82.63 o                         
   5  -7   1       3812.80       3595.94        86.01 o                         
   6  -7   1         26.46         12.36        13.81 o                         
   7  -7   1        735.72        678.11        27.33 o                         
   8  -7   1        249.02        262.89        20.91 o                         
   9  -7   1        409.40        349.78        24.69 o                         
  10  -7   1         67.00         42.60        19.85 o                         
  11  -7   1         85.24         88.83        21.81 o                         
  12  -7   1          3.94         -1.87        19.45 o                         
  13  -7   1         38.94         38.50        23.12 o                         
  14  -7   1          2.93        -21.55        78.28 o                         
 -16  -6   1          1.81        -13.56        25.60 o                         
 -15  -6   1         61.07         73.34        22.30 o                         
 -14  -6   1         47.77         48.71        18.26 o                         
 -13  -6   1        170.24        199.98        19.73 o                         
 -12  -6   1        283.29        260.68        19.25 o                         
 -11  -6   1        413.98        399.22        26.91 o                         
 -10  -6   1         47.85         54.50        13.85 o                         
  -9  -6   1        965.26        950.05        30.44 o                         
  -8  -6   1        698.71        621.89        24.34 o                         
  -7  -6   1       3877.39       3409.20        74.77 o                         
  -6  -6   1       4309.61       4174.72        89.25 o                         
  -5  -6   1       7511.21       6695.62       147.87 o                         
  -4  -6   1         12.85         26.55        11.05 o                         
  -3  -6   1      11006.14      10985.33       251.01 o                         
  -2  -6   1      15917.27      15948.08       336.54 o                         
  -1  -6   1         63.81        103.19         9.70 o                         
   0  -6   1       1256.34       1407.04        46.73 o                         
   1  -6   1         97.49         67.35        12.63 o                         
   2  -6   1       1211.42        971.69        30.29 o                         
   3  -6   1       6228.73       6136.96       148.53 o                         
   4  -6   1        467.94        315.94        33.33 o                         
   5  -6   1       1511.70       1366.35        39.72 o                         
   6  -6   1         54.10         78.19        15.29 o                         
   7  -6   1       2837.84       2885.12        78.00 o                         
   8  -6   1         10.69         15.75        17.10 o                         
   9  -6   1        724.99        702.12        30.00 o                         
  10  -6   1        140.88        198.16        20.56 o                         
  11  -6   1        140.52        117.72        19.82 o                         
  12  -6   1          2.65        -18.27        18.27 o                         
  13  -6   1         31.79         57.41        19.91 o                         
  14  -6   1          4.67        -21.59        23.05 o                         
 -16  -5   1          3.95         -5.85        27.71 o                         
 -15  -5   1          3.44         29.04        16.67 o                         
 -14  -5   1          2.80        -12.46        15.85 o                         
 -13  -5   1        128.57        146.87        18.68 o                         
 -12  -5   1          9.06          9.74        16.08 o                         
 -11  -5   1        348.49        372.13        20.82 o                         
 -10  -5   1         11.15          1.50        12.77 o                         
  -9  -5   1       4078.01       4024.85        95.38 o                         
  -8  -5   1        867.35        818.18        27.02 o                         
  -7  -5   1       1560.73       1272.56        32.79 o                         
  -6  -5   1       2172.29       1822.68        46.63 o                         
  -5  -5   1       4874.15       4371.89        97.17 o                         
  -4  -5   1         33.55         45.67         9.00 o                         
  -3  -5   1        279.22        282.72        16.04 o                         
  -2  -5   1       1266.79       1742.92        41.18 o                         
  -1  -5   1       3784.65       3816.54       101.81 o                         
   0  -5   1       4493.06       5279.80       120.73 o                         
   1  -5   1      13669.46      13849.15       332.23 o                         
   2  -5   1        592.40        559.84        38.26 o                         
   3  -5   1      14876.99      14959.10       338.19 o                         
   4  -5   1        225.12        181.94        15.17 o                         
   5  -5   1        106.30         86.97        14.67 o                         
   6  -5   1        534.00        436.40        20.99 o                         
   7  -5   1       3119.52       3199.22        78.89 o                         
   8  -5   1         17.63         -6.06        15.90 o                         
   9  -5   1        483.59        440.53        24.29 o                         
  10  -5   1         22.51         16.41        17.52 o                         
  11  -5   1        415.36        457.90        32.74 o                         
  12  -5   1          4.85         12.91        18.08 o                         
  13  -5   1         55.27         87.96        20.47 o                         
  14  -5   1          3.31          1.32        19.35 o                         
 -16  -4   1          8.18         -9.59        60.50 o                         
 -15  -4   1         46.45         66.01        20.35 o                         
 -14  -4   1         13.79         -2.62        17.58 o                         
 -13  -4   1        163.36        176.28        19.75 o                         
 -12  -4   1         14.12         17.92        19.25 o                         
 -11  -4   1        146.51        184.90        18.18 o                         
 -10  -4   1          4.82         25.12        15.46 o                         
  -9  -4   1       2843.23       2803.56        74.30 o                         
  -8  -4   1         23.71         32.63        12.34 o                         
  -7  -4   1      10087.18       9582.42       211.02 o                         
  -6  -4   1       1461.35       1347.91        35.51 o                         
  -5  -4   1       8323.85       7503.13       159.21 o                         
  -4  -4   1        874.78       1010.17        26.60 o                         
  -3  -4   1       1250.02       1165.76        35.58 o                         
  -2  -4   1       6118.37       6312.50       136.61 o                         
  -1  -4   1      21016.66      22505.40       411.05 o                         
   0  -4   1       4711.23       4911.14       100.63 o                         
   1  -4   1       1439.51       1480.11        40.97 o                         
   2  -4   1        387.99        651.80        22.18 o                         
   3  -4   1       8276.60       7959.27       172.57 o                         
   4  -4   1        781.01        584.75        24.34 o                         
   5  -4   1       2074.89       1965.70        54.34 o                         
   6  -4   1        114.43        139.27        17.54 o                         
   7  -4   1       3203.32       3196.54        74.33 o                         
   8  -4   1         27.06         17.42        16.04 o                         
   9  -4   1        626.50        626.80        29.13 o                         
  10  -4   1          3.79        -13.61        18.11 o                         
  11  -4   1        332.50        376.94        24.33 o                         
  12  -4   1         58.12         46.60        18.60 o                         
  13  -4   1        147.24        178.68        22.30 o                         
  14  -4   1          7.20          6.58        24.73 o                         
  15  -4   1          0.41        -29.00        39.76 o                         
 -16  -3   1         13.10         12.48        50.75 o                         
 -15  -3   1          9.07         -8.60        20.12 o                         
 -14  -3   1         10.63         21.23        19.43 o                         
 -13  -3   1        261.25        308.44        23.98 o                         
 -12  -3   1          4.92          3.12        17.00 o                         
 -11  -3   1         46.17         40.21        19.36 o                         
 -10  -3   1          7.39          5.98        15.06 o                         
  -9  -3   1       2745.79       2816.67        70.91 o                         
  -8  -3   1        402.79        402.54        20.83 o                         
  -7  -3   1       8263.09       7866.49       185.50 o                         
  -6  -3   1        368.98        239.61        14.98 o                         
  -5  -3   1       4960.35       4257.58        86.32 o                         
  -4  -3   1        195.29        108.67        10.20 o                         
  -3  -3   1        957.71        997.26        30.81 o                         
  -2  -3   1          0.31         13.34         6.90 o                         
  -1  -3   1      20602.95      23548.26       397.84 o                         
   0  -3   1       2531.25       3500.22        75.58 o                         
   1  -3   1      17384.57      17788.83       355.26 o                         
   2  -3   1      10461.28      10479.60       212.15 o                         
   3  -3   1      11559.25      10997.21       222.95 o                         
   4  -3   1       7150.18       6428.69       134.06 o                         
   5  -3   1       2474.45       2222.00        55.69 o                         
   6  -3   1       1388.00       1190.60        43.12 o                         
   7  -3   1       2659.34       2567.70       104.34 o                         
   8  -3   1        115.75         90.65        16.97 o                         
   9  -3   1        652.07        657.27        31.82 o                         
  10  -3   1        256.47        290.10        26.73 o                         
  11  -3   1        671.73        711.04        31.99 o                         
  12  -3   1         20.42         14.72        17.53 o                         
  13  -3   1        109.96        140.54        21.21 o                         
  14  -3   1          9.27         21.46        19.99 o                         
  15  -3   1         32.56         33.05        27.05 o                         
 -16  -2   1          0.18        -23.83        36.77 o                         
 -15  -2   1          3.23        -18.22        20.11 o                         
 -14  -2   1          1.91        -16.05        21.00 o                         
 -13  -2   1         65.57         78.49        20.09 o                         
 -12  -2   1        179.65        177.13        26.02 o                         
 -11  -2   1        824.51        795.15        37.17 o                         
 -10  -2   1          5.16         15.64        14.32 o                         
  -9  -2   1        846.49        816.33        31.55 o                         
  -8  -2   1        475.34        438.26        19.96 o                         
  -7  -2   1      13031.27      11931.89       234.95 o                         
  -6  -2   1          4.23         16.91        11.37 o                         
  -5  -2   1        448.66        383.30        14.81 o                         
  -4  -2   1        128.53         99.53        13.69 o                         
  -3  -2   1        102.05        267.79        18.77 o                         
  -2  -2   1        693.59        518.86        16.73 o                         
  -1  -2   1       4611.40       3957.97        70.55 o                         
   0  -2   1        113.90         57.77         4.62 o                         
   1  -2   1      56517.16      59689.80      1185.36 o                         
   2  -2   1       3760.14       3466.26        69.38 o                         
   3  -2   1       8693.26       7452.40       139.97 o                         
   4  -2   1         98.65         84.49        12.05 o                         
   5  -2   1      18642.61      17060.74       345.49 o                         
   6  -2   1          2.47          8.39        13.52 o                         
   7  -2   1       1413.07       1330.83        41.81 o                         
   8  -2   1        305.51        318.33        18.38 o                         
   9  -2   1        995.62        969.50        32.88 o                         
  10  -2   1        206.71        230.09        20.14 o                         
  11  -2   1        122.02        124.89        18.80 o                         
  12  -2   1        249.31        269.05        22.58 o                         
  13  -2   1        119.33        145.72        20.89 o                         
  14  -2   1          7.67         24.55        17.99 o                         
  15  -2   1         14.56         26.55        20.67 o                         
 -16  -1   1          6.65        -32.54        64.89 o                         
 -15  -1   1          9.47          4.95        20.73 o                         
 -14  -1   1         24.03          9.55        21.66 o                         
 -13  -1   1         85.93         83.01        26.63 o                         
 -12  -1   1          5.74         -3.12        17.88 o                         
 -11  -1   1        427.34        475.97        34.61 o                         
 -10  -1   1         37.56         26.21        14.93 o                         
  -9  -1   1       3110.79       3046.65        75.76 o                         
  -8  -1   1          0.16        -12.24        12.24 o                         
  -7  -1   1       1247.35       1296.85        36.24 o                         
  -6  -1   1       2954.49       2745.52        59.42 o                         
  -5  -1   1       8877.29       7966.11       175.79 o                         
  -4  -1   1       1854.97       1746.81        42.46 o                         
  -3  -1   1      23835.61      25184.97       484.83 o                         
  -2  -1   1       2129.81       1740.39        37.55 o                         
  -1  -1   1      52017.78      48758.44      1038.59 o                         
   1  -1   1      15788.61      16906.18       309.80 o                         
   2  -1   1       1502.91       1738.77        44.83 o                         
   3  -1   1       6841.09       7085.54       132.90 o                         
   4  -1   1          2.95          1.31         9.16 o                         
   5  -1   1       1025.19        898.51        28.34 o                         
   6  -1   1        336.25        317.68        21.44 o                         
   7  -1   1       3935.85       3598.20        97.32 o                         
   8  -1   1        145.26        155.73        16.06 o                         
   9  -1   1       1343.45       1296.75        41.07 o                         
  10  -1   1        455.17        448.47        22.57 o                         
  11  -1   1        479.47        547.50        25.63 o                         
  12  -1   1         47.99         53.21        17.96 o                         
  13  -1   1          6.85         -8.63        17.76 o                         
  14  -1   1         13.89         20.59        21.09 o                         
  15  -1   1         26.96         40.79        19.52 o                         
 -16   0   1          0.49          2.43        62.50 o                         
 -15   0   1          7.19          9.60        18.20 o                         
 -14   0   1         26.81         28.36        18.81 o                         
 -13   0   1          2.96        -20.70        20.70 o                         
 -12   0   1         44.10         61.40        20.11 o                         
 -11   0   1        784.41        906.12        34.19 o                         
 -10   0   1         56.01         45.28        17.43 o                         
  -9   0   1       2691.20       2610.38        68.19 o                         
  -8   0   1        684.35        671.51        33.30 o                         
  -7   0   1       1991.20       1682.35        43.39 o                         
  -6   0   1         31.93         33.83        12.64 o                         
  -5   0   1      10307.12       8953.06       196.60 o                         
  -4   0   1        266.18        266.84        13.67 o                         
  -3   0   1     110895.65     106690.28      2044.15 o                         
  -2   0   1         87.03       1086.30        41.44 o                         
   1   0   1      28261.49      21651.93      1340.72 o                         
   2   0   1       1726.61       1554.68        31.11 o                         
   3   0   1      52183.59      50989.18       933.69 o                         
   4   0   1        373.81        473.29        18.94 o                         
   5   0   1       2730.51       2438.33        55.92 o                         
   6   0   1        389.82        279.23        17.35 o                         
   7   0   1       2795.23       2726.60        63.39 o                         
   8   0   1        753.84        713.13        25.65 o                         
   9   0   1       2604.24       2470.61        58.03 o                         
  10   0   1        163.53        163.14        19.06 o                         
  11   0   1        286.90        304.08        20.68 o                         
  12   0   1        201.01        256.74        20.24 o                         
  13   0   1         26.01         40.79        20.41 o                         
  14   0   1          8.88         23.04        23.23 o                         
  15   0   1         41.50         64.16        21.34 o                         
  16   0   1          0.06        -32.23        40.36 o                         
 -15   1   1         26.16         32.39        18.88 o                         
 -14   1   1          4.04        -19.03        19.03 o                         
 -13   1   1         42.24         67.22        21.91 o                         
 -12   1   1          3.06         -3.40        16.90 o                         
 -11   1   1        242.63        275.25        36.09 o                         
 -10   1   1         22.45         26.13        18.54 o                         
  -9   1   1       2036.47       2020.14        82.89 o                         
  -8   1   1       1074.52        910.42        32.03 o                         
  -7   1   1         55.89         67.22        16.58 o                         
  -6   1   1       5483.49       5005.33       117.74 o                         
  -5   1   1      22762.34      22075.15       446.51 o                         
  -4   1   1       5250.30       4324.46        97.00 o                         
  -3   1   1      13673.14      12895.12       276.40 o                         
  -2   1   1      17557.32      15375.55       345.38 o                         
  -1   1   1     151418.92     135716.14      3030.83 o                         
   1   1   1       8363.88       6166.64       395.80 o                         
   2   1   1       3020.60       2079.07        46.60 o                         
   3   1   1      71497.59      68864.43      1318.38 o                         
   4   1   1       2394.83       2557.27        51.16 o                         
   5   1   1       6792.77       7000.43       132.66 o                         
   6   1   1       1141.94        970.32        29.67 o                         
   7   1   1      14183.52      13354.28       262.08 o                         
   8   1   1       1421.79       1113.58        30.07 o                         
   9   1   1       2097.41       2038.99        51.87 o                         
  10   1   1        249.21        239.15        17.22 o                         
  11   1   1        571.49        621.52        29.13 o                         
  12   1   1          2.45         15.19        17.71 o                         
  13   1   1         11.54          8.48        18.13 o                         
  14   1   1         10.99         11.17        18.55 o                         
  15   1   1         20.20         75.77        23.46 o                         
  16   1   1          6.20          2.92        37.98 o                         
 -15   2   1          6.89          4.93        22.36 o                         
 -14   2   1          0.99          2.14        21.78 o                         
 -13   2   1         48.17         37.69        24.94 o                         
 -12   2   1         14.69         32.45        18.53 o                         
 -11   2   1        781.19        794.41        33.79 o                         
 -10   2   1          1.38         10.75        16.16 o                         
  -9   2   1        936.41        956.25        39.42 o                         
  -8   2   1        290.82        300.08        19.35 o                         
  -7   2   1        474.69        484.19        23.27 o                         
  -6   2   1        168.20        122.72        17.08 o                         
  -5   2   1       3792.33       3593.05        83.75 o                         
  -4   2   1      26399.20      25409.81       512.63 o                         
  -3   2   1        175.20         60.62        13.97 o                         
  -2   2   1        301.33        171.65        20.25 o                         
  -1   2   1      25572.14      30537.63       681.02 o                         
   0   2   1      38828.53      40866.21       967.96 o                         
   1   2   1      62183.29      64645.46      1441.29 o                         
   2   2   1       5790.45       6261.73       169.69 o                         
   3   2   1      12574.14      11716.95       250.85 o                         
   4   2   1       7567.53       8007.53       164.84 o                         
   5   2   1      15768.92      15844.59       342.95 o                         
   6   2   1        710.83        584.07        20.61 o                         
   7   2   1       4602.13       4221.30        88.24 o                         
   8   2   1       4380.75       4269.04        90.23 o                         
   9   2   1       3975.83       4097.44        88.48 o                         
  10   2   1        727.13        686.98        28.59 o                         
  11   2   1        182.88        172.23        21.13 o                         
  12   2   1         38.25         66.50        20.95 o                         
  13   2   1        353.11        358.34        37.06 o                         
  14   2   1          5.14         -5.09        17.16 o                         
  15   2   1         12.23         23.79        20.99 o                         
  16   2   1         32.59         52.29        38.66 o                         
 -15   3   1          5.35        -30.02        40.16 o                         
 -14   3   1          3.97        -17.92        21.46 o                         
 -13   3   1         44.39         65.35        21.95 o                         
 -12   3   1         19.66         15.78        18.83 o                         
 -11   3   1        188.57        178.85        21.11 o                         
 -10   3   1        319.40        355.36        23.40 o                         
  -9   3   1        624.32        637.81        27.44 o                         
  -8   3   1        236.27        191.05        21.57 o                         
  -7   3   1       1904.66       1701.11        45.18 o                         
  -6   3   1        335.76        247.01        24.73 o                         
  -5   3   1      19892.57      17503.53       398.46 o                         
  -4   3   1        601.79        674.07        29.53 o                         
  -3   3   1       4477.16       4004.77        95.47 o                         
  -2   3   1       3593.97       2839.00        68.42 o                         
  -1   3   1       4848.46       4527.28       111.82 o                         
   0   3   1      10835.21      12192.05       258.28 o                         
   1   3   1       4740.30       5406.70       134.25 o                         
   2   3   1       5887.43       7060.75       168.84 o                         
   3   3   1      63873.25      65300.63      1384.75 o                         
   4   3   1       1906.55       1655.38        43.27 o                         
   5   3   1      14862.70      13446.53       291.39 o                         
   6   3   1       7341.01       7417.40       155.49 o                         
   7   3   1      16589.05      15136.41       295.39 o                         
   8   3   1         27.24          5.34        12.54 o                         
   9   3   1       1939.91       1804.42        52.83 o                         
  10   3   1       2237.58       2213.68        67.17 o                         
  11   3   1        339.89        322.81        20.84 o                         
  12   3   1         31.26         26.27        20.07 o                         
  13   3   1        416.36        398.13        31.91 o                         
  14   3   1         88.17         81.39        40.05 o                         
  15   3   1          2.09         -1.56        19.12 o                         
  16   3   1          4.02         13.40        37.84 o                         
 -15   4   1         34.40         72.76        44.54 o                         
 -14   4   1          0.32        -11.62        19.83 o                         
 -13   4   1         23.28         37.27        19.65 o                         
 -12   4   1          1.20         -9.18        16.98 o                         
 -11   4   1        287.18        322.23        23.77 o                         
 -10   4   1        197.54        173.06        21.17 o                         
  -9   4   1        291.56        277.05        20.93 o                         
  -8   4   1        191.36        189.16        21.01 o                         
  -7   4   1       2622.27       2558.95        91.08 o                         
  -6   4   1         33.25         16.06        17.19 o                         
  -5   4   1       2989.40       2699.94        62.84 o                         
  -4   4   1       4712.27       4259.98       109.85 o                         
  -3   4   1      44383.75      42570.52       954.07 o                         
  -2   4   1       8949.11       8987.88       204.62 o                         
  -1   4   1      11912.97      11368.14       257.23 o                         
   0   4   1        744.59       1000.90        34.30 o                         
   1   4   1      50506.98      55192.73      1100.29 o                         
   2   4   1       8939.92      10124.14       245.36 o                         
   3   4   1      17536.86      19032.29       460.27 o                         
   4   4   1      14737.24      14158.87       322.82 o                         
   5   4   1      21788.67      21218.07       481.00 o                         
   6   4   1       5229.49       5234.71       111.11 o                         
   7   4   1       3668.70       3317.00        73.77 o                         
   8   4   1       2784.87       2644.86        59.08 o                         
   9   4   1       3938.24       4051.03       101.26 o                         
  10   4   1        286.25        295.65        21.00 o                         
  11   4   1        152.57        175.18        20.32 o                         
  12   4   1          5.17          1.10        15.60 o                         
  13   4   1        327.96        375.35        28.57 o                         
  14   4   1         26.63         26.61        18.92 o                         
  15   4   1         15.57        -11.55        23.93 o                         
  16   4   1         18.69         10.20        66.35 o                         
 -14   5   1          1.46         -0.15        21.33 o                         
 -13   5   1          5.47         16.72        19.86 o                         
 -12   5   1          1.99         -5.31        18.01 o                         
 -11   5   1        101.82        117.01        20.85 o                         
 -10   5   1        262.30        250.29        25.04 o                         
  -9   5   1        432.43        431.54        25.76 o                         
  -8   5   1        223.28        241.19        19.45 o                         
  -7   5   1        503.63        543.62        26.58 o                         
  -6   5   1       2987.41       3167.74        77.90 o                         
  -5   5   1       5885.91       5693.01       136.28 o                         
  -4   5   1        982.07        992.69        33.54 o                         
  -3   5   1       8620.44       8145.56       200.86 o                         
  -2   5   1       5134.68       5139.60       128.11 o                         
  -1   5   1        154.68        162.65        13.44 o                         
   0   5   1       7328.01       7899.91       191.32 o                         
   1   5   1      48684.84      51426.29      1143.45 o                         
   2   5   1       1229.03       1987.12        52.67 o                         
   3   5   1      13295.83      14555.01       381.26 o                         
   4   5   1      11519.62      11294.53       277.43 o                         
   5   5   1      17187.40      16592.77       356.37 o                         
   6   5   1      13513.57      12926.92       296.55 o                         
   7   5   1       8971.54       8219.40       179.86 o                         
   8   5   1        936.97        884.63        26.66 o                         
   9   5   1        135.69        133.38        14.11 o                         
  10   5   1        968.86        942.68        30.14 o                         
  11   5   1        776.58        733.34        32.75 o                         
  12   5   1        132.77        147.82        17.40 o                         
  13   5   1         85.06         64.37        25.93 o                         
  14   5   1         92.09         93.01        20.62 o                         
  15   5   1         82.65         75.96        20.84 o                         
  16   5   1         19.02         50.38        36.03 o                         
 -14   6   1          2.02         -2.29        22.00 o                         
 -13   6   1         52.43         85.68        20.66 o                         
 -12   6   1         32.21          5.13        18.83 o                         
 -11   6   1        145.24        145.92        20.72 o                         
 -10   6   1         12.32         21.87        17.57 o                         
  -9   6   1         27.09          9.17        17.35 o                         
  -8   6   1        581.43        546.92        26.66 o                         
  -7   6   1        992.49       1019.77        41.57 o                         
  -6   6   1        684.94        560.98        25.50 o                         
  -5   6   1       2158.25       1908.24        54.59 o                         
  -4   6   1       6165.67       6457.43       176.49 o                         
  -3   6   1      19724.56      19053.37       495.87 o                         
  -2   6   1        752.91        824.16        42.53 o                         
  -1   6   1       4876.10       5425.26       145.49 o                         
   0   6   1       4342.68       4099.50        95.57 o                         
   1   6   1       3885.11       4306.10       100.64 o                         
   2   6   1        919.06        847.49        24.80 o                         
   3   6   1        284.78        485.69        18.00 o                         
   4   6   1      19705.26      19700.89       447.08 o                         
   5   6   1      14815.27      14605.77       333.44 o                         
   6   6   1       8760.01       8388.57       183.60 o                         
   7   6   1       3435.37       3274.43        82.04 o                         
   8   6   1       7302.50       7070.72       148.94 o                         
   9   6   1       1900.69       1761.74        50.57 o                         
  10   6   1         48.17         37.30        14.26 o                         
  11   6   1        335.17        378.68        22.66 o                         
  12   6   1        438.53        447.93        29.68 o                         
  13   6   1        102.52        106.68        18.39 o                         
  14   6   1         17.28          7.28        17.28 o                         
  15   6   1         30.41         33.64        18.62 o                         
  16   6   1         34.68         49.27        33.81 o                         
 -14   7   1          5.49          4.48        32.74 o                         
 -13   7   1         34.90         31.31        20.87 o                         
 -12   7   1         43.35         38.25        19.49 o                         
 -11   7   1         37.18         69.38        20.36 o                         
 -10   7   1         27.35         -4.21        18.81 o                         
  -9   7   1        341.53        340.95        25.39 o                         
  -8   7   1        103.30         89.34        24.21 o                         
  -7   7   1        636.48        641.80        30.61 o                         
  -6   7   1        198.46        120.66        19.36 o                         
  -5   7   1       2410.51       2415.56        62.35 o                         
  -4   7   1       2503.18       2749.60        72.50 o                         
  -3   7   1        185.00        168.98        19.07 o                         
  -2   7   1      12535.81      12055.62       363.57 o                         
  -1   7   1       8211.59       9188.91       242.09 o                         
   0   7   1       4922.11       4980.58       123.87 o                         
   1   7   1       5105.46       4961.58       123.51 o                         
   2   7   1      14145.07      16299.36       393.23 o                         
   3   7   1      29255.25      31505.61       708.01 o                         
   4   7   1       6315.73       6549.06       151.63 o                         
   5   7   1        479.82        484.97        20.32 o                         
   6   7   1      13378.64      12541.99       271.01 o                         
   7   7   1       1219.79       1217.53        34.40 o                         
   8   7   1       3320.02       3293.17        77.50 o                         
   9   7   1         69.07         54.96        12.13 o                         
  10   7   1         43.40         33.97        12.78 o                         
  11   7   1         91.86         73.42        16.05 o                         
  12   7   1        661.26        660.11        27.85 o                         
  13   7   1         46.79         41.76        16.17 o                         
  14   7   1        232.44        236.63        21.69 o                         
  15   7   1         44.20         52.56        18.52 o                         
  16   7   1          8.55        -12.62        27.48 o                         
 -14   8   1         11.25         22.88        66.77 o                         
 -13   8   1         14.94         12.73        19.64 o                         
 -12   8   1         56.49         60.57        19.69 o                         
 -11   8   1         18.49         21.35        18.91 o                         
 -10   8   1          9.11         10.83        18.18 o                         
  -9   8   1         71.27         70.54        20.27 o                         
  -8   8   1        124.28        110.69        22.51 o                         
  -7   8   1        371.02        334.69        25.32 o                         
  -6   8   1         21.59         -2.69        17.09 o                         
  -5   8   1       2818.47       3020.06        79.86 o                         
  -4   8   1       3256.42       3117.98        85.91 o                         
  -3   8   1        476.09        420.28        30.53 o                         
  -2   8   1       1624.53       1683.33        46.79 o                         
  -1   8   1        402.29        261.22        20.62 o                         
   0   8   1       3436.72       3545.53        90.57 o                         
   1   8   1        376.22        568.58        19.72 o                         
   2   8   1      10512.63      11594.48       279.95 o                         
   3   8   1       1077.31       1081.23        34.49 o                         
   4   8   1      26960.94      29682.56       628.89 o                         
   5   8   1       4166.30       4190.59        94.96 o                         
   6   8   1       8991.84       8965.81       196.27 o                         
   7   8   1        257.46        250.36        18.28 o                         
   8   8   1       2482.32       2310.53        61.23 o                         
   9   8   1        608.28        527.38        20.12 o                         
  10   8   1        388.85        393.33        19.28 o                         
  11   8   1         36.24         -0.34        17.33 o                         
  12   8   1        384.52        439.09        23.54 o                         
  13   8   1        121.04         99.74        16.30 o                         
  14   8   1        276.32        323.10        29.33 o                         
  15   8   1          4.43        -14.64        25.27 o                         
  16   8   1         19.10         15.65        24.36 o                         
 -13   9   1          1.96          4.51        21.29 o                         
 -12   9   1         27.04          0.60        22.52 o                         
 -11   9   1          7.22         12.53        18.84 o                         
 -10   9   1         62.80         78.09        19.70 o                         
  -9   9   1        431.43        407.00        29.82 o                         
  -8   9   1          2.84        -11.93        16.88 o                         
  -7   9   1        421.99        408.50        28.94 o                         
  -6   9   1        452.15        498.28        25.66 o                         
  -5   9   1       1288.69       1369.35        41.81 o                         
  -4   9   1       1705.99       1572.16        47.22 o                         
  -3   9   1         21.29         81.27        15.47 o                         
  -2   9   1       4661.25       4434.09       107.57 o                         
  -1   9   1        225.83        287.96        20.09 o                         
   0   9   1       1007.43       1124.20        44.62 o                         
   1   9   1       1430.25       1528.61        40.89 o                         
   2   9   1      13577.38      14213.57       371.01 o                         
   3   9   1       1198.92       1175.32        31.30 o                         
   4   9   1       5732.48       6104.99       141.67 o                         
   5   9   1         64.31         93.76        11.84 o                         
   6   9   1       9481.43       9710.74       225.64 o                         
   7   9   1        609.14        593.20        24.78 o                         
   8   9   1        447.29        412.96        19.03 o                         
   9   9   1        375.89        375.32        20.81 o                         
  10   9   1       2014.15       2058.48        57.80 o                         
  11   9   1        141.54        107.90        17.78 o                         
  12   9   1        318.06        326.99        20.36 o                         
  13   9   1        121.97        123.59        23.45 o                         
  14   9   1        218.65        242.80        27.92 o                         
  15   9   1          3.51         -2.67        21.78 o                         
  16   9   1          8.28         14.59        21.95 o                         
 -13  10   1          0.82        -13.26        38.87 o                         
 -12  10   1         28.25         26.06        20.41 o                         
 -11  10   1         17.64         16.46        20.82 o                         
 -10  10   1        196.73        156.08        22.25 o                         
  -9  10   1        135.47        138.75        23.19 o                         
  -8  10   1        352.10        425.41        27.58 o                         
  -7  10   1       1359.09       1448.20        47.02 o                         
  -6  10   1       1442.17       1486.94        46.48 o                         
  -5  10   1        493.95        411.97        23.32 o                         
  -4  10   1        273.10        266.74        19.98 o                         
  -3  10   1        700.38        710.96        35.47 o                         
  -2  10   1        611.88        744.52        29.83 o                         
  -1  10   1         70.41        106.38        13.61 o                         
   0  10   1       5169.00       4970.01       122.39 o                         
   1  10   1        239.06        162.41        12.20 o                         
   2  10   1      14740.26      14911.83       362.32 o                         
   3  10   1        178.86        204.13        19.29 o                         
   4  10   1       6892.43       7346.65       160.30 o                         
   5  10   1       2316.53       2359.92        68.46 o                         
   6  10   1       3644.71       3801.24       106.10 o                         
   7  10   1       2393.54       2327.73        58.08 o                         
   8  10   1        526.25        582.81        25.35 o                         
   9  10   1          7.83         11.82        12.87 o                         
  10  10   1       2221.44       2209.57        54.11 o                         
  11  10   1          4.92          6.39        11.14 o                         
  12  10   1        894.61        946.42        33.65 o                         
  13  10   1         10.15          1.88        16.91 o                         
  14  10   1        251.09        272.60        28.52 o                         
  15  10   1          2.64        -16.38        28.21 o                         
  16  10   1         12.65         21.78        20.75 o                         
 -12  11   1          7.39          0.85        19.12 o                         
 -11  11   1          3.13         -4.44        27.67 o                         
 -10  11   1         99.62         84.17        22.25 o                         
  -9  11   1         29.65         43.63        21.26 o                         
  -8  11   1        115.57        164.42        22.40 o                         
  -7  11   1        102.35        104.50        20.31 o                         
  -6  11   1       3695.32       4074.20        99.98 o                         
  -5  11   1         27.53         -6.74        16.60 o                         
  -4  11   1        823.48        889.51        35.45 o                         
  -3  11   1         17.58         21.23        14.88 o                         
  -2  11   1       3432.98       3372.95        95.43 o                         
  -1  11   1       2204.87       2261.04        56.21 o                         
   0  11   1       3290.48       3462.62        88.29 o                         
   1  11   1        187.17        220.36        15.85 o                         
   2  11   1       9097.08       9317.68       215.37 o                         
   3  11   1        885.54        893.28        37.55 o                         
   4  11   1       2326.12       2545.93        66.93 o                         
   5  11   1        197.40        179.77        15.77 o                         
   6  11   1       2629.82       2716.49        62.33 o                         
   7  11   1        142.06        146.15        16.07 o                         
   8  11   1       3460.60       3464.10        99.17 o                         
   9  11   1        699.03        670.77        28.17 o                         
  10  11   1       3536.99       3595.66        93.31 o                         
  11  11   1         21.31         11.22        12.41 o                         
  12  11   1        938.95        994.66        38.43 o                         
  13  11   1         85.82         74.58        17.86 o                         
  14  11   1        193.33        221.30        29.65 o                         
  15  11   1          0.35        -21.29        59.23 o                         
 -12  12   1         18.77         32.24        37.52 o                         
 -11  12   1          6.13         -9.98        18.89 o                         
 -10  12   1          9.35         -0.61        24.79 o                         
  -9  12   1         20.46         18.09        20.58 o                         
  -8  12   1        456.70        560.83        32.44 o                         
  -7  12   1        176.61        164.78        21.85 o                         
  -6  12   1       1045.03       1038.77        41.19 o                         
  -5  12   1          9.64         -7.54        20.24 o                         
  -4  12   1       1187.51       1339.56        43.66 o                         
  -3  12   1          9.35         -6.20        14.41 o                         
  -2  12   1       1376.02       1387.46        42.48 o                         
  -1  12   1          1.22        -11.02        12.22 o                         
   0  12   1      11710.72      11885.66       273.34 o                         
   1  12   1       1152.91       1166.79        34.16 o                         
   2  12   1       4391.56       4745.05       114.45 o                         
   3  12   1         90.62        113.00        17.36 o                         
   4  12   1       6540.00       6962.85       161.64 o                         
   5  12   1         63.59         58.29        10.59 o                         
   6  12   1        113.79        114.42        15.03 o                         
   7  12   1        182.40        173.35        15.52 o                         
   8  12   1       1954.64       1978.76        52.06 o                         
   9  12   1        775.47        726.42        33.00 o                         
  10  12   1        880.92        935.19        35.75 o                         
  11  12   1        113.86        100.96        12.93 o                         
  12  12   1       1692.03       1872.69        61.54 o                         
  13  12   1         25.22         33.19        17.38 o                         
  14  12   1         77.92         88.52        31.24 o                         
 -12  13   1          1.62        -66.48        66.48 o                         
 -11  13   1          4.46        -10.67        19.58 o                         
 -10  13   1          6.82          0.22        20.89 o                         
  -9  13   1          7.34         -2.98        22.40 o                         
  -8  13   1        109.63        158.07        22.73 o                         
  -7  13   1         66.10        109.27        20.95 o                         
  -6  13   1       1147.48       1144.84        43.35 o                         
  -5  13   1         84.44         87.29        20.47 o                         
  -4  13   1       1353.95       1492.11        45.68 o                         
  -3  13   1          4.97         10.35        17.43 o                         
  -2  13   1       3693.44       3695.16        93.50 o                         
  -1  13   1       2196.37       2203.09        59.22 o                         
   0  13   1       3784.57       3811.83        88.89 o                         
   1  13   1        101.36        138.39        17.22 o                         
   2  13   1       4008.34       4276.24       121.84 o                         
   3  13   1          5.46         -2.28        15.33 o                         
   4  13   1       8018.66       8342.54       195.01 o                         
   5  13   1       5129.44       5553.59       131.21 o                         
   6  13   1       2099.28       2245.15        59.94 o                         
   7  13   1        209.28        233.24        21.60 o                         
   8  13   1       2370.14       2464.24        65.97 o                         
   9  13   1        480.40        502.18        25.79 o                         
  10  13   1       1122.36       1137.89        38.39 o                         
  11  13   1         42.23         30.33        21.42 o                         
  12  13   1        433.07        440.99        42.95 o                         
  13  13   1        149.21        132.94        17.94 o                         
  14  13   1         75.74         76.74        23.23 o                         
 -11  14   1          8.46         -4.83        39.38 o                         
 -10  14   1         38.17         38.37        21.52 o                         
  -9  14   1          6.37          0.93        19.43 o                         
  -8  14   1        140.64        130.41        24.60 o                         
  -7  14   1          5.83         11.49        19.57 o                         
  -6  14   1        197.82        239.37        24.99 o                         
  -5  14   1        176.05        150.57        20.64 o                         
  -4  14   1       1807.31       1966.41        59.85 o                         
  -3  14   1         28.74         11.96        20.91 o                         
  -2  14   1       3152.61       3541.10        91.98 o                         
  -1  14   1         21.36         31.15        14.74 o                         
   0  14   1      14267.76      14850.74       340.32 o                         
   1  14   1       1318.56       1371.31        44.48 o                         
   2  14   1        873.11        925.18        38.28 o                         
   3  14   1        191.32        221.46        20.89 o                         
   4  14   1       7554.22       8115.26       221.08 o                         
   5  14   1        392.10        386.94        14.44 o                         
   6  14   1       2979.56       3027.95        72.82 o                         
   7  14   1        232.29        229.28        17.18 o                         
   8  14   1       4880.48       5291.94       130.20 o                         
   9  14   1         73.97         65.17        16.07 o                         
  10  14   1       1461.66       1514.35        46.22 o                         
  11  14   1        109.90        118.76        21.72 o                         
  12  14   1        611.78        599.92        30.36 o                         
  13  14   1          5.47        -24.36        24.36 o                         
  14  14   1         71.69         65.81        41.73 o                         
 -10  15   1         32.52         38.13        22.96 o                         
  -9  15   1         11.29          6.78        18.84 o                         
  -8  15   1        114.08        137.99        22.74 o                         
  -7  15   1         31.32         15.17        19.22 o                         
  -6  15   1        528.67        535.54        35.28 o                         
  -5  15   1         28.30         27.70        18.92 o                         
  -4  15   1        591.76        613.37        31.78 o                         
  -3  15   1         74.80         77.57        17.14 o                         
  -2  15   1       4652.93       5066.31       125.05 o                         
  -1  15   1        349.71        382.35        20.34 o                         
   0  15   1       1789.97       1799.78        54.02 o                         
   1  15   1        219.69        220.11        18.17 o                         
   2  15   1       5477.35       5857.66       151.97 o                         
   3  15   1        268.72        248.50        22.93 o                         
   4  15   1       1387.62       1385.73        50.64 o                         
   5  15   1        179.70        193.08        21.99 o                         
   6  15   1       4134.75       4309.67       100.90 o                         
   7  15   1         61.47         74.76        14.17 o                         
   8  15   1       1938.55       2053.45        58.50 o                         
   9  15   1         70.98         72.09        14.90 o                         
  10  15   1       2273.63       2301.55        57.70 o                         
  11  15   1         68.03         58.68        15.14 o                         
  12  15   1        102.26        104.48        17.47 o                         
  13  15   1        101.02        120.78        26.03 o                         
  14  15   1        109.92        116.53        65.82 o                         
 -10  16   1         23.09         63.12        39.71 o                         
  -9  16   1          7.91        -11.68        19.94 o                         
  -8  16   1         48.41         59.71        20.41 o                         
  -7  16   1          1.03        -13.78        18.68 o                         
  -6  16   1         85.62         79.44        20.64 o                         
  -5  16   1        184.47        178.63        23.87 o                         
  -4  16   1        741.69        720.29        34.51 o                         
  -3  16   1         23.32          7.34        19.93 o                         
  -2  16   1       2057.44       2240.94        80.10 o                         
  -1  16   1        338.41        311.57        25.30 o                         
   0  16   1       6443.55       6512.39       200.33 o                         
   1  16   1        120.75        103.52        11.95 o                         
   2  16   1       3594.45       3783.38       112.07 o                         
   3  16   1       1814.93       1841.61        63.10 o                         
   4  16   1       1000.35       1023.09        36.94 o                         
   5  16   1        191.14        199.19        22.63 o                         
   6  16   1       1750.77       1820.62        45.45 o                         
   7  16   1        855.45        878.85        27.55 o                         
   8  16   1       4362.68       4704.81       110.14 o                         
   9  16   1        125.68        105.76        15.40 o                         
  10  16   1        986.28       1020.73        32.79 o                         
  11  16   1        212.72        210.30        18.68 o                         
  12  16   1        303.35        341.38        23.69 o                         
  13  16   1          5.84         18.15        39.87 o                         
  -9  17   1          1.14        -24.03        32.18 o                         
  -8  17   1          9.37         -1.30        20.26 o                         
  -7  17   1         11.12          7.97        19.37 o                         
  -6  17   1        114.95        131.63        21.50 o                         
  -5  17   1          7.39         13.27        19.83 o                         
  -4  17   1        168.24        204.15        29.44 o                         
  -3  17   1         35.58         25.12        21.85 o                         
  -2  17   1       1310.59       1314.24        53.64 o                         
  -1  17   1        265.40        256.30        23.50 o                         
   0  17   1       2413.86       2465.53        68.67 o                         
   1  17   1       1265.75       1330.31        40.48 o                         
   2  17   1       5389.51       5800.77       165.06 o                         
   3  17   1        112.44         77.89        17.75 o                         
   4  17   1       2395.00       2465.57        81.63 o                         
   5  17   1        184.94        158.02        20.06 o                         
   6  17   1       4932.15       5206.02       139.02 o                         
   7  17   1        231.05        247.51        17.75 o                         
   8  17   1       1204.67       1207.90        37.26 o                         
   9  17   1        196.27        178.20        16.09 o                         
  10  17   1        702.77        679.12        35.90 o                         
  11  17   1         48.56         43.58        14.79 o                         
  12  17   1        132.76        141.87        17.78 o                         
  13  17   1         49.56         85.32        56.71 o                         
  -8  18   1         50.09         39.10        42.82 o                         
  -7  18   1         45.16          2.81        25.02 o                         
  -6  18   1         93.50         68.78        21.66 o                         
  -5  18   1         11.44        -15.11        17.66 o                         
  -4  18   1        765.50        738.16        35.76 o                         
  -3  18   1          8.25          6.96        18.95 o                         
  -2  18   1        326.76        341.05        24.27 o                         
  -1  18   1         83.44         93.31        16.50 o                         
   0  18   1       1384.45       1440.76        63.97 o                         
   1  18   1        664.04        588.98        34.00 o                         
   2  18   1        212.77        208.63        22.95 o                         
   3  18   1        590.82        553.02        30.22 o                         
   4  18   1       3687.23       3961.96       102.09 o                         
   5  18   1        147.49        110.86        19.71 o                         
   6  18   1       1307.91       1400.26        49.34 o                         
   7  18   1         59.66         57.68        17.64 o                         
   8  18   1       4090.39       4132.89        97.18 o                         
   9  18   1         46.73         30.90        12.60 o                         
  10  18   1        252.13        229.87        18.76 o                         
  11  18   1         61.51         46.99        15.62 o                         
  12  18   1        279.36        232.22        24.09 o                         
  -8  19   1          3.25        -30.65        61.36 o                         
  -7  19   1          2.58         -6.19        37.06 o                         
  -6  19   1         84.28         55.54        20.08 o                         
  -5  19   1         23.99          7.81        19.56 o                         
  -4  19   1        144.87        126.26        23.54 o                         
  -3  19   1        253.68        226.73        28.21 o                         
  -2  19   1        336.67        354.35        24.53 o                         
  -1  19   1        318.06        247.96        19.97 o                         
   0  19   1       1147.15       1054.94        72.92 o                         
   1  19   1       1254.85       1170.94        45.93 o                         
   2  19   1        706.55        731.27        41.58 o                         
   3  19   1         90.89         56.18        19.24 o                         
   4  19   1       3217.48       3535.27        93.07 o                         
   5  19   1        359.57        409.64        29.97 o                         
   6  19   1       2127.59       2438.27        74.19 o                         
   7  19   1          7.03         -2.11        16.71 o                         
   8  19   1        974.34       1008.74        30.60 o                         
   9  19   1        557.49        560.95        23.10 o                         
  10  19   1        432.02        408.59        21.63 o                         
  11  19   1         35.80         27.36        21.58 o                         
  12  19   1        269.98        248.94        59.03 o                         
  -6  20   1          8.54         -8.80        35.69 o                         
  -5  20   1         13.78         22.27        22.99 o                         
  -4  20   1        266.72        239.26        23.90 o                         
  -3  20   1          7.50        -17.29        17.29 o                         
  -2  20   1        192.24        176.27        18.89 o                         
  -1  20   1        134.47        135.03        16.08 o                         
   0  20   1        260.65        269.51        20.97 o                         
   1  20   1        627.84        602.90        33.90 o                         
   2  20   1        140.07        144.58        25.61 o                         
   3  20   1        875.28        842.82        75.56 o                         
   4  20   1       3234.91       3494.45       100.20 o                         
   5  20   1        144.74        119.21        21.51 o                         
   6  20   1       1499.13       1646.73        57.02 o                         
   7  20   1        427.41        462.96        27.59 o                         
   8  20   1       1223.58       1277.25        45.26 o                         
   9  20   1         79.96         80.98        12.17 o                         
  10  20   1         94.44         97.02        16.91 o                         
  11  20   1         90.53         57.44        26.08 o                         
  -5  21   1         28.16         87.77        38.42 o                         
  -4  21   1         18.86         35.51        20.72 o                         
  -3  21   1         73.49         67.62        19.35 o                         
  -2  21   1        432.11        350.74        27.12 o                         
  -1  21   1         76.53         82.61        18.41 o                         
   0  21   1         68.75         87.14        18.49 o                         
   1  21   1        499.70        440.74        33.19 o                         
   2  21   1        888.52        908.44        65.23 o                         
   3  21   1        241.51        191.62        23.91 o                         
   4  21   1        177.33        152.87        26.84 o                         
   5  21   1        430.27        394.97        28.00 o                         
   6  21   1        966.15       1003.90        46.29 o                         
   7  21   1        482.02        454.78        31.32 o                         
   8  21   1        138.85        140.02        20.18 o                         
   9  21   1        381.08        341.82        39.33 o                         
  10  21   1        276.76        222.62        27.09 o                         
  -4  22   1         39.88         52.93        34.91 o                         
  -3  22   1          2.51        -15.69        31.84 o                         
  -2  22   1         22.27         11.37        18.55 o                         
  -1  22   1        274.09        296.14        28.64 o                         
   0  22   1        142.73        115.19        14.16 o                         
   1  22   1         30.05         10.36        22.20 o                         
   2  22   1        324.11        267.52        30.45 o                         
   3  22   1        837.02        798.97        37.96 o                         
   4  22   1        443.78        453.16        28.74 o                         
   5  22   1        179.89        124.79        21.17 o                         
   6  22   1        209.10        183.57        24.08 o                         
   7  22   1        755.64        651.71        36.60 o                         
   8  22   1         48.89         40.49        59.92 o                         
   9  22   1        111.45        142.16        56.40 o                         
  -2  23   1        165.36        143.42        30.64 o                         
   0  23   1         20.65         19.71        11.54 o                         
   1  23   1         85.80         59.87        27.04 o                         
   2  23   1        197.87        220.25        49.91 o                         
   3  23   1         77.99         64.94        25.31 o                         
   4  23   1          7.26        -10.46        25.80 o                         
   5  23   1        543.46        471.30        62.45 o                         
   6  23   1        209.09        197.31        45.03 o                         
   7  23   1        382.76        293.35        82.48 o                         
   1  24   1         75.28         46.59        59.73 o                         
   2  24   1         70.68        122.17        60.19 o                         
   3  24   1        107.76         79.14        56.58 o                         
  -3 -23   2        829.77        736.18        93.18 o                         
  -2 -23   2         10.29         10.78        51.63 o                         
  -1 -23   2        444.22        384.39        70.18 o                         
   0 -23   2          3.14          0.97        27.48 o                         
  -6 -22   2         11.68         23.77        82.84 o                         
  -5 -22   2        693.63        661.16        53.29 o                         
  -4 -22   2         31.77         14.32        17.75 o                         
  -3 -22   2        330.51        321.11        25.24 o                         
  -2 -22   2        202.79        224.37        32.82 o                         
  -1 -22   2        221.73        199.13        22.63 o                         
   0 -22   2         26.48         16.77        14.23 o                         
   1 -22   2        295.00        255.37        35.98 o                         
   2 -22   2         29.84         44.39        27.39 o                         
   3 -22   2        194.23        208.44        45.58 o                         
  -8 -21   2         27.26         16.80        84.42 o                         
  -7 -21   2        788.02        754.59        38.82 o                         
  -6 -21   2         74.01         71.45        17.04 o                         
  -5 -21   2        651.46        590.23        29.96 o                         
  -4 -21   2         73.49         75.24        16.54 o                         
  -3 -21   2       1001.14       1052.78        45.16 o                         
  -2 -21   2         34.00         11.68        19.31 o                         
  -1 -21   2         62.31         64.59        13.07 o                         
   0 -21   2         11.99         -5.40        14.57 o                         
   1 -21   2        386.64        361.98        23.49 o                         
   2 -21   2         10.59          7.42        14.65 o                         
   3 -21   2         61.94         57.70        19.58 o                         
   4 -21   2        179.13        196.82        56.30 o                         
 -10 -20   2         21.01        -13.34        38.87 o                         
  -9 -20   2        750.63        755.20        36.19 o                         
  -8 -20   2         65.76         60.59        11.89 o                         
  -7 -20   2        473.28        513.55        27.22 o                         
  -6 -20   2        190.30        192.14        18.63 o                         
  -5 -20   2        905.17        947.26        35.70 o                         
  -4 -20   2         70.48         45.18        15.52 o                         
  -3 -20   2        424.48        427.94        27.20 o                         
  -2 -20   2         31.37         38.86        21.62 o                         
  -1 -20   2        575.44        564.07        22.78 o                         
   0 -20   2         91.22         75.69        13.79 o                         
   1 -20   2        271.46        278.18        19.84 o                         
   2 -20   2         99.20         84.44        16.59 o                         
   3 -20   2        287.40        269.39        22.01 o                         
   4 -20   2         24.33         42.40        17.94 o                         
   5 -20   2         16.78         20.36        21.81 o                         
   6 -20   2         25.73         18.53        41.03 o                         
 -11 -19   2        114.17         88.15        23.65 o                         
 -10 -19   2         65.51         59.55        14.18 o                         
  -9 -19   2        562.57        522.93        23.66 o                         
  -8 -19   2        152.19        132.77        12.91 o                         
  -7 -19   2       1217.41       1149.71        34.86 o                         
  -6 -19   2          8.11         15.41        16.87 o                         
  -5 -19   2       1324.37       1425.12        47.38 o                         
  -4 -19   2         25.00         26.69        22.59 o                         
  -3 -19   2        861.96        955.45        34.81 o                         
  -2 -19   2        201.34        166.95        17.94 o                         
  -1 -19   2        716.76        690.50        26.05 o                         
   0 -19   2         17.69         31.05        13.27 o                         
   1 -19   2         99.65         86.64        14.70 o                         
   2 -19   2         15.38         29.40        16.15 o                         
   3 -19   2         12.92        -11.45        14.41 o                         
   4 -19   2        215.50        196.98        20.41 o                         
   5 -19   2         65.10         62.94        21.90 o                         
   6 -19   2         48.98         49.68        20.28 o                         
   7 -19   2         33.19         50.15        42.86 o                         
 -11 -18   2        143.60        135.60        14.68 o                         
 -10 -18   2         12.20         15.94        12.85 o                         
  -9 -18   2       1211.34       1147.01        31.18 o                         
  -8 -18   2         74.76         64.28        11.98 o                         
  -7 -18   2        309.99        288.19        15.92 o                         
  -6 -18   2        296.57        260.99        15.59 o                         
  -5 -18   2       1209.28       1297.31        46.39 o                         
  -4 -18   2        223.25        268.16        25.22 o                         
  -3 -18   2        895.11        933.82        33.63 o                         
  -2 -18   2         27.89         37.49        14.68 o                         
  -1 -18   2       3223.85       3281.12        75.12 o                         
   0 -18   2        168.46        152.52        13.23 o                         
   1 -18   2        331.07        319.09        18.99 o                         
   2 -18   2        150.29        134.95        15.92 o                         
   3 -18   2        155.84        106.06        18.03 o                         
   4 -18   2         15.50         11.61        16.95 o                         
   5 -18   2         15.16         24.38        16.36 o                         
   6 -18   2         70.09         61.69        17.49 o                         
   7 -18   2         12.71         22.15        17.61 o                         
   8 -18   2          1.82        -12.25        38.71 o                         
 -11 -17   2        322.63        321.41        24.28 o                         
 -10 -17   2        134.50        160.08        14.04 o                         
  -9 -17   2        788.61        718.66        34.22 o                         
  -8 -17   2       1298.60       1318.91        33.61 o                         
  -7 -17   2       2399.27       2356.60        54.53 o                         
  -6 -17   2         32.55         18.79        10.57 o                         
  -5 -17   2       1762.79       1810.48        55.26 o                         
  -4 -17   2        113.26        147.29        15.17 o                         
  -3 -17   2       1197.88       1310.52        42.81 o                         
  -2 -17   2         10.25         16.13        12.24 o                         
  -1 -17   2        617.15        616.70        21.61 o                         
   0 -17   2       2062.34       1941.14        53.01 o                         
   1 -17   2       1716.74       1662.16        48.05 o                         
   2 -17   2        392.00        352.58        21.46 o                         
   3 -17   2        114.21         99.10        17.75 o                         
   4 -17   2         52.95         56.53        26.19 o                         
   5 -17   2        278.93        300.50        25.16 o                         
   6 -17   2         16.66         32.19        18.13 o                         
   7 -17   2         24.28         19.80        17.91 o                         
   8 -17   2         15.59          9.23        19.24 o                         
   9 -17   2         29.30         56.41        41.45 o                         
 -13 -16   2         83.52        150.25        61.24 o                         
 -12 -16   2          4.16          7.63        20.77 o                         
 -11 -16   2        184.64        175.87        28.09 o                         
 -10 -16   2        408.22        387.41        21.80 o                         
  -9 -16   2        938.27        947.75        32.73 o                         
  -8 -16   2        600.52        506.21        20.68 o                         
  -7 -16   2        479.55        435.69        17.90 o                         
  -6 -16   2        781.02        816.51        23.68 o                         
  -5 -16   2       2592.17       2679.18        62.62 o                         
  -4 -16   2         12.54          7.32         7.03 o                         
  -3 -16   2       1035.02       1088.91        35.30 o                         
  -2 -16   2        811.33        774.80        26.20 o                         
  -1 -16   2       1411.36       1434.28        38.90 o                         
   0 -16   2        321.59        328.15        22.96 o                         
   1 -16   2        108.67        138.03        14.85 o                         
   2 -16   2       1257.72       1198.84        41.74 o                         
   3 -16   2        239.93        232.26        22.96 o                         
   4 -16   2         42.52         48.74        17.08 o                         
   5 -16   2        167.28        170.21        21.96 o                         
   6 -16   2         78.40        117.95        23.75 o                         
   7 -16   2         48.19         46.83        17.66 o                         
   8 -16   2         26.10         26.07        18.32 o                         
   9 -16   2          2.82         29.71        23.47 o                         
 -13 -15   2          8.72         38.63        41.24 o                         
 -12 -15   2        156.36        204.77        22.45 o                         
 -11 -15   2        580.21        570.88        30.70 o                         
 -10 -15   2        274.30        271.40        16.79 o                         
  -9 -15   2        585.56        571.03        25.16 o                         
  -8 -15   2       2413.52       2285.82        53.55 o                         
  -7 -15   2       1407.21       1417.07        38.46 o                         
  -6 -15   2       1116.59       1104.20        44.17 o                         
  -5 -15   2       1531.66       1528.39        37.67 o                         
  -4 -15   2        627.62        699.93        28.01 o                         
  -3 -15   2       4186.23       4474.24        99.29 o                         
  -2 -15   2        540.32        603.69        23.74 o                         
  -1 -15   2        349.94        355.41        18.67 o                         
   0 -15   2       3853.45       3765.05        89.38 o                         
   1 -15   2        537.52        590.85        28.27 o                         
   2 -15   2        775.20        757.67        31.18 o                         
   3 -15   2        308.41        295.28        25.12 o                         
   4 -15   2        474.55        457.33        28.40 o                         
   5 -15   2        570.22        549.96        28.86 o                         
   6 -15   2          4.50         18.81        16.14 o                         
   7 -15   2         10.40          3.64        16.34 o                         
   8 -15   2         40.03         47.63        18.29 o                         
   9 -15   2         17.35         41.86        17.57 o                         
  10 -15   2         13.43         36.01        30.27 o                         
 -13 -14   2        197.61        213.32        27.89 o                         
 -12 -14   2         68.10         73.12        22.23 o                         
 -11 -14   2        124.78        103.91        21.39 o                         
 -10 -14   2        632.36        638.57        39.34 o                         
  -9 -14   2       1123.37       1080.14        31.25 o                         
  -8 -14   2       2046.42       2087.14        51.45 o                         
  -7 -14   2        893.79        852.65        33.08 o                         
  -6 -14   2       2581.31       2743.73        64.05 o                         
  -5 -14   2       3892.72       4079.44        94.88 o                         
  -4 -14   2       1401.02       1436.09        34.18 o                         
  -3 -14   2       3649.83       3768.65        83.13 o                         
  -2 -14   2       2921.51       3157.28        67.53 o                         
  -1 -14   2       4422.01       4350.49        90.61 o                         
   0 -14   2       2912.96       3052.26        70.15 o                         
   1 -14   2         39.49         52.79        14.14 o                         
   2 -14   2        986.14        983.02        33.13 o                         
   3 -14   2        618.75        581.56        37.35 o                         
   4 -14   2        439.34        509.77        26.14 o                         
   5 -14   2        201.29        183.92        23.92 o                         
   6 -14   2        160.98        161.94        20.77 o                         
   7 -14   2        299.61        257.74        21.62 o                         
   8 -14   2         83.63         70.42        18.54 o                         
   9 -14   2          4.36          3.24        17.37 o                         
  10 -14   2          2.73          8.74        18.47 o                         
  11 -14   2          2.95         20.35        36.69 o                         
 -14 -13   2         51.08        113.10        63.84 o                         
 -13 -13   2         73.60         93.68        24.29 o                         
 -12 -13   2        585.67        656.95        40.79 o                         
 -11 -13   2        738.29        760.75        47.45 o                         
 -10 -13   2        574.29        552.11        31.23 o                         
  -9 -13   2        444.11        431.99        16.57 o                         
  -8 -13   2       2018.80       2021.58        52.95 o                         
  -7 -13   2        485.25        440.34        19.34 o                         
  -6 -13   2        476.89        504.48        20.02 o                         
  -5 -13   2        148.41        152.68        11.67 o                         
  -4 -13   2       9256.51       9871.34       186.23 o                         
  -3 -13   2       3995.46       4185.20        83.13 o                         
  -2 -13   2       3832.31       4091.14        84.76 o                         
  -1 -13   2       1647.57       1639.05        38.97 o                         
   0 -13   2      12845.59      12792.68       262.82 o                         
   1 -13   2       3058.62       2984.88        76.46 o                         
   2 -13   2        316.05        329.02        21.38 o                         
   3 -13   2        706.64        671.60        28.24 o                         
   4 -13   2        510.25        509.48        24.86 o                         
   5 -13   2        160.55        169.37        21.02 o                         
   6 -13   2         59.55         51.11        19.27 o                         
   7 -13   2        223.97        194.58        23.48 o                         
   8 -13   2        490.11        516.78        27.34 o                         
   9 -13   2         14.47         11.81        17.94 o                         
  10 -13   2         15.64        -12.75        18.64 o                         
  11 -13   2          0.80        -12.50        21.95 o                         
 -14 -12   2          6.60          6.67        41.67 o                         
 -13 -12   2        279.26        294.52        45.29 o                         
 -12 -12   2        321.45        365.86        33.48 o                         
 -11 -12   2        364.40        313.17        44.22 o                         
 -10 -12   2       2176.62       2102.56        67.56 o                         
  -9 -12   2        663.23        628.41        34.15 o                         
  -8 -12   2       3411.88       3323.55        78.29 o                         
  -7 -12   2         62.73         55.78        11.02 o                         
  -6 -12   2       2454.33       2503.69        52.81 o                         
  -5 -12   2       3999.89       4066.40        84.26 o                         
  -4 -12   2       1956.99       2259.28        52.51 o                         
  -3 -12   2        378.39        388.81        14.70 o                         
  -2 -12   2      15129.09      16460.77       304.56 o                         
  -1 -12   2       1909.56       1938.00        44.02 o                         
   0 -12   2       7148.53       7202.89       168.51 o                         
   1 -12   2        544.76        529.06        21.76 o                         
   2 -12   2       1769.75       1878.03        55.81 o                         
   3 -12   2       1824.28       1866.58        53.46 o                         
   4 -12   2       1014.76        989.14        40.39 o                         
   5 -12   2        320.68        312.98        22.82 o                         
   6 -12   2        741.48        766.10        34.16 o                         
   7 -12   2        992.36        931.55        34.06 o                         
   8 -12   2        148.53        150.19        23.12 o                         
   9 -12   2          0.75         -9.84        16.66 o                         
  10 -12   2         43.63         52.42        18.68 o                         
  11 -12   2          9.17         13.10        18.33 o                         
  12 -12   2          6.55        -17.57        70.35 o                         
 -14 -11   2         54.81         72.17        23.21 o                         
 -13 -11   2         67.35         61.74        24.91 o                         
 -12 -11   2        526.12        621.97        42.27 o                         
 -11 -11   2        548.36        501.29        36.36 o                         
 -10 -11   2        432.19        448.20        31.55 o                         
  -9 -11   2        321.92        261.60        24.37 o                         
  -8 -11   2       2824.35       2638.82        70.26 o                         
  -7 -11   2        702.97        666.65        22.52 o                         
  -6 -11   2        805.01        806.73        23.17 o                         
  -5 -11   2        117.40        138.94        10.25 o                         
  -4 -11   2      11186.06      11352.57       212.65 o                         
  -3 -11   2       3133.05       3530.69        73.88 o                         
  -2 -11   2      13334.12      13713.83       254.87 o                         
  -1 -11   2        213.44        212.18        11.92 o                         
   0 -11   2      11596.21      12282.56       281.07 o                         
   1 -11   2       8140.80       7870.48       183.28 o                         
   2 -11   2        715.18        641.62        24.97 o                         
   3 -11   2        236.75        208.03        16.96 o                         
   4 -11   2       1456.43       1301.23        45.16 o                         
   5 -11   2        510.14        468.97        24.20 o                         
   6 -11   2        446.05        498.60        26.68 o                         
   7 -11   2         26.46         21.59        17.83 o                         
   8 -11   2        808.83        833.74        36.08 o                         
   9 -11   2         40.17         22.99        22.32 o                         
  10 -11   2         77.39         87.27        22.94 o                         
  11 -11   2         27.31         48.65        19.14 o                         
  12 -11   2         14.79         22.27        21.40 o                         
 -14 -10   2        143.79        160.66        33.46 o                         
 -13 -10   2         76.92        121.94        25.68 o                         
 -12 -10   2        398.75        457.30        31.43 o                         
 -11 -10   2         40.19         53.74        20.08 o                         
 -10 -10   2       1279.70       1357.29        61.09 o                         
  -9 -10   2        336.43        293.15        27.39 o                         
  -8 -10   2        656.35        690.62        31.77 o                         
  -7 -10   2        799.87        785.52        29.14 o                         
  -6 -10   2       3314.12       3410.14        71.42 o                         
  -5 -10   2       4248.86       4317.94        84.39 o                         
  -4 -10   2       4549.52       4493.20        91.59 o                         
  -3 -10   2        824.57        813.06        23.10 o                         
  -2 -10   2      27546.31      28453.96       545.58 o                         
  -1 -10   2       2726.96       3144.16        68.74 o                         
   0 -10   2       7974.44       8561.70       176.89 o                         
   1 -10   2       1366.24       1564.74        56.51 o                         
   2 -10   2      13408.64      13362.07       306.04 o                         
   3 -10   2       2428.64       2439.20        69.62 o                         
   4 -10   2       1748.69       1723.32        47.57 o                         
   5 -10   2       1450.73       1402.59        45.77 o                         
   6 -10   2       2525.74       2375.13        68.43 o                         
   7 -10   2         99.98         91.92        17.31 o                         
   8 -10   2        138.08        116.25        18.40 o                         
   9 -10   2         32.80         13.77        19.86 o                         
  10 -10   2        244.75        277.34        41.90 o                         
  11 -10   2          4.24          2.09        17.45 o                         
  12 -10   2         43.03         49.79        19.35 o                         
  13 -10   2          3.52          8.36        36.89 o                         
 -15  -9   2         90.85        102.80        73.09 o                         
 -14  -9   2        128.08        130.28        30.59 o                         
 -13  -9   2        168.74        239.45        34.13 o                         
 -12  -9   2        410.94        390.99        30.29 o                         
 -11  -9   2        203.11        226.68        33.13 o                         
 -10  -9   2        586.16        666.58        36.83 o                         
  -9  -9   2          4.58         15.00        17.43 o                         
  -8  -9   2       1286.39       1300.58        52.57 o                         
  -7  -9   2       1409.26       1407.17        37.44 o                         
  -6  -9   2       4305.32       4311.96       106.45 o                         
  -5  -9   2          6.94          8.00         8.61 o                         
  -4  -9   2      21981.99      23234.35       447.25 o                         
  -3  -9   2       1021.27       1128.72        27.41 o                         
  -2  -9   2       9229.94       9968.62       194.70 o                         
  -1  -9   2       1763.28       2061.89        46.96 o                         
   0  -9   2      12784.97      12997.62       343.57 o                         
   1  -9   2       1570.70       1670.83        63.66 o                         
   2  -9   2       5351.46       5504.51       139.55 o                         
   3  -9   2        122.60        121.29        15.38 o                         
   4  -9   2       7404.42       7490.93       167.00 o                         
   5  -9   2       1285.53       1353.05        46.21 o                         
   6  -9   2       1707.11       1663.03        45.71 o                         
   7  -9   2         40.41         21.00        15.76 o                         
   8  -9   2        504.00        532.53        26.47 o                         
   9  -9   2        125.43        110.17        20.99 o                         
  10  -9   2         82.12         85.30        28.31 o                         
  11  -9   2         52.15         59.02        19.67 o                         
  12  -9   2         47.50         29.93        19.66 o                         
  13  -9   2          5.96        -17.23        21.75 o                         
 -15  -8   2         32.00         46.95        41.91 o                         
 -14  -8   2        141.36        191.61        26.15 o                         
 -13  -8   2        155.57        158.05        23.08 o                         
 -12  -8   2        185.22        226.84        24.20 o                         
 -11  -8   2        108.55         79.48        20.28 o                         
 -10  -8   2       1281.92       1404.36        53.77 o                         
  -9  -8   2       1025.03       1057.84        38.71 o                         
  -8  -8   2        474.28        514.15        30.77 o                         
  -7  -8   2        459.17        431.41        27.19 o                         
  -6  -8   2       7162.22       6965.53       159.61 o                         
  -5  -8   2        382.05        393.74        14.84 o                         
  -4  -8   2       9806.50       9985.05       214.78 o                         
  -3  -8   2       1224.29       1376.50        32.97 o                         
  -2  -8   2      10546.03      10893.31       202.58 o                         
  -1  -8   2        920.43        818.89        25.02 o                         
   0  -8   2      14563.04      15060.79       396.63 o                         
   1  -8   2       1446.05       1551.93        57.58 o                         
   2  -8   2      10783.01      11111.69       240.65 o                         
   3  -8   2        303.79        345.56        31.59 o                         
   4  -8   2       4174.77       3974.11        93.01 o                         
   5  -8   2        479.13        449.33        26.19 o                         
   6  -8   2       3558.38       3650.35        92.51 o                         
   7  -8   2        857.52        704.47        29.96 o                         
   8  -8   2        726.33        754.54        40.40 o                         
   9  -8   2          9.40          9.07        21.10 o                         
  10  -8   2        259.09        244.10        26.01 o                         
  11  -8   2         52.08         50.76        21.72 o                         
  12  -8   2        102.61        129.82        22.55 o                         
  13  -8   2          2.24         -9.03        21.47 o                         
  14  -8   2         40.18         77.30        71.05 o                         
 -16  -7   2         31.89         40.90        20.70 o                         
 -15  -7   2         20.90         37.27        26.66 o                         
 -14  -7   2        104.99        140.32        23.90 o                         
 -13  -7   2         53.51         75.64        24.70 o                         
 -12  -7   2        185.73        211.50        21.61 o                         
 -11  -7   2        112.74         92.18        12.99 o                         
 -10  -7   2        362.16        307.39        23.82 o                         
  -9  -7   2        150.08         92.57        19.03 o                         
  -8  -7   2       2063.70       2054.81        58.93 o                         
  -7  -7   2        518.98        509.66        36.91 o                         
  -6  -7   2       9141.28       8953.64       226.91 o                         
  -5  -7   2       1240.01       1244.71        33.67 o                         
  -4  -7   2      10826.34      10267.88       232.12 o                         
  -3  -7   2       1922.51       2193.12        44.53 o                         
  -2  -7   2       1108.49        920.73        24.97 o                         
  -1  -7   2       3386.84       3415.71        81.06 o                         
   0  -7   2      11257.75      12976.63       262.59 o                         
   1  -7   2        122.27        234.38        23.80 o                         
   2  -7   2       1577.84       1278.80        40.64 o                         
   3  -7   2       1318.98       1351.66        48.70 o                         
   4  -7   2      13764.23      12828.21       277.89 o                         
   5  -7   2        243.89        243.26        17.24 o                         
   6  -7   2       2938.35       2957.75        73.83 o                         
   7  -7   2        707.70        671.24        28.48 o                         
   8  -7   2       1738.83       1672.91        49.66 o                         
   9  -7   2        168.18        169.17        21.17 o                         
  10  -7   2         98.48         66.08        19.54 o                         
  11  -7   2          1.39        -11.91        18.92 o                         
  12  -7   2        111.69        127.36        24.56 o                         
  13  -7   2         12.28         11.33        20.16 o                         
  14  -7   2          6.71          2.05        36.93 o                         
 -16  -6   2         28.82         43.04        23.90 o                         
 -15  -6   2         23.18         18.40        21.17 o                         
 -14  -6   2        261.62        288.48        37.09 o                         
 -13  -6   2         18.51         40.95        21.22 o                         
 -12  -6   2        335.65        373.86        27.02 o                         
 -11  -6   2         58.24         84.31        20.27 o                         
 -10  -6   2        826.95        771.79        25.87 o                         
  -9  -6   2        773.26        766.75        30.61 o                         
  -8  -6   2        679.33        657.00        28.69 o                         
  -7  -6   2          0.59          1.05        14.27 o                         
  -6  -6   2      12421.76      12505.97       312.27 o                         
  -5  -6   2        212.86        182.69        11.68 o                         
  -4  -6   2       5643.56       5236.42       104.39 o                         
  -3  -6   2        482.01        635.69        21.43 o                         
  -2  -6   2       3096.70       3001.22        75.97 o                         
  -1  -6   2      10250.10      11341.53       230.23 o                         
   0  -6   2       7675.89       8385.67       189.87 o                         
   1  -6   2         17.40        122.24        10.86 o                         
   2  -6   2       3081.79       2817.80        65.76 o                         
   3  -6   2        450.91        458.02        27.67 o                         
   4  -6   2       3573.16       3343.36        81.04 o                         
   5  -6   2       4347.51       4032.68        94.50 o                         
   6  -6   2       2076.70       2064.48        59.32 o                         
   7  -6   2         26.99         26.12        15.67 o                         
   8  -6   2        899.00        777.35        39.37 o                         
   9  -6   2         39.11         22.81        16.19 o                         
  10  -6   2        766.40        816.83        33.33 o                         
  11  -6   2         23.92         27.97        17.83 o                         
  12  -6   2         24.67         35.76        18.30 o                         
  13  -6   2         11.29         34.33        19.14 o                         
  14  -6   2         37.07         47.34        20.12 o                         
 -16  -5   2         10.77          4.11        40.07 o                         
 -15  -5   2          7.89          9.06        21.85 o                         
 -14  -5   2        118.11         83.83        18.45 o                         
 -13  -5   2          7.55         -1.65        14.66 o                         
 -12  -5   2        281.74        327.91        22.95 o                         
 -11  -5   2         13.05         41.67        20.36 o                         
 -10  -5   2        860.46        755.74        27.03 o                         
  -9  -5   2          3.01         -0.47        10.81 o                         
  -8  -5   2       4186.06       3926.92        96.12 o                         
  -7  -5   2       1928.31       1808.60        56.11 o                         
  -6  -5   2       6665.03       6461.26       180.27 o                         
  -5  -5   2       1066.56       1160.30        38.24 o                         
  -4  -5   2       4873.88       4724.79       104.36 o                         
  -3  -5   2       3099.39       3029.06        68.59 o                         
  -2  -5   2       2838.45       3351.88        59.49 o                         
  -1  -5   2       2234.35       1944.75        44.59 o                         
   0  -5   2       7255.17       8000.18       170.83 o                         
   1  -5   2       1529.85       1997.17        50.26 o                         
   2  -5   2       2923.73       2552.77        63.50 o                         
   3  -5   2       1903.57       2053.24        48.11 o                         
   4  -5   2      12674.73      12629.08       246.22 o                         
   5  -5   2          5.25        -10.75        12.79 o                         
   6  -5   2       2279.40       1911.17        48.48 o                         
   7  -5   2         76.85         69.48        17.51 o                         
   8  -5   2        805.02        778.37        40.56 o                         
   9  -5   2         67.28         53.58        16.66 o                         
  10  -5   2        751.57        729.03        31.28 o                         
  11  -5   2         61.33         31.53        20.97 o                         
  12  -5   2        136.99        123.06        20.19 o                         
  13  -5   2          6.94         11.75        18.19 o                         
  14  -5   2         12.22         26.59        19.50 o                         
 -16  -4   2          3.56         14.33        30.70 o                         
 -15  -4   2          9.49        -11.32        17.96 o                         
 -14  -4   2         85.18         88.43        19.05 o                         
 -13  -4   2         23.58          0.00        16.10 o                         
 -12  -4   2        198.29        194.62        19.20 o                         
 -11  -4   2          3.55         13.75        14.56 o                         
 -10  -4   2        847.94        870.49        29.94 o                         
  -9  -4   2          2.10         -0.11        12.20 o                         
  -8  -4   2       1395.73       1306.95        40.68 o                         
  -7  -4   2        153.23        142.02        12.49 o                         
  -6  -4   2      13961.83      12174.17       250.48 o                         
  -5  -4   2       1041.20       1089.98        39.89 o                         
  -4  -4   2       5467.76       5405.11       149.56 o                         
  -3  -4   2       1557.13       1731.95        40.91 o                         
  -2  -4   2        464.81        443.65        14.34 o                         
  -1  -4   2        319.25        281.88         9.52 o                         
   0  -4   2        108.78         71.09         8.64 o                         
   1  -4   2       8242.30       8148.93       183.05 o                         
   2  -4   2      15406.10      15731.02       318.31 o                         
   3  -4   2       2072.46       1856.11        46.07 o                         
   4  -4   2       2091.67       2119.65        50.41 o                         
   5  -4   2        808.01        791.13        35.25 o                         
   6  -4   2       3478.64       3013.77        66.22 o                         
   7  -4   2        199.91        226.20        18.03 o                         
   8  -4   2       1553.61       1551.17        54.39 o                         
   9  -4   2         96.21         68.75        16.68 o                         
  10  -4   2       1533.79       1651.78        54.83 o                         
  11  -4   2         14.54         -1.88        17.07 o                         
  12  -4   2         61.93         88.07        20.34 o                         
  13  -4   2          6.94          7.30        18.04 o                         
  14  -4   2         34.10         32.68        20.20 o                         
  15  -4   2         16.76         35.71        67.07 o                         
 -16  -3   2         13.57         -3.66        56.86 o                         
 -15  -3   2          5.92         11.12        19.43 o                         
 -14  -3   2         31.67         20.98        17.83 o                         
 -13  -3   2        129.11         97.98        19.12 o                         
 -12  -3   2        156.06        146.56        28.76 o                         
 -11  -3   2          8.40         12.02        16.32 o                         
 -10  -3   2       1152.55       1213.86        35.02 o                         
  -9  -3   2        152.98        123.98        14.93 o                         
  -8  -3   2       4748.30       4530.04       104.35 o                         
  -7  -3   2        145.76         96.52        14.09 o                         
  -6  -3   2       5046.01       4267.99        96.24 o                         
  -5  -3   2        551.70        580.00        21.84 o                         
  -4  -3   2       1607.20       1503.25        41.10 o                         
  -3  -3   2        553.66        470.04        17.77 o                         
  -2  -3   2        487.51        382.78        13.51 o                         
  -1  -3   2        148.31        164.08         6.28 o                         
   0  -3   2       1918.54       2368.95        50.72 o                         
   1  -3   2      36819.31      40109.75       891.40 o                         
   2  -3   2      53165.80      53724.84      1069.25 o                         
   3  -3   2      12965.33      12233.83       248.05 o                         
   4  -3   2       3336.43       2952.37        65.60 o                         
   5  -3   2         48.90         20.19        13.72 o                         
   6  -3   2         86.18         85.79        19.79 o                         
   7  -3   2        349.86        295.73        16.44 o                         
   8  -3   2        426.63        394.28        24.67 o                         
   9  -3   2        789.57        705.87        27.75 o                         
  10  -3   2        699.47        680.14        29.25 o                         
  11  -3   2        405.84        411.33        29.55 o                         
  12  -3   2        261.49        304.08        23.64 o                         
  13  -3   2         52.09         49.13        18.82 o                         
  14  -3   2         45.22         58.93        20.99 o                         
  15  -3   2          0.14        -31.54        41.66 o                         
 -16  -2   2          6.37          1.76        34.65 o                         
 -15  -2   2          7.29        -22.05        22.05 o                         
 -14  -2   2         61.81         57.93        21.96 o                         
 -13  -2   2          7.96         14.62        17.07 o                         
 -12  -2   2         23.54         22.65        19.86 o                         
 -11  -2   2         72.32         62.39        14.94 o                         
 -10  -2   2        457.45        385.40        23.08 o                         
  -9  -2   2        404.87        414.69        25.81 o                         
  -8  -2   2       3035.06       2773.61        61.85 o                         
  -7  -2   2       2409.54       2192.06        52.43 o                         
  -6  -2   2       5851.37       4904.06       104.55 o                         
  -5  -2   2          5.84          0.75         9.59 o                         
  -4  -2   2       2359.79       2045.16        49.04 o                         
  -3  -2   2       7448.69       8607.36       186.80 o                         
  -2  -2   2       8060.80       9023.56       219.54 o                         
  -1  -2   2        665.51        714.79        17.55 o                         
   0  -2   2      18022.02      16078.44       307.11 o                         
   1  -2   2      28275.69      29310.21       612.34 o                         
   2  -2   2      40489.46      40214.41       736.93 o                         
   3  -2   2       9894.93       9699.22       197.15 o                         
   4  -2   2       2131.00       2149.11        49.01 o                         
   5  -2   2        772.28        756.99        22.13 o                         
   6  -2   2         61.69         35.12        15.63 o                         
   7  -2   2        542.34        539.43        22.37 o                         
   8  -2   2       1527.93       1369.12        35.54 o                         
   9  -2   2       1198.83       1120.81        32.40 o                         
  10  -2   2        424.05        455.45        22.97 o                         
  11  -2   2        236.94        198.24        20.18 o                         
  12  -2   2         38.53         49.17        18.05 o                         
  13  -2   2        160.01        161.95        21.38 o                         
  14  -2   2         16.63         23.48        19.17 o                         
  15  -2   2          5.77         -5.98        20.53 o                         
 -16  -1   2         20.44         36.60        38.88 o                         
 -15  -1   2         14.82         25.01        19.43 o                         
 -14  -1   2         28.12         52.21        21.48 o                         
 -13  -1   2         39.89         44.68        18.74 o                         
 -12  -1   2        295.14        275.65        27.86 o                         
 -11  -1   2         11.73         19.06        15.60 o                         
 -10  -1   2         63.02         62.55        15.91 o                         
  -9  -1   2        427.92        414.80        22.55 o                         
  -8  -1   2       4653.28       4708.60       103.54 o                         
  -7  -1   2         12.33         12.94        12.31 o                         
  -6  -1   2        894.53        807.49        25.96 o                         
  -5  -1   2        225.63        129.30        12.49 o                         
  -4  -1   2       1813.25       1762.03        43.58 o                         
  -3  -1   2      21711.30      21500.40       461.35 o                         
  -2  -1   2       7252.75       8688.94       176.95 o                         
  -1  -1   2         76.76         39.68         5.42 o                         
   0  -1   2      35588.29      35486.90       747.62 o                         
   1  -1   2       2825.41       2998.71        94.87 o                         
   2  -1   2      14405.55      13189.57       253.22 o                         
   3  -1   2       1784.98       1878.70        38.66 o                         
   4  -1   2      11172.07      10810.82       201.32 o                         
   5  -1   2        184.80        214.55        15.24 o                         
   6  -1   2        703.98        722.62        26.55 o                         
   7  -1   2       1838.06       1771.61        57.03 o                         
   8  -1   2       1162.59       1123.25        39.01 o                         
   9  -1   2       1233.63       1091.98        37.70 o                         
  10  -1   2         80.15         62.90        16.99 o                         
  11  -1   2        690.20        676.73        28.22 o                         
  12  -1   2        157.39        201.35        20.08 o                         
  13  -1   2         57.04         51.25        18.02 o                         
  14  -1   2         13.62         32.17        18.36 o                         
  15  -1   2          0.71         -2.34        19.71 o                         
 -15   0   2          8.90         -6.56        20.38 o                         
 -14   0   2         22.71          8.52        18.60 o                         
 -13   0   2          1.05        -13.95        21.69 o                         
 -12   0   2         74.70         53.42        22.98 o                         
 -11   0   2        294.60        291.10        25.68 o                         
 -10   0   2        776.41        780.79        30.99 o                         
  -9   0   2        361.62        333.69        20.69 o                         
  -8   0   2       3172.40       3052.49        81.07 o                         
  -7   0   2        897.53        736.49        33.29 o                         
  -6   0   2       5704.35       4971.06       106.37 o                         
  -5   0   2         18.49         31.70        14.46 o                         
  -4   0   2        807.41        520.13        22.71 o                         
  -3   0   2       4386.67       4879.89       107.15 o                         
  -2   0   2      12275.79      11696.31       263.54 o                         
  -1   0   2       1986.12       1843.51        46.43 o                         
   0   0   2      12604.83      12082.91       283.94 o                         
   1   0   2      18207.30      17691.59       396.68 o                         
   2   0   2       9378.90       8258.96       175.72 o                         
   3   0   2       6057.55       6578.82       128.31 o                         
   4   0   2       8032.16       8476.50       158.57 o                         
   5   0   2       1166.53        821.06        24.95 o                         
   6   0   2       4675.39       4176.15       115.15 o                         
   7   0   2         27.60         26.79        13.73 o                         
   8   0   2        375.52        303.16        16.86 o                         
   9   0   2       1111.81        996.67        32.76 o                         
  10   0   2        220.69        261.22        18.11 o                         
  11   0   2        421.06        449.80        22.26 o                         
  12   0   2         46.96         71.75        16.69 o                         
  13   0   2        141.54        163.42        20.94 o                         
  14   0   2         82.53        106.29        22.96 o                         
  15   0   2         61.90         87.75        21.24 o                         
  16   0   2          0.21        -35.80        56.98 o                         
 -15   1   2          2.53         10.83        20.77 o                         
 -14   1   2         23.90         25.21        18.20 o                         
 -13   1   2         50.41         57.18        21.02 o                         
 -12   1   2        127.32        124.95        22.43 o                         
 -11   1   2         66.19         86.27        20.68 o                         
 -10   1   2        496.78        540.98        27.15 o                         
  -9   1   2       1003.51        977.26        76.19 o                         
  -8   1   2        898.60        832.81        42.88 o                         
  -7   1   2       1895.98       1818.73        55.04 o                         
  -6   1   2       2420.32       2175.37        54.87 o                         
  -5   1   2      13133.01      12288.55       283.43 o                         
  -4   1   2      33139.59      31026.34       703.72 o                         
  -3   1   2      41374.23      41429.27       929.75 o                         
  -2   1   2      15725.42      13984.14       315.21 o                         
  -1   1   2      21834.10      19404.53       437.38 o                         
   0   1   2      22842.62      19547.09       467.46 o                         
   1   1   2        947.43        675.02        17.68 o                         
   2   1   2       3785.59       3420.83        79.55 o                         
   3   1   2       3758.73       3896.44        81.77 o                         
   4   1   2       6609.63       6878.74       135.74 o                         
   5   1   2       2540.62       2218.34        51.47 o                         
   6   1   2       7162.02       7008.02       147.74 o                         
   7   1   2       6692.94       6356.47       123.14 o                         
   8   1   2       2673.89       2638.16        62.16 o                         
   9   1   2        652.79        567.76        23.81 o                         
  10   1   2        787.44        711.44        30.12 o                         
  11   1   2        473.51        495.16        24.55 o                         
  12   1   2        212.67        239.84        20.90 o                         
  13   1   2         18.66         22.39        17.09 o                         
  14   1   2         39.09         62.85        21.95 o                         
  15   1   2         78.94        117.15        23.76 o                         
  16   1   2          7.49        -21.30        45.87 o                         
 -15   2   2          7.92         25.02        23.83 o                         
 -14   2   2          9.20         18.46        17.95 o                         
 -13   2   2          7.39         15.30        19.20 o                         
 -12   2   2         14.53         12.24        17.90 o                         
 -11   2   2        158.51        151.32        20.10 o                         
 -10   2   2        936.97        871.11        38.63 o                         
  -9   2   2        756.76        686.19        32.31 o                         
  -8   2   2        171.94        159.42        17.54 o                         
  -7   2   2       1136.61       1142.81        34.36 o                         
  -6   2   2       2088.03       2204.93        56.53 o                         
  -5   2   2       4856.02       4339.18        99.39 o                         
  -4   2   2       2032.62       1644.49        47.82 o                         
  -3   2   2      24457.43      21122.72       476.13 o                         
  -2   2   2     113145.48     102977.11      2697.42 o                         
  -1   2   2       9726.94      10221.11       265.16 o                         
   0   2   2       8205.48       7656.87       140.55 o                         
   1   2   2       4681.85       4600.72       140.04 o                         
   2   2   2      10639.43      12277.28       300.45 o                         
   3   2   2       7050.05       7620.74       173.87 o                         
   4   2   2      13506.31      14174.65       303.80 o                         
   5   2   2      14364.18      14292.92       291.02 o                         
   6   2   2       7489.12       7752.94       172.17 o                         
   7   2   2       5973.14       5221.11       132.00 o                         
   8   2   2       1078.81       1056.02        33.90 o                         
   9   2   2       1535.63       1375.20        47.61 o                         
  10   2   2        918.97        878.22        32.78 o                         
  11   2   2         91.91         98.33        19.41 o                         
  12   2   2         29.34         23.95        18.22 o                         
  13   2   2        135.67        136.31        20.39 o                         
  14   2   2         49.26         59.49        20.80 o                         
  15   2   2         61.28         69.36        21.11 o                         
  16   2   2          2.56        -23.34        38.42 o                         
 -15   3   2          2.80          6.27        33.45 o                         
 -14   3   2         28.10         66.90        19.78 o                         
 -13   3   2         65.12         68.72        31.84 o                         
 -12   3   2        100.45         85.58        23.16 o                         
 -11   3   2         26.58         32.21        18.39 o                         
 -10   3   2        133.93        135.85        19.56 o                         
  -9   3   2        475.81        524.79        28.61 o                         
  -8   3   2          7.41          4.62        14.61 o                         
  -7   3   2        912.46        665.47        27.59 o                         
  -6   3   2         15.14        -17.24        17.24 o                         
  -5   3   2      10786.70      10389.52       241.80 o                         
  -4   3   2       2384.65       2121.59        55.58 o                         
  -3   3   2       4293.33       4333.51       102.58 o                         
  -2   3   2         37.92        702.22        22.95 o                         
  -1   3   2      65236.98      63809.09      1424.90 o                         
   0   3   2      18649.45      19569.19       371.94 o                         
   1   3   2        414.33        529.30        22.27 o                         
   2   3   2       7773.05       7766.27       294.74 o                         
   3   3   2       6469.50       7280.09       166.21 o                         
   4   3   2      11153.27      12343.65       282.72 o                         
   5   3   2      16936.67      14216.86       325.94 o                         
   6   3   2       1201.84       1261.94        33.52 o                         
   7   3   2      15481.02      14427.87       297.37 o                         
   8   3   2       7080.28       7122.27       143.85 o                         
   9   3   2       1319.69       1171.56        36.25 o                         
  10   3   2        284.70        296.35        19.73 o                         
  11   3   2        177.42        168.81        19.75 o                         
  12   3   2        279.52        280.20        20.58 o                         
  13   3   2        194.81        223.39        26.79 o                         
  14   3   2         11.36         32.64        20.97 o                         
  15   3   2         69.26         98.10        26.74 o                         
  16   3   2         12.63         27.75        39.44 o                         
 -15   4   2          2.61        -34.98        77.78 o                         
 -14   4   2          6.82         30.70        22.76 o                         
 -13   4   2          1.06        -15.39        20.97 o                         
 -12   4   2        111.35        105.75        19.92 o                         
 -11   4   2        132.61        128.59        20.80 o                         
 -10   4   2        309.78        289.61        23.04 o                         
  -9   4   2        162.61        171.41        20.44 o                         
  -8   4   2        258.44        264.12        22.32 o                         
  -7   4   2        982.95        801.20        56.00 o                         
  -6   4   2       3953.32       3558.89        94.65 o                         
  -5   4   2       1085.05       1109.85        42.78 o                         
  -4   4   2       2062.92       1695.09        62.14 o                         
  -3   4   2      27322.00      25423.93       573.35 o                         
  -2   4   2      41779.32      41956.21      1057.32 o                         
  -1   4   2      24196.49      25058.02       561.90 o                         
   0   4   2       2056.62       1773.29        63.31 o                         
   1   4   2      14560.22      16550.10       316.17 o                         
   2   4   2     122438.56     135397.66      3021.73 o                         
   3   4   2      12324.43      12129.11       274.78 o                         
   4   4   2       6497.64       7255.21       179.36 o                         
   5   4   2      26822.56      26389.71       640.19 o                         
   6   4   2       6870.54       6478.48       152.64 o                         
   7   4   2       1668.79       1574.90        42.01 o                         
   8   4   2       1427.05       1335.78        40.83 o                         
   9   4   2       5498.42       5426.54       118.06 o                         
  10   4   2       1126.86       1141.14        37.01 o                         
  11   4   2        112.10        111.90        17.17 o                         
  12   4   2        871.35        821.88        43.84 o                         
  13   4   2        350.58        404.93        30.38 o                         
  14   4   2         18.49         22.81        20.73 o                         
  15   4   2         16.37         36.54        20.83 o                         
  16   4   2          2.37        -23.92        45.66 o                         
 -14   5   2          6.05        -12.65        23.60 o                         
 -13   5   2         13.23         20.31        18.43 o                         
 -12   5   2        106.28         89.28        21.13 o                         
 -11   5   2         90.04         98.68        20.17 o                         
 -10   5   2          1.39        -12.11        16.91 o                         
  -9   5   2        527.54        616.37        27.87 o                         
  -8   5   2       1075.15       1022.76        34.80 o                         
  -7   5   2        675.52        586.21        27.96 o                         
  -6   5   2        730.50        696.19        36.19 o                         
  -5   5   2       2034.37       1801.16        51.92 o                         
  -4   5   2      14178.32      13182.81       321.52 o                         
  -3   5   2       3233.44       3012.77        79.62 o                         
  -2   5   2       4541.86       4345.51       102.73 o                         
  -1   5   2       4423.20       4907.72       114.20 o                         
   0   5   2        754.53        796.12        20.91 o                         
   1   5   2      47520.03      48879.00       973.89 o                         
   2   5   2       2699.15       2981.23        70.75 o                         
   3   5   2      16174.75      16732.40       437.56 o                         
   4   5   2      26881.57      28208.79       735.91 o                         
   5   5   2      15766.21      15604.15       335.64 o                         
   6   5   2       1865.87       1750.64        45.22 o                         
   7   5   2       7670.75       7108.65       157.06 o                         
   8   5   2       4445.28       4329.65        99.44 o                         
   9   5   2        488.54        428.16        21.76 o                         
  10   5   2         12.75          0.51        13.27 o                         
  11   5   2        320.30        275.89        19.06 o                         
  12   5   2        627.61        633.52        31.16 o                         
  13   5   2        495.18        491.11        28.73 o                         
  14   5   2          7.53         13.00        19.67 o                         
  15   5   2        106.65        116.47        27.43 o                         
  16   5   2          0.33        -35.50        35.50 o                         
 -14   6   2         21.74         40.30        21.84 o                         
 -13   6   2          1.04        -19.86        19.86 o                         
 -12   6   2         51.49         59.57        20.59 o                         
 -11   6   2        103.41         95.93        23.06 o                         
 -10   6   2         42.53         59.92        18.49 o                         
  -9   6   2         66.63         59.22        19.08 o                         
  -8   6   2         18.47         -4.53        16.41 o                         
  -7   6   2       1074.40       1183.22        44.29 o                         
  -6   6   2        759.42        816.69        37.04 o                         
  -5   6   2       2601.94       2247.93        65.80 o                         
  -4   6   2       3408.96       3220.89        93.97 o                         
  -3   6   2      12985.17      12141.43       319.36 o                         
  -2   6   2      11975.26      11444.24       300.54 o                         
  -1   6   2        792.72        824.33        27.95 o                         
   0   6   2       1577.34       1644.68        42.62 o                         
   1   6   2      13663.12      14736.04       282.83 o                         
   2   6   2       5875.36       6497.30       134.57 o                         
   3   6   2      12513.69      13964.81       338.73 o                         
   4   6   2      12095.10      12895.64       339.72 o                         
   5   6   2      36111.33      36859.07       832.54 o                         
   6   6   2       8806.53       8367.87       194.31 o                         
   7   6   2       4796.51       4578.61       104.68 o                         
   8   6   2         12.87         15.69        11.31 o                         
   9   6   2       4773.18       4791.17       104.89 o                         
  10   6   2        621.31        555.39        22.94 o                         
  11   6   2        252.78        264.20        19.23 o                         
  12   6   2        286.51        320.20        21.89 o                         
  13   6   2        511.85        551.67        33.92 o                         
  14   6   2         39.72         48.48        19.82 o                         
  15   6   2         59.43         54.91        20.35 o                         
  16   6   2          1.13        -29.54        36.95 o                         
 -14   7   2          5.57         38.29        32.39 o                         
 -13   7   2         11.73        -20.73        20.73 o                         
 -12   7   2         23.67         33.66        19.27 o                         
 -11   7   2         43.91         50.41        19.57 o                         
 -10   7   2          8.38          6.47        21.15 o                         
  -9   7   2        202.71        244.67        24.69 o                         
  -8   7   2        285.86        298.87        23.35 o                         
  -7   7   2        175.50        186.52        21.92 o                         
  -6   7   2        718.49        644.29        31.48 o                         
  -5   7   2       6187.50       6416.76       164.45 o                         
  -4   7   2       5741.75       5828.22       160.75 o                         
  -3   7   2       1868.63       2060.73        59.45 o                         
  -2   7   2       2218.72       2400.82        66.51 o                         
  -1   7   2       3978.57       3873.44       106.95 o                         
   0   7   2        483.39        592.70        23.18 o                         
   1   7   2      13391.89      13911.70       309.53 o                         
   2   7   2       2271.48       2656.39        65.22 o                         
   3   7   2      42745.76      46277.92       976.33 o                         
   4   7   2      20208.99      21029.75       474.25 o                         
   5   7   2      14007.54      14635.95       332.01 o                         
   6   7   2       6607.86       6487.39       143.77 o                         
   7   7   2       8384.33       8132.44       179.48 o                         
   8   7   2        834.16        678.73        26.42 o                         
   9   7   2         51.57         61.16        12.67 o                         
  10   7   2        357.17        315.16        34.34 o                         
  11   7   2       1060.94       1087.45        38.59 o                         
  12   7   2        120.82        110.57        20.03 o                         
  13   7   2        201.99        217.75        20.36 o                         
  14   7   2         10.98          6.24        16.23 o                         
  15   7   2        129.85        159.47        21.01 o                         
  16   7   2         12.86         45.94        36.72 o                         
 -13   8   2         13.55         40.07        22.35 o                         
 -12   8   2          4.74         24.29        20.49 o                         
 -11   8   2         10.38         -2.42        19.17 o                         
 -10   8   2         95.91         97.13        20.23 o                         
  -9   8   2         37.37         73.43        18.66 o                         
  -8   8   2         18.46         38.76        20.67 o                         
  -7   8   2        343.65        323.80        26.22 o                         
  -6   8   2        788.58        679.43        30.78 o                         
  -5   8   2       2493.96       2527.49        76.96 o                         
  -4   8   2         76.00         33.29        24.22 o                         
  -3   8   2       9950.65      10376.36       256.67 o                         
  -2   8   2       8902.67       8793.17       217.18 o                         
  -1   8   2       1850.34       1644.36        50.30 o                         
   0   8   2       2096.28       1970.92        47.97 o                         
   1   8   2      10974.57      11783.46       237.67 o                         
   2   8   2       1024.76       1228.09        38.48 o                         
   3   8   2       9672.09      10742.27       244.97 o                         
   4   8   2        209.97        265.53        14.86 o                         
   5   8   2      27084.80      27683.10       624.00 o                         
   6   8   2        739.65        722.81        33.48 o                         
   7   8   2       7926.15       7850.45       173.68 o                         
   8   8   2        238.58        220.94        18.27 o                         
   9   8   2        517.32        540.69        22.96 o                         
  10   8   2       1180.58       1041.55        33.03 o                         
  11   8   2       1075.86       1066.64        35.81 o                         
  12   8   2          0.45          9.72        14.94 o                         
  13   8   2        442.61        552.72        26.64 o                         
  14   8   2         45.22         50.00        16.32 o                         
  15   8   2         88.45         78.21        18.98 o                         
  16   8   2          5.28        -20.17        26.83 o                         
 -13   9   2         29.59         37.46        23.17 o                         
 -12   9   2          1.45         -1.93        20.40 o                         
 -11   9   2         12.74         15.20        20.22 o                         
 -10   9   2         77.81         95.28        21.05 o                         
  -9   9   2        257.11        240.43        23.19 o                         
  -8   9   2        716.36        653.43        33.21 o                         
  -7   9   2        141.60        134.77        21.95 o                         
  -6   9   2        370.43        301.61        25.58 o                         
  -5   9   2        907.31        882.48        34.01 o                         
  -4   9   2        323.53        281.68        21.09 o                         
  -3   9   2        339.77        369.85        21.68 o                         
  -2   9   2        133.45        147.94        16.31 o                         
  -1   9   2       8861.38       8813.28       192.26 o                         
   0   9   2         38.16        227.02        15.58 o                         
   1   9   2      13311.31      14000.11       270.48 o                         
   2   9   2         26.32          3.10        15.61 o                         
   3   9   2      16430.58      17713.90       398.74 o                         
   4   9   2       5963.28       5995.69       131.91 o                         
   5   9   2       3961.06       4249.59        95.91 o                         
   6   9   2        334.27        362.14        23.32 o                         
   7   9   2       5815.02       5936.30       133.45 o                         
   8   9   2         90.73        104.62        15.10 o                         
   9   9   2       1857.79       1777.27        50.85 o                         
  10   9   2        201.33        101.62        13.81 o                         
  11   9   2       2147.24       2260.60        70.08 o                         
  12   9   2         91.07         62.85        15.22 o                         
  13   9   2        483.72        508.92        35.17 o                         
  14   9   2          6.04         15.84        14.58 o                         
  15   9   2         82.07         75.88        24.40 o                         
  16   9   2          2.64          6.87        23.26 o                         
 -13  10   2          5.27          1.70        46.06 o                         
 -12  10   2          0.57        -20.70        20.70 o                         
 -11  10   2         42.29         90.99        21.22 o                         
 -10  10   2         17.55         51.99        19.47 o                         
  -9  10   2        209.00        212.64        32.48 o                         
  -8  10   2         80.52         65.22        19.04 o                         
  -7  10   2        918.47       1097.15        40.79 o                         
  -6  10   2        532.08        504.56        26.60 o                         
  -5  10   2       1046.37        994.05        41.21 o                         
  -4  10   2        129.37        154.49        18.43 o                         
  -3  10   2        967.94        859.14        31.51 o                         
  -2  10   2        160.62        198.73        17.07 o                         
  -1  10   2       2508.34       2550.56        61.93 o                         
   0  10   2        490.61        671.82        30.86 o                         
   1  10   2       7254.56       7857.71       170.00 o                         
   2  10   2         48.30         44.43        19.81 o                         
   3  10   2       3199.19       3341.51        82.58 o                         
   4  10   2         92.28        175.87        13.73 o                         
   5  10   2       7518.57       8284.72       190.56 o                         
   6  10   2        168.29        152.81        14.54 o                         
   7  10   2        697.43        692.19        25.77 o                         
   8  10   2          7.87          9.00        13.06 o                         
   9  10   2       4840.11       4993.77       115.72 o                         
  10  10   2         10.95          8.73        21.37 o                         
  11  10   2       1155.57       1139.57        43.05 o                         
  12  10   2         12.35         -0.75        13.17 o                         
  13  10   2        673.69        678.63        27.07 o                         
  14  10   2         16.70         19.35        17.75 o                         
  15  10   2         24.30          9.78        24.32 o                         
  16  10   2          0.49        -12.25        20.90 o                         
 -12  11   2          1.79        -11.74        21.79 o                         
 -11  11   2         53.56         57.42        22.54 o                         
 -10  11   2         20.84         -1.88        20.07 o                         
  -9  11   2        298.73        386.85        39.30 o                         
  -8  11   2        146.34        141.67        24.06 o                         
  -7  11   2        420.81        444.43        27.41 o                         
  -6  11   2          4.18         38.57        26.02 o                         
  -5  11   2        479.14        439.09        25.67 o                         
  -4  11   2         48.81         35.40        16.63 o                         
  -3  11   2       1715.70       1794.19        52.23 o                         
  -2  11   2        168.07         75.45        16.38 o                         
  -1  11   2       6638.61       6703.62       148.83 o                         
   0  11   2       3645.48       3399.16        78.80 o                         
   1  11   2       5708.76       5915.76       118.23 o                         
   2  11   2          8.17         97.95        16.15 o                         
   3  11   2       4592.29       5056.69       128.76 o                         
   4  11   2        474.99        499.67        35.07 o                         
   5  11   2       1568.29       1795.07        45.63 o                         
   6  11   2       3978.76       4086.06       113.49 o                         
   7  11   2       1484.36       1627.18        51.91 o                         
   8  11   2        901.38        866.25        30.56 o                         
   9  11   2       5739.75       6087.11       146.97 o                         
  10  11   2        867.63        895.13        33.04 o                         
  11  11   2       1531.82       1634.86        43.98 o                         
  12  11   2         31.96         29.46        13.15 o                         
  13  11   2        376.57        459.51        26.79 o                         
  14  11   2         12.42          2.64        17.01 o                         
  15  11   2         87.83        108.08        72.58 o                         
 -12  12   2          8.09         -8.54        32.82 o                         
 -11  12   2         35.77         57.91        22.40 o                         
 -10  12   2          4.02         -4.27        20.54 o                         
  -9  12   2        158.69        194.83        25.28 o                         
  -8  12   2         17.17         17.94        20.45 o                         
  -7  12   2        669.75        771.48        35.07 o                         
  -6  12   2         29.32         13.49        19.26 o                         
  -5  12   2        435.32        416.35        25.58 o                         
  -4  12   2         88.23         99.05        18.44 o                         
  -3  12   2       1397.73       1350.92        43.05 o                         
  -2  12   2         36.91         44.17        14.91 o                         
  -1  12   2       2274.36       2431.64        60.71 o                         
   0  12   2        393.19        427.74        21.73 o                         
   1  12   2      10827.51      10732.98       247.04 o                         
   2  12   2         15.64         13.66        14.57 o                         
   3  12   2       7140.69       7869.11       183.54 o                         
   4  12   2        215.74        213.75        18.67 o                         
   5  12   2       1672.57       1860.57        55.97 o                         
   6  12   2        217.91        260.68        18.19 o                         
   7  12   2       1971.79       2140.24        65.42 o                         
   8  12   2       1545.64       1501.81        47.38 o                         
   9  12   2       3912.91       4198.34       113.68 o                         
  10  12   2        577.07        615.81        30.94 o                         
  11  12   2        539.64        617.75        26.29 o                         
  12  12   2        704.01        770.60        32.95 o                         
  13  12   2        474.20        505.06        30.23 o                         
  14  12   2          3.30        -12.77        16.23 o                         
 -12  13   2          4.60         21.90        62.93 o                         
 -11  13   2          5.62         10.30        21.48 o                         
 -10  13   2          5.02          6.32        21.61 o                         
  -9  13   2        138.17        153.48        22.07 o                         
  -8  13   2         10.05         -9.08        21.62 o                         
  -7  13   2        127.71         96.40        21.09 o                         
  -6  13   2        156.81        152.44        26.82 o                         
  -5  13   2       1565.46       1734.06        62.62 o                         
  -4  13   2         80.36         92.04        19.08 o                         
  -3  13   2        932.53        981.49        46.41 o                         
  -2  13   2          6.11          0.51        14.19 o                         
  -1  13   2       7896.74       8176.13       181.07 o                         
   0  13   2         40.12         41.20        12.72 o                         
   1  13   2       2046.05       1841.52        72.95 o                         
   2  13   2        243.04        267.66        19.53 o                         
   3  13   2       4715.19       4803.29       117.03 o                         
   4  13   2       2141.86       2347.24        72.65 o                         
   5  13   2         95.31         67.41        10.46 o                         
   6  13   2        201.43        255.59        20.70 o                         
   7  13   2       3718.09       3903.98        90.96 o                         
   8  13   2        482.18        423.03        21.57 o                         
   9  13   2       1595.44       1604.37        54.67 o                         
  10  13   2        447.69        430.56        24.55 o                         
  11  13   2       1515.97       1551.81        48.88 o                         
  12  13   2        330.21        351.35        24.05 o                         
  13  13   2         21.13         25.44        16.93 o                         
  14  13   2         40.91         47.76        21.58 o                         
  15  13   2         85.85         78.24        19.26 o                         
 -11  14   2         34.88         42.80        43.04 o                         
 -10  14   2          0.28        -20.88        20.88 o                         
  -9  14   2         66.86         51.89        24.02 o                         
  -8  14   2         66.34         85.55        21.27 o                         
  -7  14   2        354.43        350.04        28.71 o                         
  -6  14   2          2.67         -3.02        18.25 o                         
  -5  14   2        713.05        836.60        34.78 o                         
  -4  14   2        100.08        120.97        26.18 o                         
  -3  14   2        973.33       1050.03        40.92 o                         
  -2  14   2         54.83         55.77        15.25 o                         
  -1  14   2       2627.98       2932.03        76.60 o                         
   0  14   2       2013.15       2074.06        56.77 o                         
   1  14   2       6932.72       7134.54       158.22 o                         
   2  14   2         53.15         40.42        16.51 o                         
   3  14   2       4853.54       5072.31       157.08 o                         
   4  14   2       5554.76       6172.35       171.44 o                         
   5  14   2        556.74        607.62        28.54 o                         
   6  14   2        127.97        135.53        14.37 o                         
   7  14   2       3957.66       4156.04        97.36 o                         
   8  14   2       1749.92       1760.59        71.62 o                         
   9  14   2       1013.36        981.05        38.08 o                         
  10  14   2        182.06        205.65        17.44 o                         
  11  14   2        535.65        559.36        36.57 o                         
  12  14   2        600.22        625.19        43.24 o                         
  13  14   2        120.32        202.13        21.40 o                         
  14  14   2         31.83         33.91        17.78 o                         
  15  14   2         74.81         76.29        12.65 o                         
 -10  15   2          0.48        -15.40        24.06 o                         
  -9  15   2         68.88         77.30        21.84 o                         
  -8  15   2         49.63         39.41        20.77 o                         
  -7  15   2         69.41         77.70        24.92 o                         
  -6  15   2        460.00        391.37        30.00 o                         
  -5  15   2       1316.62       1520.12        55.16 o                         
  -4  15   2         10.11          1.80        20.05 o                         
  -3  15   2        835.77       1008.13        37.78 o                         
  -2  15   2         37.87         40.57        15.41 o                         
  -1  15   2       4407.58       4807.53       118.65 o                         
   0  15   2        166.47        169.61        16.16 o                         
   1  15   2       1311.28       1458.37        37.27 o                         
   2  15   2       2555.58       2697.07        83.46 o                         
   3  15   2       3789.96       3913.66       114.24 o                         
   4  15   2       2538.44       2721.73        83.84 o                         
   5  15   2       2091.54       2253.56        72.29 o                         
   6  15   2        886.63        933.58        34.53 o                         
   7  15   2       8530.82       9125.16       202.26 o                         
   8  15   2        618.88        630.60        27.80 o                         
   9  15   2        902.86        908.34        34.00 o                         
  10  15   2        732.63        726.71        28.64 o                         
  11  15   2        465.24        472.36        23.05 o                         
  12  15   2        146.17        137.95        19.63 o                         
  13  15   2         17.98         44.38        18.35 o                         
  14  15   2        161.49        233.70        70.63 o                         
 -10  16   2          5.83         32.76        35.96 o                         
  -9  16   2          8.06          3.54        19.48 o                         
  -8  16   2         17.62         24.15        20.47 o                         
  -7  16   2         43.83         36.77        20.37 o                         
  -6  16   2        176.86        144.72        23.98 o                         
  -5  16   2         61.85         64.69        19.96 o                         
  -4  16   2        386.19        432.24        32.90 o                         
  -3  16   2       2211.95       2474.47        66.38 o                         
  -2  16   2         19.62         22.17        16.54 o                         
  -1  16   2       2228.07       2351.69        82.85 o                         
   0  16   2        749.85        710.76        29.17 o                         
   1  16   2       3830.77       4068.44       196.72 o                         
   2  16   2       1124.75       1184.18        51.77 o                         
   3  16   2        201.87        188.08        28.22 o                         
   4  16   2        560.32        528.18        31.16 o                         
   5  16   2       1165.41       1276.10        49.24 o                         
   6  16   2        105.65        105.38        19.83 o                         
   7  16   2       2061.77       2332.18        64.55 o                         
   8  16   2       1467.49       1632.90        46.04 o                         
   9  16   2       2274.19       2388.79        74.31 o                         
  10  16   2        864.45        864.85        30.22 o                         
  11  16   2        129.36        113.78        19.82 o                         
  12  16   2        214.96        220.99        21.12 o                         
  13  16   2        123.25        132.18        19.81 o                         
  14  16   2         77.76         80.18        12.82 o                         
  -9  17   2          7.89        -19.19        32.52 o                         
  -8  17   2         27.99         23.07        20.28 o                         
  -7  17   2         92.29         43.45        22.33 o                         
  -6  17   2        144.66        140.28        21.00 o                         
  -5  17   2        110.25        123.80        22.79 o                         
  -4  17   2         17.81         20.62        21.84 o                         
  -3  17   2        633.68        674.65        32.12 o                         
  -2  17   2        709.30        666.13        30.30 o                         
  -1  17   2       2013.29       1995.71        57.67 o                         
   0  17   2        411.99        449.39        27.93 o                         
   1  17   2        810.02        859.17        43.73 o                         
   2  17   2       4567.31       4752.30       127.92 o                         
   3  17   2       1878.53       1923.15        72.98 o                         
   4  17   2        748.72        714.76        36.38 o                         
   5  17   2       1496.72       1618.97        58.54 o                         
   6  17   2       1514.95       1650.30        54.52 o                         
   7  17   2       4086.03       4376.63        96.59 o                         
   8  17   2         14.98         24.51        14.47 o                         
   9  17   2        538.05        575.24        30.88 o                         
  10  17   2        875.79        882.45        30.68 o                         
  11  17   2        223.75        238.51        19.94 o                         
  12  17   2         70.41         73.28        16.80 o                         
  13  17   2         41.67         36.05        26.42 o                         
  -8  18   2          4.55        -32.29        32.29 o                         
  -7  18   2         15.91          9.92        20.75 o                         
  -6  18   2         29.30          7.80        20.78 o                         
  -5  18   2         14.47         41.99        19.80 o                         
  -4  18   2        160.96        162.94        22.90 o                         
  -3  18   2        778.50        758.59        49.29 o                         
  -2  18   2        214.39        237.54        20.75 o                         
  -1  18   2       1092.71       1127.33        60.00 o                         
   0  18   2       1053.32       1000.88        36.91 o                         
   1  18   2       1450.27       1469.77        52.01 o                         
   2  18   2        233.83        188.87        25.95 o                         
   3  18   2        596.14        577.86        35.06 o                         
   4  18   2       1090.60       1051.91        39.30 o                         
   5  18   2       3167.58       3471.10        98.07 o                         
   6  18   2        450.14        452.12        30.12 o                         
   7  18   2       1441.85       1451.32        50.82 o                         
   8  18   2       1411.05       1442.69        39.80 o                         
   9  18   2        782.92        801.36        30.26 o                         
  10  18   2        203.33        200.39        16.89 o                         
  11  18   2        187.72        179.96        18.58 o                         
  12  18   2        235.20        202.35        24.72 o                         
  13  18   2        113.81         87.22        29.62 o                         
  -8  19   2          2.66        -12.84        46.44 o                         
  -7  19   2          4.78        -23.08        27.55 o                         
  -6  19   2         32.92         24.81        21.44 o                         
  -5  19   2        194.94        199.36        22.88 o                         
  -4  19   2         11.97         17.19        17.04 o                         
  -3  19   2         33.58         40.88        19.18 o                         
  -2  19   2        307.66        302.10        25.63 o                         
  -1  19   2        519.31        498.06        37.14 o                         
   0  19   2       1563.05       1462.87        46.21 o                         
   1  19   2        227.44        244.03        29.65 o                         
   2  19   2        956.41        943.68        68.08 o                         
   3  19   2       2758.51       2987.32       107.87 o                         
   4  19   2        196.75        147.03        20.58 o                         
   5  19   2       1417.56       1483.23        52.17 o                         
   6  19   2        761.72        732.39        45.61 o                         
   7  19   2       2487.48       2619.22        78.07 o                         
   8  19   2        457.80        404.95        17.31 o                         
   9  19   2         17.74         14.30        15.99 o                         
  10  19   2        474.16        483.66        24.56 o                         
  11  19   2        353.28        311.32        23.61 o                         
  12  19   2        255.27        214.73        88.38 o                         
  -6  20   2          2.82          2.32        26.29 o                         
  -5  20   2         44.42         55.70        18.33 o                         
  -4  20   2        235.25        164.93        24.16 o                         
  -3  20   2        125.33        126.25        22.09 o                         
  -2  20   2        152.50        132.84        19.71 o                         
  -1  20   2        406.41        347.40        22.31 o                         
   0  20   2        926.52        905.45        50.59 o                         
   1  20   2        267.33        248.54        31.34 o                         
   2  20   2        341.16        378.37        35.97 o                         
   3  20   2       1216.39       1365.28        55.90 o                         
   4  20   2       1680.49       1795.25        56.92 o                         
   5  20   2       1876.36       2023.62        65.44 o                         
   6  20   2        422.08        399.41        30.33 o                         
   7  20   2        672.80        685.05        40.97 o                         
   8  20   2       1150.96       1199.99        43.73 o                         
   9  20   2        414.79        469.15        22.66 o                         
  10  20   2         93.43         80.99        14.22 o                         
  11  20   2         73.68         41.30        25.95 o                         
  -5  21   2         12.48        -16.55        33.50 o                         
  -4  21   2         46.92         33.26        21.68 o                         
  -3  21   2         12.39         29.57        17.42 o                         
  -2  21   2        262.92        265.74        21.80 o                         
  -1  21   2         97.11        100.27        20.14 o                         
   0  21   2        742.43        753.78        34.92 o                         
   1  21   2         77.24         67.54        24.56 o                         
   2  21   2       1206.88       1302.39        54.39 o                         
   3  21   2       1539.01       1629.81        62.57 o                         
   4  21   2        692.06        674.31        38.27 o                         
   5  21   2        533.22        559.08        32.75 o                         
   6  21   2        901.62        882.02        41.09 o                         
   7  21   2        335.33        345.42        25.70 o                         
   8  21   2        298.34        293.85        24.57 o                         
   9  21   2         45.02         48.87        21.23 o                         
  10  21   2        525.98        421.97        70.93 o                         
  -4  22   2         12.46          0.63        32.01 o                         
  -3  22   2         95.87         74.60        24.08 o                         
  -2  22   2         39.05         36.77        16.73 o                         
  -1  22   2         16.71         25.29        17.10 o                         
   0  22   2        386.22        351.05        22.50 o                         
   1  22   2         99.81         88.75        23.12 o                         
   2  22   2        631.74        538.34        32.96 o                         
   3  22   2         27.82         19.74        20.03 o                         
   4  22   2       1149.83       1052.88        52.75 o                         
   5  22   2        674.50        661.03        37.96 o                         
   6  22   2        706.86        691.31        35.63 o                         
   7  22   2         22.68         18.95        20.78 o                         
   8  22   2        294.56        218.17        39.44 o                         
   9  22   2        170.30         55.51        55.07 o                         
  -3  23   2         13.69         15.58        44.34 o                         
  -2  23   2        196.71        154.84        38.84 o                         
  -1  23   2         11.17         -8.57        26.43 o                         
   0  23   2         32.61         15.17        14.61 o                         
   1  23   2         76.19         86.48        22.71 o                         
   2  23   2        395.52        286.84        27.82 o                         
   3  23   2         80.77         80.71        24.08 o                         
   4  23   2        202.14        182.65        26.01 o                         
   5  23   2          1.14        -11.98        19.73 o                         
   6  23   2       1069.93       1094.42        87.23 o                         
   7  23   2          1.29        -25.59        54.19 o                         
  -1  24   2          7.84         10.08        20.91 o                         
   0  24   2        109.42         94.24        54.23 o                         
   1  24   2        114.94        137.96        58.01 o                         
   2  24   2        140.26        103.72        55.70 o                         
   3  24   2         23.47         38.76        52.72 o                         
   4  24   2        644.77        585.28        90.73 o                         
  -5 -22   3        181.03        205.17        48.06 o                         
  -4 -22   3        790.25        678.05        54.07 o                         
  -3 -22   3         82.71        116.81        32.15 o                         
  -2 -22   3        186.18        177.20        34.03 o                         
  -1 -22   3         67.28         83.61        14.63 o                         
   0 -22   3        263.88        272.00        57.87 o                         
   1 -22   3         17.50         13.61        22.21 o                         
   2 -22   3        246.99        200.74        31.93 o                         
  -8 -21   3        297.95        272.83        65.15 o                         
  -7 -21   3        144.31        123.10        40.86 o                         
  -6 -21   3        591.16        583.65        31.32 o                         
  -5 -21   3         79.28         80.70        22.30 o                         
  -4 -21   3        436.02        388.23        23.73 o                         
  -3 -21   3        308.67        336.08        23.78 o                         
  -2 -21   3        632.93        602.56        43.79 o                         
  -1 -21   3          9.03         10.90        12.21 o                         
   0 -21   3        437.52        376.69        19.40 o                         
   1 -21   3         84.90         80.30        13.74 o                         
   2 -21   3        198.21        201.73        24.23 o                         
   3 -21   3         37.77         53.92        23.98 o                         
   4 -21   3         66.61         81.95        29.68 o                         
  -9 -20   3         12.90         11.92        19.61 o                         
  -8 -20   3        853.40        773.77        31.69 o                         
  -7 -20   3        105.82         94.36        11.38 o                         
  -6 -20   3        368.59        371.97        22.54 o                         
  -5 -20   3        301.57        346.32        23.62 o                         
  -4 -20   3        626.05        687.88        31.22 o                         
  -3 -20   3         29.38         34.30        19.53 o                         
  -2 -20   3        352.27        336.18        15.60 o                         
  -1 -20   3        248.55        244.43        16.08 o                         
   0 -20   3        713.60        648.55        24.19 o                         
   1 -20   3        246.27        225.02        17.72 o                         
   2 -20   3        227.75        227.15        20.02 o                         
   3 -20   3        370.37        385.26        25.06 o                         
   4 -20   3        181.43        111.76        24.35 o                         
   5 -20   3         37.85         39.66        23.61 o                         
 -10 -19   3        441.51        377.01        36.93 o                         
  -9 -19   3          2.40        -12.43        12.43 o                         
  -8 -19   3        277.89        269.82        17.39 o                         
  -7 -19   3        494.02        479.49        23.07 o                         
  -6 -19   3       1018.21        969.74        29.23 o                         
  -5 -19   3        480.21        525.51        29.05 o                         
  -4 -19   3        746.65        737.51        30.38 o                         
  -3 -19   3         37.75         50.12        15.87 o                         
  -2 -19   3       1404.44       1390.26        36.95 o                         
  -1 -19   3         24.44         23.32        11.75 o                         
   0 -19   3        198.10        176.57        13.70 o                         
   1 -19   3        273.48        250.15        20.30 o                         
   2 -19   3        270.38        237.61        20.25 o                         
   3 -19   3        296.22        287.82        22.54 o                         
   4 -19   3          9.36         10.12        18.13 o                         
   5 -19   3        199.46        156.46        28.27 o                         
   6 -19   3         89.51         55.24        56.44 o                         
   7 -19   3         35.03         28.22        21.28 o                         
 -11 -18   3          0.93        -21.93        47.25 o                         
 -10 -18   3        450.95        418.79        20.93 o                         
  -9 -18   3        287.20        271.21        15.95 o                         
  -8 -18   3        762.99        738.87        25.28 o                         
  -7 -18   3         15.17         19.68        10.61 o                         
  -6 -18   3        755.40        713.18        36.40 o                         
  -5 -18   3         97.43        118.64        13.71 o                         
  -4 -18   3        592.69        587.48        22.21 o                         
  -3 -18   3        292.36        309.43        16.30 o                         
  -2 -18   3       1101.28       1045.27        30.11 o                         
  -1 -18   3        291.13        328.49        15.36 o                         
   0 -18   3        456.79        460.84        29.77 o                         
   1 -18   3         30.86         48.47        13.78 o                         
   2 -18   3         37.96         17.90        15.09 o                         
   3 -18   3        588.12        518.72        26.53 o                         
   4 -18   3         42.18         30.91        18.72 o                         
   5 -18   3         10.44         20.89        19.50 o                         
   6 -18   3          8.31         -0.84        18.83 o                         
   7 -18   3        133.09        102.19        43.39 o                         
   8 -18   3         63.65         78.42        33.01 o                         
 -12 -17   3         35.43         22.70        50.25 o                         
 -11 -17   3         87.31         97.79        20.69 o                         
 -10 -17   3        571.60        508.74        20.52 o                         
  -9 -17   3        570.21        571.86        22.14 o                         
  -8 -17   3        181.71        162.19        13.25 o                         
  -7 -17   3        785.83        761.00        25.99 o                         
  -6 -17   3       1071.70       1068.89        30.30 o                         
  -5 -17   3        512.04        550.80        28.00 o                         
  -4 -17   3       2480.04       2440.70        58.53 o                         
  -3 -17   3        209.39        222.85        16.96 o                         
  -2 -17   3       2062.43       2029.53        45.64 o                         
  -1 -17   3        350.68        326.73        15.63 o                         
   0 -17   3        136.30        140.39        13.34 o                         
   1 -17   3        948.35        920.81        30.59 o                         
   2 -17   3        111.10         90.42        14.33 o                         
   3 -17   3        183.15        171.59        17.92 o                         
   4 -17   3         41.74         33.88        21.66 o                         
   5 -17   3        183.88        199.14        21.58 o                         
   6 -17   3         47.59         31.22        19.05 o                         
   7 -17   3        116.77         99.69        20.61 o                         
   8 -17   3         53.48         26.07        52.19 o                         
   9 -17   3          4.14         -5.43        47.07 o                         
 -12 -16   3        152.76        114.29        37.60 o                         
 -11 -16   3        107.95        111.59        19.91 o                         
 -10 -16   3        342.80        306.37        23.77 o                         
  -9 -16   3        965.93        990.67        45.14 o                         
  -8 -16   3        822.08        802.65        24.17 o                         
  -7 -16   3        259.52        255.16        14.81 o                         
  -6 -16   3        383.76        395.04        16.84 o                         
  -5 -16   3        666.94        740.70        30.41 o                         
  -4 -16   3       1244.47       1292.09        32.67 o                         
  -3 -16   3        278.38        286.39        14.53 o                         
  -2 -16   3        620.59        628.83        24.36 o                         
  -1 -16   3       2520.31       2513.44        63.91 o                         
   0 -16   3       1614.36       1586.38        42.95 o                         
   1 -16   3        863.17        920.12        35.29 o                         
   2 -16   3        176.76        161.22        16.57 o                         
   3 -16   3        134.01        132.24        17.26 o                         
   4 -16   3         76.15         83.69        16.54 o                         
   5 -16   3        132.09        113.34        17.69 o                         
   6 -16   3         10.37         20.14        13.35 o                         
   7 -16   3        117.70        142.67        19.51 o                         
   8 -16   3          4.04          6.49        15.97 o                         
   9 -16   3         75.05         80.10        28.20 o                         
 -13 -15   3         25.50         76.51        65.37 o                         
 -12 -15   3          5.12         17.08        18.46 o                         
 -11 -15   3        559.12        622.81        34.93 o                         
 -10 -15   3        232.87        273.12        22.66 o                         
  -9 -15   3       1068.82        997.86        40.85 o                         
  -8 -15   3        208.98        212.47        13.65 o                         
  -7 -15   3        765.21        783.46        23.44 o                         
  -6 -15   3       1473.85       1514.17        38.21 o                         
  -5 -15   3        155.47        169.45        12.68 o                         
  -4 -15   3        268.38        276.64        14.81 o                         
  -3 -15   3        885.45        982.18        27.93 o                         
  -2 -15   3        406.20        437.76        21.39 o                         
  -1 -15   3       1272.02       1339.34        37.17 o                         
   0 -15   3         50.22         42.91        15.41 o                         
   1 -15   3       3977.31       4207.42       106.06 o                         
   2 -15   3        220.54        206.28        21.12 o                         
   3 -15   3        547.73        477.36        26.16 o                         
   4 -15   3        290.56        261.48        19.11 o                         
   5 -15   3        171.11        204.63        18.96 o                         
   6 -15   3         73.01         62.91        16.22 o                         
   7 -15   3         13.75         36.59        13.81 o                         
   8 -15   3          6.85         17.76        16.08 o                         
   9 -15   3        114.83        116.53        21.84 o                         
  10 -15   3          9.72         52.16        31.42 o                         
 -13 -14   3         70.35        121.88        38.66 o                         
 -12 -14   3        183.64        173.21        23.96 o                         
 -11 -14   3        387.22        503.40        35.74 o                         
 -10 -14   3        162.58        116.58        25.32 o                         
  -9 -14   3       2125.48       2085.29        55.35 o                         
  -8 -14   3        191.94        176.30        12.41 o                         
  -7 -14   3       1236.90       1267.31        33.37 o                         
  -6 -14   3       1005.94        944.05        44.19 o                         
  -5 -14   3       3782.35       3981.88        88.48 o                         
  -4 -14   3       2406.63       2697.11        63.78 o                         
  -3 -14   3       1028.38       1098.97        29.39 o                         
  -2 -14   3        215.72        192.20        11.55 o                         
  -1 -14   3       5325.29       5507.09       107.79 o                         
   0 -14   3        815.63        763.08        25.74 o                         
   1 -14   3        516.50        565.32        22.05 o                         
   2 -14   3         82.37         92.49        18.89 o                         
   3 -14   3       1859.43       1891.00        57.87 o                         
   4 -14   3        395.34        372.50        24.14 o                         
   5 -14   3        159.34        159.73        18.32 o                         
   6 -14   3         39.24         50.68        13.98 o                         
   7 -14   3        156.69        157.59        18.66 o                         
   8 -14   3         40.39         24.51        16.97 o                         
   9 -14   3         46.04         91.04        18.73 o                         
  10 -14   3          5.44         25.23        19.48 o                         
  11 -14   3         37.97         52.13        54.68 o                         
 -13 -13   3         31.80         43.95        24.99 o                         
 -12 -13   3         19.75         19.31        20.65 o                         
 -11 -13   3        969.37       1031.98        48.26 o                         
 -10 -13   3        279.78        255.53        24.24 o                         
  -9 -13   3       2051.70       2133.36        67.15 o                         
  -8 -13   3        110.50        104.92        18.04 o                         
  -7 -13   3       1047.28       1044.41        34.82 o                         
  -6 -13   3       2402.60       2370.34        57.78 o                         
  -5 -13   3        900.92        908.92        24.61 o                         
  -4 -13   3         15.92         19.37         9.27 o                         
  -3 -13   3       4513.79       5002.08        98.21 o                         
  -2 -13   3       2403.70       2489.35        52.35 o                         
  -1 -13   3       4935.48       5118.07        99.83 o                         
   0 -13   3        220.98        205.72        15.58 o                         
   1 -13   3       2756.96       2637.46        65.48 o                         
   2 -13   3        509.65        446.86        20.50 o                         
   3 -13   3       1451.58       1461.59        43.13 o                         
   4 -13   3        266.57        223.23        21.25 o                         
   5 -13   3        378.66        379.67        32.45 o                         
   6 -13   3        221.83        240.56        28.42 o                         
   7 -13   3        106.29         97.18        17.25 o                         
   8 -13   3         52.41         60.78        16.86 o                         
   9 -13   3        117.18        144.23        25.09 o                         
  10 -13   3         10.05        -19.02        19.22 o                         
  11 -13   3         17.06         30.25        25.49 o                         
 -14 -12   3         24.17         54.95        41.18 o                         
 -13 -12   3        239.16        276.19        37.85 o                         
 -12 -12   3         12.11         39.37        22.64 o                         
 -11 -12   3        646.58        646.82        38.55 o                         
 -10 -12   3         36.80         28.76        21.97 o                         
  -9 -12   3       2204.91       2221.03        64.17 o                         
  -8 -12   3         63.56         73.26        11.08 o                         
  -7 -12   3        850.41        858.27        28.07 o                         
  -6 -12   3         22.60         26.97         9.50 o                         
  -5 -12   3       9399.80       9750.65       184.33 o                         
  -4 -12   3       1453.67       1535.28        34.95 o                         
  -3 -12   3       6629.77       7203.64       137.52 o                         
  -2 -12   3       1311.78       1361.06        31.76 o                         
  -1 -12   3      10297.52      10676.32       201.01 o                         
   0 -12   3        461.49        459.46        18.38 o                         
   1 -12   3       1088.32       1177.26        34.20 o                         
   2 -12   3         64.97         58.58        13.62 o                         
   3 -12   3       2450.25       2500.18        67.52 o                         
   4 -12   3         18.50         10.98        13.97 o                         
   5 -12   3       1150.01       1056.18        39.53 o                         
   6 -12   3         33.99         36.96        14.82 o                         
   7 -12   3       1649.37       1582.76        56.21 o                         
   8 -12   3          7.87         -5.79        16.87 o                         
   9 -12   3         34.28         36.98        17.07 o                         
  10 -12   3          7.85          5.12        17.84 o                         
  11 -12   3         50.08          8.02        27.03 o                         
  12 -12   3          0.68        -14.11        40.47 o                         
 -14 -11   3         51.37         34.24        31.09 o                         
 -13 -11   3        249.09        267.65        38.86 o                         
 -12 -11   3          0.77        -21.83        21.83 o                         
 -11 -11   3       1227.72       1247.50        52.40 o                         
 -10 -11   3        178.77        184.39        24.08 o                         
  -9 -11   3        828.45        858.45        39.98 o                         
  -8 -11   3         69.78         52.66        15.64 o                         
  -7 -11   3       2199.21       2124.17        47.89 o                         
  -6 -11   3        282.50        279.38        13.11 o                         
  -5 -11   3       2657.30       2760.19        56.69 o                         
  -4 -11   3        301.50        329.66        13.72 o                         
  -3 -11   3      19590.65      21533.52       397.49 o                         
  -2 -11   3        340.09        393.18        20.47 o                         
  -1 -11   3      13679.35      13883.50       258.87 o                         
   0 -11   3        409.83        391.25        19.57 o                         
   1 -11   3       8115.32       8419.16       184.88 o                         
   2 -11   3       3658.87       3677.61       104.87 o                         
   3 -11   3        680.94        658.13        26.42 o                         
   4 -11   3        155.62        118.81        16.83 o                         
   5 -11   3       2518.85       2423.66        62.43 o                         
   6 -11   3         82.41         57.05        14.94 o                         
   7 -11   3        285.36        277.86        23.31 o                         
   8 -11   3        233.86        194.05        22.89 o                         
   9 -11   3         99.44        100.00        18.11 o                         
  10 -11   3         17.81         22.15        17.81 o                         
  11 -11   3         32.90         27.93        18.56 o                         
  12 -11   3          0.31        -19.52        22.53 o                         
 -14 -10   3          5.46         -8.21        24.15 o                         
 -13 -10   3        278.45        307.41        30.20 o                         
 -12 -10   3         32.17         35.88        25.29 o                         
 -11 -10   3        354.06        377.55        33.81 o                         
 -10 -10   3          7.40          1.84        18.57 o                         
  -9 -10   3        703.21        594.01        32.78 o                         
  -8 -10   3        272.09        267.99        23.14 o                         
  -7 -10   3       2737.66       2567.58        55.64 o                         
  -6 -10   3        117.44        101.23        11.35 o                         
  -5 -10   3       9532.13       9615.07       180.76 o                         
  -4 -10   3        587.67        698.22        19.57 o                         
  -3 -10   3      11043.10      11725.72       210.12 o                         
  -2 -10   3        941.94       1005.63        23.62 o                         
  -1 -10   3      19554.59      20590.83       380.33 o                         
   0 -10   3       1151.70       1146.04        33.61 o                         
   1 -10   3       6970.06       7189.10       193.66 o                         
   2 -10   3         48.41         43.33        12.84 o                         
   3 -10   3       3773.45       3733.50        88.11 o                         
   4 -10   3        557.59        439.82        33.07 o                         
   5 -10   3       1997.59       2045.05        54.38 o                         
   6 -10   3        341.36        316.96        20.33 o                         
   7 -10   3       1663.75       1765.70        49.22 o                         
   8 -10   3         32.75         56.57        17.99 o                         
   9 -10   3         34.61         55.94        19.79 o                         
  10 -10   3          1.93         -7.19        23.12 o                         
  11 -10   3         19.73         23.70        18.92 o                         
  12 -10   3          8.66          0.45        18.31 o                         
  13 -10   3         13.06         43.32        38.53 o                         
 -14  -9   3          6.34         17.55        20.06 o                         
 -13  -9   3        327.22        393.93        31.49 o                         
 -12  -9   3          5.57         20.81        19.13 o                         
 -11  -9   3        754.49        829.74        36.59 o                         
 -10  -9   3         60.31         59.30        20.68 o                         
  -9  -9   3         63.96         60.87        20.84 o                         
  -8  -9   3         12.82          1.78        15.37 o                         
  -7  -9   3       5215.39       5331.51       149.75 o                         
  -6  -9   3         70.03         83.93         8.78 o                         
  -5  -9   3       7057.84       6928.82       131.58 o                         
  -4  -9   3        881.92        934.87        23.33 o                         
  -3  -9   3      36445.47      37977.17       668.81 o                         
  -2  -9   3         95.60         74.11         8.37 o                         
  -1  -9   3      16699.82      18218.37       352.28 o                         
   0  -9   3        850.12       1088.91        34.43 o                         
   1  -9   3      21846.74      22334.75       541.75 o                         
   2  -9   3       1011.98       1015.32        38.21 o                         
   3  -9   3       2534.43       2571.47        66.77 o                         
   4  -9   3         67.13         58.39        11.89 o                         
   5  -9   3       6120.67       6024.76       130.32 o                         
   6  -9   3         49.62         41.77        14.07 o                         
   7  -9   3       1082.78       1083.02        35.35 o                         
   8  -9   3         24.34         15.93        17.03 o                         
   9  -9   3        599.39        704.31        34.85 o                         
  10  -9   3         76.35         55.07        19.56 o                         
  11  -9   3         87.62         90.33        22.67 o                         
  12  -9   3          4.01          8.11        18.67 o                         
  13  -9   3         13.25         23.98        25.94 o                         
 -14  -8   3          5.40         18.26        21.18 o                         
 -13  -8   3        283.53        271.48        27.38 o                         
 -12  -8   3         20.69         29.70        24.91 o                         
 -11  -8   3        579.78        577.54        31.20 o                         
 -10  -8   3          0.62        -17.29        17.29 o                         
  -9  -8   3       2224.65       2337.15        77.65 o                         
  -8  -8   3        215.32        211.58        22.20 o                         
  -7  -8   3       3377.77       3293.97        97.58 o                         
  -6  -8   3        290.39        287.30        14.86 o                         
  -5  -8   3      12651.77      12420.16       251.79 o                         
  -4  -8   3        237.37        189.31        10.57 o                         
  -3  -8   3       7388.61       7830.23       147.24 o                         
  -2  -8   3       2070.20       1980.27        43.15 o                         
  -1  -8   3      11450.92      11381.35       232.71 o                         
   0  -8   3         40.76         46.96         9.54 o                         
   1  -8   3      14120.64      14165.64       322.63 o                         
   2  -8   3         59.68         72.14        12.81 o                         
   3  -8   3      18610.43      18687.99       451.34 o                         
   4  -8   3        386.30        461.70        20.13 o                         
   5  -8   3       3506.42       3412.68        78.02 o                         
   6  -8   3        460.90        461.27        22.07 o                         
   7  -8   3        858.50        836.69        31.33 o                         
   8  -8   3         51.26         43.91        16.03 o                         
   9  -8   3        212.42        236.15        21.80 o                         
  10  -8   3          2.69          1.18        19.61 o                         
  11  -8   3        219.71        243.66        37.66 o                         
  12  -8   3          5.26         -2.57        20.90 o                         
  13  -8   3         34.74         33.81        22.02 o                         
 -15  -7   3         84.01         98.48        50.76 o                         
 -14  -7   3         19.72         35.59        21.24 o                         
 -13  -7   3        115.71        106.41        23.33 o                         
 -12  -7   3         23.56         38.92        20.02 o                         
 -11  -7   3        346.79        350.11        26.95 o                         
 -10  -7   3        222.08        246.45        22.42 o                         
  -9  -7   3        828.99        872.09        34.63 o                         
  -8  -7   3        105.27         75.84        16.09 o                         
  -7  -7   3       4999.89       4790.19       118.54 o                         
  -6  -7   3         27.00         13.00        15.48 o                         
  -5  -7   3      12691.44      12046.17       257.73 o                         
  -4  -7   3        483.91        526.00        17.76 o                         
  -3  -7   3      10475.51      10484.98       213.01 o                         
  -2  -7   3         72.89         80.73         8.62 o                         
  -1  -7   3       6693.48       6943.65       130.27 o                         
   0  -7   3       3363.99       3948.30       100.33 o                         
   1  -7   3       9335.12       9377.36       214.19 o                         
   2  -7   3        306.71        249.87        17.74 o                         
   3  -7   3       6373.62       6253.93       131.52 o                         
   4  -7   3       5373.50       4938.78       112.07 o                         
   5  -7   3      12056.70      12147.11       264.82 o                         
   6  -7   3         46.22         66.91        17.13 o                         
   7  -7   3       1429.56       1443.27        43.36 o                         
   8  -7   3         70.85         69.78        21.83 o                         
   9  -7   3        818.72        852.22        36.24 o                         
  10  -7   3         12.25          8.01        16.27 o                         
  11  -7   3        173.04        208.06        21.80 o                         
  12  -7   3          1.22        -11.28        20.36 o                         
  13  -7   3         42.64         72.25        24.98 o                         
  14  -7   3          0.04        -32.01        32.01 o                         
 -15  -6   3         68.51         61.37        38.01 o                         
 -14  -6   3         11.28         30.61        21.34 o                         
 -13  -6   3        168.62        215.40        25.01 o                         
 -12  -6   3         15.27          7.32        14.76 o                         
 -11  -6   3        239.84        225.34        14.07 o                         
 -10  -6   3         43.82         46.28        18.09 o                         
  -9  -6   3       1853.91       1842.43        55.85 o                         
  -8  -6   3         88.94         98.78        17.40 o                         
  -7  -6   3       3894.63       3988.88       100.57 o                         
  -6  -6   3          6.73         -6.97        13.91 o                         
  -5  -6   3      17197.21      16533.89       381.90 o                         
  -4  -6   3        434.22        516.64        19.70 o                         
  -3  -6   3       2387.81       2226.77        46.97 o                         
  -2  -6   3         20.29         39.01         8.49 o                         
  -1  -6   3      13025.77      15159.97       342.06 o                         
   0  -6   3       4617.89       4428.22        98.15 o                         
   1  -6   3       6770.20       6833.69       157.44 o                         
   2  -6   3       4085.54       4070.17        87.54 o                         
   3  -6   3      21531.63      20276.51       398.93 o                         
   4  -6   3        307.42        301.86        15.20 o                         
   5  -6   3       3343.20       3118.26        71.31 o                         
   6  -6   3          5.00          6.51        12.81 o                         
   7  -6   3       2417.39       2377.86        62.14 o                         
   8  -6   3          7.33          5.37        19.32 o                         
   9  -6   3        500.45        506.42        30.06 o                         
  10  -6   3         97.96        119.81        19.18 o                         
  11  -6   3        320.86        338.33        24.05 o                         
  12  -6   3          3.64         12.73        17.43 o                         
  13  -6   3         59.79         63.20        22.20 o                         
  14  -6   3          2.78         13.96        24.16 o                         
 -16  -5   3          3.62          9.18        25.00 o                         
 -15  -5   3         96.18        105.86        31.55 o                         
 -14  -5   3          6.00        -21.46        21.46 o                         
 -13  -5   3        153.99        191.54        27.52 o                         
 -12  -5   3         15.73         17.52        13.74 o                         
 -11  -5   3        430.44        451.33        29.05 o                         
 -10  -5   3         11.68          1.17        10.74 o                         
  -9  -5   3        902.32        873.47        30.13 o                         
  -8  -5   3        255.79        218.78        19.63 o                         
  -7  -5   3      11977.97      11780.31       275.86 o                         
  -6  -5   3          1.87         16.23        14.71 o                         
  -5  -5   3      17295.46      16444.86       442.58 o                         
  -4  -5   3         32.08         20.36         9.39 o                         
  -3  -5   3       4072.78       3609.82        75.63 o                         
  -2  -5   3       6591.12       6895.94       148.64 o                         
  -1  -5   3        150.03         76.40         7.31 o                         
   0  -5   3       1217.74       1173.20        39.10 o                         
   1  -5   3       7346.78       7825.87       168.00 o                         
   2  -5   3       2336.70       1926.68        46.70 o                         
   3  -5   3       5997.07       5955.89       127.70 o                         
   4  -5   3      14322.86      13759.37       294.97 o                         
   5  -5   3       6711.04       6338.02       132.99 o                         
   6  -5   3        107.22         91.89        13.67 o                         
   7  -5   3       2607.58       2392.31        56.38 o                         
   8  -5   3         18.99          1.02        15.51 o                         
   9  -5   3       1159.95       1208.17        38.59 o                         
  10  -5   3          6.57         -2.40        16.46 o                         
  11  -5   3         16.31         32.62        17.59 o                         
  12  -5   3         96.20         79.24        18.78 o                         
  13  -5   3        191.24        152.01        22.22 o                         
  14  -5   3          2.02         -8.62        20.23 o                         
 -16  -4   3          1.07         -2.02        40.09 o                         
 -15  -4   3         24.74         11.74        18.41 o                         
 -14  -4   3         20.64         20.37        17.15 o                         
 -13  -4   3        118.84        153.67        18.69 o                         
 -12  -4   3         18.28          1.34        17.73 o                         
 -11  -4   3        246.01        290.00        25.40 o                         
 -10  -4   3         62.84         57.37        13.48 o                         
  -9  -4   3       2098.36       2063.13        57.56 o                         
  -8  -4   3        386.40        384.19        17.33 o                         
  -7  -4   3       2743.30       2795.09        67.34 o                         
  -6  -4   3       3123.64       2743.71        77.18 o                         
  -5  -4   3       4634.68       4334.04       114.03 o                         
  -4  -4   3       2682.38       2710.92        73.31 o                         
  -3  -4   3       6693.34       6494.38       150.68 o                         
  -2  -4   3       6618.85       6848.61       148.45 o                         
  -1  -4   3       3999.91       4077.99        84.18 o                         
   0  -4   3         30.88        105.36         8.27 o                         
   1  -4   3       9238.18       8851.93       199.59 o                         
   2  -4   3       2439.42       2574.52        59.63 o                         
   3  -4   3      13782.72      14629.12       282.85 o                         
   4  -4   3       5165.36       4876.66        99.26 o                         
   5  -4   3       1478.73       1260.59        32.83 o                         
   6  -4   3       3527.83       3196.81        69.47 o                         
   7  -4   3       2864.34       2557.33        64.84 o                         
   8  -4   3        127.61        131.79        16.97 o                         
   9  -4   3       1162.53       1157.03        46.84 o                         
  10  -4   3        380.38        351.24        22.59 o                         
  11  -4   3        307.01        350.59        23.63 o                         
  12  -4   3          2.98         12.26        17.27 o                         
  13  -4   3         82.80         80.81        19.96 o                         
  14  -4   3          8.18          6.12        18.97 o                         
  15  -4   3          1.48         -0.79        30.44 o                         
 -16  -3   3         11.70         44.99        33.03 o                         
 -15  -3   3         62.63         84.08        19.75 o                         
 -14  -3   3         41.37         16.70        18.70 o                         
 -13  -3   3          2.34        -14.40        16.72 o                         
 -12  -3   3         50.25         59.53        17.72 o                         
 -11  -3   3        400.36        422.54        24.32 o                         
 -10  -3   3        269.41        213.44        16.43 o                         
  -9  -3   3       1952.63       2023.07        48.45 o                         
  -8  -3   3         14.78          6.98        10.84 o                         
  -7  -3   3       7461.61       6925.54       153.62 o                         
  -6  -3   3       1145.81       1104.30        33.41 o                         
  -5  -3   3        190.93        180.59        10.06 o                         
  -4  -3   3        875.28        983.40        26.47 o                         
  -3  -3   3       5154.70       6033.12       131.89 o                         
  -2  -3   3        117.07         27.26         7.98 o                         
  -1  -3   3      21935.99      21377.71       339.54 o                         
   0  -3   3       3097.92       3447.28        68.21 o                         
   1  -3   3      25344.49      28417.20       628.31 o                         
   2  -3   3        690.73        565.84        18.58 o                         
   3  -3   3       5594.49       5824.03       127.72 o                         
   4  -3   3       7708.38       6846.02       142.47 o                         
   5  -3   3       2707.95       2357.15        50.31 o                         
   6  -3   3        577.39        517.39        20.95 o                         
   7  -3   3        842.97        890.41        39.98 o                         
   8  -3   3        395.34        293.34        20.65 o                         
   9  -3   3        904.82        824.29        27.91 o                         
  10  -3   3        553.30        528.39        35.00 o                         
  11  -3   3        124.32        137.99        24.04 o                         
  12  -3   3        112.83        123.34        20.36 o                         
  13  -3   3        125.59        103.84        20.06 o                         
  14  -3   3          4.14         -8.46        18.20 o                         
  15  -3   3          2.13          4.62        33.98 o                         
 -15  -2   3         10.79        -12.81        20.43 o                         
 -14  -2   3         37.26         34.49        19.72 o                         
 -13  -2   3         21.05         18.57        17.24 o                         
 -12  -2   3         19.80         45.36        18.57 o                         
 -11  -2   3        315.00        316.37        33.56 o                         
 -10  -2   3        178.21        100.96        16.48 o                         
  -9  -2   3       2467.10       2293.22        56.70 o                         
  -8  -2   3          6.18          5.15        11.91 o                         
  -7  -2   3       2061.15       1883.27        49.39 o                         
  -6  -2   3       2650.81       2446.83        53.43 o                         
  -5  -2   3       1064.68        800.36        23.32 o                         
  -4  -2   3         38.38         24.63        10.22 o                         
  -3  -2   3       2776.81       2165.01        50.45 o                         
  -2  -2   3      17392.61      15798.73       358.76 o                         
  -1  -2   3      23979.41      25273.16       463.46 o                         
   0  -2   3        897.57       1042.40        27.22 o                         
   1  -2   3       8368.64       9756.21       196.25 o                         
   2  -2   3        849.78        940.55        23.98 o                         
   3  -2   3       2694.05       2550.12        55.94 o                         
   4  -2   3       2849.69       2699.84        58.25 o                         
   5  -2   3         33.13         38.71        13.55 o                         
   6  -2   3       1920.16       1511.83        39.64 o                         
   7  -2   3        704.53        690.45        25.82 o                         
   8  -2   3       1421.15       1146.63        32.59 o                         
   9  -2   3        294.25        292.61        18.31 o                         
  10  -2   3       1222.30       1156.83        45.38 o                         
  11  -2   3        422.31        449.31        23.15 o                         
  12  -2   3         98.39        100.33        18.53 o                         
  13  -2   3          3.57         -7.04        17.25 o                         
  14  -2   3         22.85         16.05        18.31 o                         
  15  -2   3         17.21         29.80        26.87 o                         
 -15  -1   3          6.32          7.13        19.39 o                         
 -14  -1   3         16.19         25.55        18.59 o                         
 -13  -1   3         11.12        -16.75        18.05 o                         
 -12  -1   3        101.14        120.75        23.42 o                         
 -11  -1   3        408.15        435.10        23.80 o                         
 -10  -1   3         48.21         30.39        15.25 o                         
  -9  -1   3       1757.30       1702.31        76.69 o                         
  -8  -1   3        850.15        861.90        29.44 o                         
  -7  -1   3       1787.09       1659.47        44.29 o                         
  -6  -1   3        181.88         94.13        12.41 o                         
  -5  -1   3       1175.73        940.39        29.93 o                         
  -4  -1   3        549.60        519.61        21.83 o                         
  -3  -1   3       4743.98       5560.79       129.53 o                         
  -2  -1   3      45979.68      47103.16      1054.45 o                         
  -1  -1   3       6121.52       6391.13       134.70 o                         
   0  -1   3      44852.39      47414.30       946.76 o                         
   1  -1   3       4911.11       4449.11       104.23 o                         
   2  -1   3      16891.13      17569.51       351.33 o                         
   3  -1   3       5694.14       5972.13       117.53 o                         
   4  -1   3       3019.33       2951.33        69.06 o                         
   5  -1   3         66.11         65.50        12.07 o                         
   6  -1   3        629.09        531.17        24.31 o                         
   7  -1   3        346.80        394.92        22.34 o                         
   8  -1   3       2616.97       2414.19        53.78 o                         
   9  -1   3         40.76         42.36        13.45 o                         
  10  -1   3        902.38        837.30        28.26 o                         
  11  -1   3        221.66        260.88        19.51 o                         
  12  -1   3        413.14        414.43        22.97 o                         
  13  -1   3         62.92         68.99        18.20 o                         
  14  -1   3          2.04          5.99        19.15 o                         
  15  -1   3         30.37         58.64        22.77 o                         
 -15   0   3         11.30        -13.79        19.77 o                         
 -14   0   3         45.22         57.91        24.74 o                         
 -13   0   3         63.71         47.53        20.24 o                         
 -12   0   3         12.51          5.55        19.39 o                         
 -11   0   3         76.61         81.62        17.32 o                         
 -10   0   3        209.07        219.59        19.92 o                         
  -9   0   3        872.14        954.56        33.45 o                         
  -8   0   3       3790.57       3683.73        87.88 o                         
  -7   0   3        819.38        694.71        28.83 o                         
  -6   0   3        582.00        483.38        21.01 o                         
  -5   0   3      13182.77      11951.52       275.12 o                         
  -4   0   3        442.99        317.81        20.11 o                         
  -3   0   3         28.37         13.35        13.10 o                         
  -2   0   3       4337.47       3870.80       129.18 o                         
  -1   0   3      22849.43      23281.26       584.13 o                         
   0   0   3       1336.83       1289.31        28.11 o                         
   1   0   3        511.26        419.43        13.72 o                         
   2   0   3       9337.61      11169.42       252.64 o                         
   3   0   3       1934.60       1612.55        39.33 o                         
   4   0   3       3957.75       3695.22        79.21 o                         
   5   0   3         79.77         89.45        13.43 o                         
   6   0   3       3311.63       2967.13        75.34 o                         
   7   0   3       3030.86       2894.57        73.32 o                         
   8   0   3       1323.88       1320.10        37.35 o                         
   9   0   3         18.33         -0.52        12.75 o                         
  10   0   3       1043.49       1081.74        33.74 o                         
  11   0   3        160.63        144.80        17.76 o                         
  12   0   3        194.30        229.15        20.77 o                         
  13   0   3          8.92         21.64        18.87 o                         
  14   0   3         75.28         77.39        19.65 o                         
  15   0   3         60.89         60.88        21.27 o                         
  16   0   3         96.11        142.54        80.41 o                         
 -15   1   3          8.46         -0.10        20.66 o                         
 -14   1   3         17.61         30.19        18.42 o                         
 -13   1   3         13.74          9.60        21.56 o                         
 -12   1   3        199.97        175.07        25.28 o                         
 -11   1   3        530.46        484.45        27.29 o                         
 -10   1   3         34.54         21.15        25.43 o                         
  -9   1   3        197.16        201.53        18.89 o                         
  -8   1   3       4260.78       3975.90        98.63 o                         
  -7   1   3       1128.51        941.98        31.28 o                         
  -6   1   3       1584.56       1340.41        40.95 o                         
  -5   1   3       4267.13       4013.64        98.36 o                         
  -4   1   3      19644.81      18049.71       438.58 o                         
  -3   1   3       3264.76       2904.67        70.01 o                         
  -2   1   3        198.03         60.32        11.40 o                         
  -1   1   3       1450.59       1153.61        31.88 o                         
   0   1   3      11699.47      13256.23       265.02 o                         
   1   1   3       1646.32       2060.51        52.14 o                         
   2   1   3        477.03        616.04        35.44 o                         
   3   1   3       8606.31       7964.77       182.10 o                         
   4   1   3       5826.89       5251.63       109.84 o                         
   5   1   3       3492.28       3770.12        86.31 o                         
   6   1   3       1763.61       1554.02        45.45 o                         
   7   1   3         72.60         46.29        16.86 o                         
   8   1   3       4995.72       5095.27       106.38 o                         
   9   1   3        214.04        221.72        23.76 o                         
  10   1   3       2013.09       1913.12        48.96 o                         
  11   1   3          2.35        -15.02        15.02 o                         
  12   1   3        433.85        491.78        25.34 o                         
  13   1   3         39.97         79.93        17.79 o                         
  14   1   3         66.07         91.58        34.39 o                         
  15   1   3         12.43         17.21        20.34 o                         
  16   1   3          8.64          9.81        41.65 o                         
 -15   2   3          0.35        -26.46        29.74 o                         
 -14   2   3          4.93          8.51        18.52 o                         
 -13   2   3          2.96         -1.67        20.76 o                         
 -12   2   3         54.62         60.19        18.39 o                         
 -11   2   3         16.07         18.69        20.45 o                         
 -10   2   3        696.07        590.02        29.77 o                         
  -9   2   3         32.61         58.47        17.20 o                         
  -8   2   3       2248.06       2154.91        57.93 o                         
  -7   2   3        161.66        191.97        17.69 o                         
  -6   2   3      12367.58      11686.02       255.36 o                         
  -5   2   3       4353.23       3900.29        96.39 o                         
  -4   2   3      15267.01      13440.83       328.36 o                         
  -3   2   3       2056.53       1454.49        39.33 o                         
  -2   2   3      46027.36      40328.23       901.41 o                         
  -1   2   3       4631.42       4819.14       110.74 o                         
   0   2   3       7426.74       7433.48       136.86 o                         
   1   2   3       2076.78       2079.88        58.90 o                         
   2   2   3       2079.08       2637.61        62.51 o                         
   3   2   3       7080.77       6837.92       156.76 o                         
   4   2   3      21249.39      23354.56       526.38 o                         
   5   2   3       6764.41       6829.52       150.30 o                         
   6   2   3       6346.16       6246.20       148.80 o                         
   7   2   3        734.56        735.12        35.41 o                         
   8   2   3        774.05        737.11        27.01 o                         
   9   2   3         29.58          6.45        15.87 o                         
  10   2   3       1931.15       1813.40        51.69 o                         
  11   2   3         45.09         34.72        17.55 o                         
  12   2   3        205.23        222.72        20.39 o                         
  13   2   3          4.73         24.30        19.22 o                         
  14   2   3        274.41        319.79        37.24 o                         
  15   2   3          1.04        -19.14        19.14 o                         
  16   2   3         26.91         27.29        66.01 o                         
 -15   3   3          0.12        -39.91        39.91 o                         
 -14   3   3          1.73         -8.69        19.47 o                         
 -13   3   3          7.37         -8.37        18.30 o                         
 -12   3   3        104.06        109.66        20.74 o                         
 -11   3   3        102.09        112.83        19.87 o                         
 -10   3   3        190.10        186.98        24.23 o                         
  -9   3   3         98.84         78.14        18.15 o                         
  -8   3   3        754.28        869.63        47.24 o                         
  -7   3   3          4.70          8.97        15.14 o                         
  -6   3   3       4496.93       4665.46       140.77 o                         
  -5   3   3        904.92        773.92        49.95 o                         
  -4   3   3      14796.31      13852.23       338.70 o                         
  -3   3   3       9492.76       8066.99       185.81 o                         
  -2   3   3      25178.96      26417.21       593.52 o                         
  -1   3   3       6532.79       7497.65       170.76 o                         
   0   3   3      26759.92      25731.86       469.23 o                         
   1   3   3       6051.42       5938.13       133.44 o                         
   2   3   3      15339.51      15140.51       341.09 o                         
   3   3   3       1218.45       1103.28        30.56 o                         
   4   3   3      10416.66      11998.46       292.58 o                         
   5   3   3       9124.06       9790.89       213.01 o                         
   6   3   3       6347.48       5876.49       140.40 o                         
   7   3   3        410.28        369.05        18.09 o                         
   8   3   3       9340.33       9000.36       188.43 o                         
   9   3   3       1158.57       1043.62        35.24 o                         
  10   3   3        369.89        365.40        22.91 o                         
  11   3   3         87.92         92.47        17.40 o                         
  12   3   3        178.78        194.45        23.37 o                         
  13   3   3          3.42          0.10        17.35 o                         
  14   3   3        178.37        169.11        24.45 o                         
  15   3   3         22.16          4.64        21.64 o                         
  16   3   3         35.53         34.36        39.06 o                         
 -15   4   3          0.56        -39.55        39.55 o                         
 -14   4   3          7.26         -2.22        19.76 o                         
 -13   4   3         13.64         -3.96        20.07 o                         
 -12   4   3         72.09         67.01        24.22 o                         
 -11   4   3         20.14         39.18        18.79 o                         
 -10   4   3        381.94        440.15        25.82 o                         
  -9   4   3         25.64         12.87        22.66 o                         
  -8   4   3        320.48        337.21        26.12 o                         
  -7   4   3         99.84        103.61        17.75 o                         
  -6   4   3       3702.31       3586.11       105.73 o                         
  -5   4   3        235.54        200.91        20.79 o                         
  -4   4   3       6597.82       5964.48       141.07 o                         
  -3   4   3         78.38        154.88        15.55 o                         
  -2   4   3       1438.65       1415.65        38.29 o                         
  -1   4   3      27560.62      27797.77       624.27 o                         
   0   4   3      17594.62      16347.60       312.65 o                         
   1   4   3       7159.44       9141.93       176.15 o                         
   2   4   3      20085.83      22072.32       495.22 o                         
   3   4   3       2723.25       1997.58        49.91 o                         
   4   4   3       8449.01       8642.66       212.38 o                         
   5   4   3       3794.55       3952.50       102.13 o                         
   6   4   3      14765.08      13847.14       317.85 o                         
   7   4   3       1574.18       1534.77        41.66 o                         
   8   4   3       7628.57       7890.81       174.71 o                         
   9   4   3          7.47         -5.69        13.90 o                         
  10   4   3       1260.32       1256.36        37.69 o                         
  11   4   3        134.59        132.00        25.13 o                         
  12   4   3        614.93        625.81        29.70 o                         
  13   4   3         10.93         -2.35        21.81 o                         
  14   4   3        235.80        275.35        23.20 o                         
  15   4   3         16.73         10.83        19.35 o                         
  16   4   3         20.26         14.60        35.28 o                         
 -14   5   3          0.20        -20.97        20.97 o                         
 -13   5   3          6.48         -2.74        21.11 o                         
 -12   5   3         44.69         56.29        22.77 o                         
 -11   5   3         37.32         15.83        17.94 o                         
 -10   5   3         93.91        111.63        20.92 o                         
  -9   5   3         13.24          9.19        16.79 o                         
  -8   5   3       1215.87       1081.26        36.14 o                         
  -7   5   3        310.55        311.17        24.25 o                         
  -6   5   3       3167.69       2818.27        80.19 o                         
  -5   5   3          3.72        -17.42        18.55 o                         
  -4   5   3      17235.68      16555.55       401.01 o                         
  -3   5   3       2129.20       1912.75        51.07 o                         
  -2   5   3       7437.49       6536.32       152.01 o                         
  -1   5   3        296.13        417.36        17.84 o                         
   0   5   3      61696.48      61660.82      1223.27 o                         
   1   5   3      40334.41      45946.50       836.85 o                         
   2   5   3       5269.32       5136.53       118.74 o                         
   3   5   3         68.15         53.66        11.92 o                         
   4   5   3      38178.00      40033.60      1041.80 o                         
   5   5   3        363.58        329.65        21.42 o                         
   6   5   3       6980.84       6390.60       142.42 o                         
   7   5   3        948.76       1095.80        35.20 o                         
   8   5   3      14824.46      14823.75       320.25 o                         
   9   5   3       1191.41       1220.14        39.07 o                         
  10   5   3        491.97        500.93        22.68 o                         
  11   5   3        420.17        395.84        21.88 o                         
  12   5   3        664.23        792.00        37.19 o                         
  13   5   3          1.28         -9.46        20.30 o                         
  14   5   3         33.71         27.88        20.46 o                         
  15   5   3          2.50         17.54        19.94 o                         
  16   5   3         61.87         34.88        49.60 o                         
 -14   6   3          8.28         18.32        24.10 o                         
 -13   6   3         20.88         -2.97        20.20 o                         
 -12   6   3         61.71        121.67        24.08 o                         
 -11   6   3         15.49         -0.32        19.36 o                         
 -10   6   3        195.09        223.40        22.43 o                         
  -9   6   3        150.28        126.62        20.50 o                         
  -8   6   3        189.28        142.97        18.83 o                         
  -7   6   3         29.41         20.22        17.45 o                         
  -6   6   3       1577.08       1492.09        50.42 o                         
  -5   6   3       1378.82       1362.82        51.54 o                         
  -4   6   3       3997.98       3478.89        93.32 o                         
  -3   6   3        100.43         72.90        19.40 o                         
  -2   6   3      32797.84      31848.61       766.11 o                         
  -1   6   3         77.67         81.35        16.78 o                         
   0   6   3      33244.62      32718.49       727.46 o                         
   1   6   3       1539.45       1485.51        34.67 o                         
   2   6   3      14419.22      15581.52       313.83 o                         
   3   6   3      14884.54      16971.21       410.83 o                         
   4   6   3      20145.73      20980.08       549.49 o                         
   5   6   3       1162.43       1521.86        45.37 o                         
   6   6   3      16788.54      16203.35       370.46 o                         
   7   6   3       2471.15       2536.70        78.83 o                         
   8   6   3       1836.88       1841.91        48.98 o                         
   9   6   3        689.45        624.92        23.62 o                         
  10   6   3       1669.57       1759.51        46.35 o                         
  11   6   3        366.07        392.75        21.49 o                         
  12   6   3       1339.26       1481.26        46.54 o                         
  13   6   3         17.75         18.07        16.46 o                         
  14   6   3        215.39        210.64        22.36 o                         
  15   6   3         35.74         48.79        19.01 o                         
  16   6   3         26.76         -1.78        35.74 o                         
 -14   7   3         12.45         42.49        30.19 o                         
 -13   7   3         11.98         29.46        20.48 o                         
 -12   7   3         36.42         42.60        21.08 o                         
 -11   7   3         19.92         23.54        19.23 o                         
 -10   7   3         28.33         30.82        18.55 o                         
  -9   7   3          0.11         11.58        18.13 o                         
  -8   7   3        854.88       1006.69        40.97 o                         
  -7   7   3        499.60        534.82        33.89 o                         
  -6   7   3        763.22        740.68        48.47 o                         
  -5   7   3        321.37        256.04        23.38 o                         
  -4   7   3       4119.73       3918.74       112.73 o                         
  -3   7   3        324.04        227.15        23.35 o                         
  -2   7   3       6632.87       6765.39       168.70 o                         
  -1   7   3       1294.04       1334.20        44.16 o                         
   0   7   3       9227.52       9044.89       207.11 o                         
   1   7   3       1160.77       1060.00        28.94 o                         
   2   7   3      26158.26      27894.73       588.98 o                         
   3   7   3        128.20        163.83        23.46 o                         
   4   7   3      67005.37      71047.44      1707.10 o                         
   5   7   3       7594.14       7408.10       172.13 o                         
   6   7   3      13951.06      13952.73       317.51 o                         
   7   7   3       1337.62       1164.26        40.19 o                         
   8   7   3       2612.79       2743.88        67.54 o                         
   9   7   3        581.94        585.47        23.52 o                         
  10   7   3        161.18        169.67        16.84 o                         
  11   7   3         39.85         54.86        14.59 o                         
  12   7   3       1655.03       1710.90        59.05 o                         
  13   7   3          6.17         -3.41        15.84 o                         
  14   7   3        171.77        177.05        19.75 o                         
  15   7   3          9.66          0.08        18.07 o                         
  16   7   3         65.71         95.26        52.11 o                         
 -13   8   3          1.28         -5.10        20.58 o                         
 -12   8   3         22.78         20.02        21.58 o                         
 -11   8   3          9.24         12.25        21.25 o                         
 -10   8   3        113.02        110.91        21.91 o                         
  -9   8   3         10.36         -1.49        17.86 o                         
  -8   8   3        203.26        199.81        21.09 o                         
  -7   8   3        281.69        238.89        27.85 o                         
  -6   8   3       2207.16       2274.77        75.17 o                         
  -5   8   3        277.99        248.49        23.11 o                         
  -4   8   3       1713.34       1794.97        85.84 o                         
  -3   8   3        151.28        147.02        23.53 o                         
  -2   8   3      12702.82      12553.21       330.56 o                         
  -1   8   3        763.73        890.12        39.18 o                         
   0   8   3       8094.34       7647.24       175.84 o                         
   1   8   3          9.71          5.11         8.24 o                         
   2   8   3      38353.39      40817.91       818.32 o                         
   3   8   3        283.40        478.61        18.51 o                         
   4   8   3       9568.86       9971.20       214.52 o                         
   5   8   3       2544.46       2428.87        62.17 o                         
   6   8   3      13816.07      14037.22       320.82 o                         
   7   8   3       1030.43       1133.05        35.93 o                         
   8   8   3       1645.27       1641.28        44.52 o                         
   9   8   3        227.15        200.64        16.49 o                         
  10   8   3       2953.90       2997.60        86.91 o                         
  11   8   3        151.53        144.63        19.42 o                         
  12   8   3        429.92        440.57        27.53 o                         
  13   8   3         13.54         11.42        14.72 o                         
  14   8   3        291.91        363.01        24.43 o                         
  15   8   3          0.95        -16.71        16.71 o                         
  16   8   3          9.69         21.23        30.02 o                         
 -13   9   3          3.29          1.20        21.62 o                         
 -12   9   3         11.44         31.52        22.59 o                         
 -11   9   3          1.79          1.50        20.88 o                         
 -10   9   3         98.71        118.02        22.98 o                         
  -9   9   3         22.21          5.39        19.13 o                         
  -8   9   3        354.09        347.32        33.18 o                         
  -7   9   3        675.03        696.36        34.02 o                         
  -6   9   3       1462.12       1470.60        51.97 o                         
  -5   9   3         43.20         49.04        17.10 o                         
  -4   9   3       3348.41       3711.19        94.27 o                         
  -3   9   3        567.84        532.01        24.67 o                         
  -2   9   3       1060.59       1007.79        36.28 o                         
  -1   9   3       1281.46       1379.64        41.77 o                         
   0   9   3       1056.90       1007.30        30.13 o                         
   1   9   3        120.28        121.82        10.25 o                         
   2   9   3      19081.08      20259.43       454.88 o                         
   3   9   3       6181.00       6760.41       148.32 o                         
   4   9   3      20722.56      21581.01       458.37 o                         
   5   9   3        180.37        159.50        13.96 o                         
   6   9   3       5347.70       5916.38       139.91 o                         
   7   9   3        201.63        188.25        14.80 o                         
   8   9   3       3625.21       3682.23        87.00 o                         
   9   9   3        250.80        231.19        23.42 o                         
  10   9   3       2192.15       2285.06        63.30 o                         
  11   9   3        476.50        523.30        25.81 o                         
  12   9   3       1772.54       1842.97        51.87 o                         
  13   9   3         13.21         28.64        15.04 o                         
  14   9   3        181.43        194.92        19.22 o                         
  15   9   3         14.04          7.31        15.63 o                         
  16   9   3         32.38         53.89        26.71 o                         
 -13  10   3          2.33        -25.12        31.91 o                         
 -12  10   3         22.10         25.35        20.76 o                         
 -11  10   3          4.54         -0.97        18.67 o                         
 -10  10   3         73.28         98.61        20.50 o                         
  -9  10   3          2.85          1.10        17.93 o                         
  -8  10   3         32.29         43.17        22.33 o                         
  -7  10   3          7.76        -18.68        18.68 o                         
  -6  10   3       1789.27       1897.98        57.67 o                         
  -5  10   3         34.38         29.14        18.49 o                         
  -4  10   3       1027.22       1050.89        40.57 o                         
  -3  10   3        144.54        129.51        16.84 o                         
  -2  10   3       3001.79       2957.29        76.06 o                         
  -1  10   3        801.24        723.01        26.22 o                         
   0  10   3        233.10        276.63        20.31 o                         
   1  10   3        456.43        546.40        18.80 o                         
   2  10   3      19389.39      19646.00       446.42 o                         
   3  10   3        835.40        904.99        25.24 o                         
   4  10   3       2217.42       2346.57        56.75 o                         
   5  10   3       4679.46       4725.09       106.57 o                         
   6  10   3       6860.18       7641.32       178.57 o                         
   7  10   3         94.00        111.89        13.72 o                         
   8  10   3       5125.90       5173.41       118.52 o                         
   9  10   3         56.59         46.71        14.93 o                         
  10  10   3       4245.91       4410.91       119.65 o                         
  11  10   3         20.91         30.39        17.45 o                         
  12  10   3        604.65        669.64        27.83 o                         
  13  10   3         84.83         73.58        15.66 o                         
  14  10   3        241.46        252.21        23.68 o                         
  15  10   3         10.90         26.24        15.27 o                         
  16  10   3         26.99         35.59        24.28 o                         
 -12  11   3          7.12         14.84        22.01 o                         
 -11  11   3          5.43          0.01        19.44 o                         
 -10  11   3        136.18        105.38        21.20 o                         
  -9  11   3          1.78         -5.73        18.48 o                         
  -8  11   3        235.79        239.88        26.68 o                         
  -7  11   3         92.14         61.88        20.87 o                         
  -6  11   3        259.94        276.10        24.44 o                         
  -5  11   3          1.77        -15.51        17.18 o                         
  -4  11   3       1079.90       1060.53        38.04 o                         
  -3  11   3        290.50        265.47        19.90 o                         
  -2  11   3       2328.34       2397.48        68.88 o                         
  -1  11   3         31.63         46.34        13.82 o                         
   0  11   3      12039.55      12225.08       264.25 o                         
   1  11   3         10.85         21.83         8.58 o                         
   2  11   3       5703.75       5585.94       153.15 o                         
   3  11   3         53.87         78.09        16.07 o                         
   4  11   3       9097.14      10285.54       235.21 o                         
   5  11   3        101.99         90.77        12.44 o                         
   6  11   3         69.74         69.65        12.53 o                         
   7  11   3       1152.30       1165.12        34.73 o                         
   8  11   3       4892.17       5080.07       116.88 o                         
   9  11   3        892.66        883.77        31.88 o                         
  10  11   3       2488.30       2518.89        74.57 o                         
  11  11   3        341.28        392.35        27.32 o                         
  12  11   3       1321.89       1474.62        44.19 o                         
  13  11   3         58.23         40.39        18.74 o                         
  14  11   3        150.04        108.24        20.46 o                         
  15  11   3          0.83        -16.93        24.33 o                         
  16  11   3         24.84         36.43        37.61 o                         
 -12  12   3          5.41        -21.42        46.25 o                         
 -11  12   3          5.21         13.30        19.89 o                         
 -10  12   3         40.70         42.74        22.63 o                         
  -9  12   3         11.13         -1.65        20.90 o                         
  -8  12   3         38.01         46.86        21.90 o                         
  -7  12   3          4.32         -7.79        19.15 o                         
  -6  12   3        485.46        475.40        29.23 o                         
  -5  12   3         36.01         16.41        18.99 o                         
  -4  12   3       1162.79       1171.62        41.14 o                         
  -3  12   3        166.52        147.19        18.63 o                         
  -2  12   3       2900.76       3183.71        89.84 o                         
  -1  12   3        143.68        153.82        15.24 o                         
   0  12   3       3806.01       3814.48        89.10 o                         
   1  12   3       3408.59       3254.43        68.67 o                         
   2  12   3       4065.96       4080.79       107.71 o                         
   3  12   3        323.93        412.07        29.44 o                         
   4  12   3       3040.79       3529.70        80.53 o                         
   5  12   3       4096.77       4463.45       101.57 o                         
   6  12   3       2264.66       2458.94        63.69 o                         
   7  12   3       1686.63       1715.42        48.28 o                         
   8  12   3       2744.41       2900.10        75.27 o                         
   9  12   3       2088.74       2124.98        60.83 o                         
  10  12   3       1914.60       1912.92        52.16 o                         
  11  12   3        122.97        130.24        17.52 o                         
  12  12   3        331.97        356.60        20.81 o                         
  13  12   3        235.21        243.98        19.32 o                         
  14  12   3        156.69        196.51        23.57 o                         
  15  12   3         13.16          1.26        35.07 o                         
 -11  13   3          2.15         13.98        20.26 o                         
 -10  13   3         37.34         37.48        20.45 o                         
  -9  13   3         17.24         26.27        26.41 o                         
  -8  13   3        215.52        240.35        26.14 o                         
  -7  13   3          1.91         -3.22        18.63 o                         
  -6  13   3        112.14        101.48        21.52 o                         
  -5  13   3        269.90        316.98        28.04 o                         
  -4  13   3        453.05        536.40        30.74 o                         
  -3  13   3        405.73        422.03        34.95 o                         
  -2  13   3       2062.01       2105.68        66.63 o                         
  -1  13   3        345.93        414.57        29.79 o                         
   0  13   3       5690.00       5881.11       140.49 o                         
   1  13   3        162.16        176.36        14.97 o                         
   2  13   3       2689.88       2919.59        75.52 o                         
   3  13   3        745.51        665.22        27.20 o                         
   4  13   3        758.57        863.88        31.42 o                         
   5  13   3        161.57        185.98        13.32 o                         
   6  13   3        719.26        767.60        27.54 o                         
   7  13   3       3719.37       3813.89       101.32 o                         
   8  13   3       3298.75       3544.66       102.18 o                         
   9  13   3       2238.90       2225.17        71.19 o                         
  10  13   3       1419.28       1473.72        60.52 o                         
  11  13   3        839.48        854.32        36.49 o                         
  12  13   3        417.81        415.12        32.24 o                         
  13  13   3         33.30         34.51        17.70 o                         
  14  13   3         81.63         84.68        19.87 o                         
  15  13   3         68.11         52.56        26.14 o                         
 -11  14   3          0.98        -17.52        31.65 o                         
 -10  14   3         59.09         68.42        21.93 o                         
  -9  14   3         15.42         56.66        24.40 o                         
  -8  14   3        125.41         89.84        24.25 o                         
  -7  14   3          6.79         -3.59        20.30 o                         
  -6  14   3        440.44        481.66        32.51 o                         
  -5  14   3         31.92         27.14        19.37 o                         
  -4  14   3        342.10        347.80        25.86 o                         
  -3  14   3         92.48         59.12        23.36 o                         
  -2  14   3       2361.81       2432.98        63.36 o                         
  -1  14   3        266.59        279.49        18.89 o                         
   0  14   3        585.67        588.98        25.64 o                         
   1  14   3       1429.80       1399.08        37.43 o                         
   2  14   3       5879.14       6138.78       170.73 o                         
   3  14   3       1844.15       2045.69        57.37 o                         
   4  14   3        219.42        210.89        18.93 o                         
   5  14   3         73.33         96.94        16.90 o                         
   6  14   3       1205.42       1346.11        42.55 o                         
   8  14   3        671.42        633.88        27.30 o                         
   9  14   3       1542.41       1617.62        50.75 o                         
  10  14   3       1650.81       1668.68        70.83 o                         
  11  14   3        612.27        705.71        35.16 o                         
  12  14   3         14.12         21.73        15.91 o                         
  13  14   3        190.09        171.72        23.40 o                         
  14  14   3         88.50         92.72        20.16 o                         
  15  14   3         98.80        108.90        22.07 o                         
 -10  15   3         14.44         20.27        21.23 o                         
  -9  15   3         46.87         69.10        23.93 o                         
  -8  15   3         77.54         60.81        22.65 o                         
  -7  15   3         47.83         48.62        21.99 o                         
  -6  15   3        202.02        228.86        23.52 o                         
  -5  15   3        322.40        361.35        27.03 o                         
  -4  15   3        777.16        792.68        36.43 o                         
  -3  15   3         26.15         -6.60        20.56 o                         
  -2  15   3       2152.28       2347.67        62.28 o                         
  -1  15   3       2407.83       2498.33        67.61 o                         
   0  15   3       3265.70       3373.58        85.91 o                         
   1  15   3        103.44         71.64        10.42 o                         
   2  15   3       1156.60       1297.36        45.71 o                         
   3  15   3       5561.05       6023.89       145.47 o                         
   4  15   3        451.26        450.24        24.53 o                         
   5  15   3       2431.31       2635.17        89.60 o                         
   6  15   3       2028.87       2105.41        66.78 o                         
   7  15   3       4378.62       4514.00       111.85 o                         
   8  15   3       1154.99       1133.72        38.19 o                         
   9  15   3        788.53        781.98        35.60 o                         
  10  15   3       1001.86       1001.33        40.05 o                         
  11  15   3        878.50        907.49        42.82 o                         
  12  15   3         87.40        103.15        22.19 o                         
  13  15   3        135.20        135.37        21.54 o                         
  14  15   3         33.93         38.19        28.40 o                         
 -10  16   3         14.81         31.28        38.08 o                         
  -9  16   3         26.23         39.04        21.83 o                         
  -8  16   3         16.15         29.84        20.51 o                         
  -7  16   3        175.31        218.06        25.99 o                         
  -6  16   3        235.97        271.81        29.19 o                         
  -5  16   3         24.50         32.00        21.60 o                         
  -4  16   3        111.89        118.40        23.07 o                         
  -3  16   3        160.82        176.48        19.92 o                         
  -2  16   3       2214.44       2288.66        61.77 o                         
  -1  16   3       1006.80       1022.61        36.38 o                         
   0  16   3        417.40        431.69        31.28 o                         
   1  16   3       2318.26       2372.49        59.50 o                         
   2  16   3        816.96        829.17        41.73 o                         
   3  16   3       1322.34       1406.46        45.32 o                         
   4  16   3       1479.79       1683.10        60.97 o                         
   5  16   3       2476.67       2447.64        86.12 o                         
   6  16   3       4328.39       4610.10       123.12 o                         
   7  16   3       1893.70       2071.24        62.06 o                         
   8  16   3        244.79        261.60        18.26 o                         
   9  16   3       2062.68       2108.74        53.87 o                         
  10  16   3        195.08        191.26        16.96 o                         
  11  16   3        517.86        469.11        24.01 o                         
  12  16   3         38.61         38.59        16.42 o                         
  13  16   3        536.43        634.85        48.48 o                         
  14  16   3         44.72         48.79        17.88 o                         
  -9  17   3         43.69         66.46        43.39 o                         
  -8  17   3         28.15         28.01        22.69 o                         
  -7  17   3        149.39        146.47        25.70 o                         
  -6  17   3          8.59          0.32        24.22 o                         
  -5  17   3        361.57        379.70        35.88 o                         
  -4  17   3        990.98       1033.24        49.40 o                         
  -3  17   3         97.61         98.63        20.70 o                         
  -2  17   3        548.78        572.33        39.14 o                         
  -1  17   3        806.45        753.87        34.50 o                         
   0  17   3        821.40        793.11        29.28 o                         
   1  17   3       1073.33       1072.65        36.72 o                         
   2  17   3        374.75        373.74        30.24 o                         
   3  17   3       1626.29       1633.06        58.91 o                         
   4  17   3        444.49        469.51        30.27 o                         
   5  17   3       1121.31       1124.09        42.83 o                         
   6  17   3       1777.20       1941.41        66.91 o                         
   7  17   3       3545.71       3709.35        99.78 o                         
   8  17   3       2535.99       2586.59        77.53 o                         
   9  17   3        636.65        684.29        26.07 o                         
  10  17   3         12.46         -2.53        13.48 o                         
  11  17   3        452.97        467.11        30.92 o                         
  12  17   3         75.57         74.41        17.15 o                         
  13  17   3        364.33        343.25        41.80 o                         
  14  17   3         15.10         18.09        28.29 o                         
  -8  18   3          4.96        -18.18        48.02 o                         
  -7  18   3         29.69         31.81        22.35 o                         
  -6  18   3         12.79         11.72        21.39 o                         
  -5  18   3         80.58         69.88        24.01 o                         
  -4  18   3        154.31        127.62        25.24 o                         
  -3  18   3       1282.93       1319.29        48.08 o                         
  -2  18   3        843.06        888.63        43.08 o                         
  -1  18   3        379.98        381.41        23.27 o                         
   0  18   3        469.09        468.44        22.77 o                         
   1  18   3       2779.52       2862.81        99.63 o                         
   2  18   3       1029.33       1036.98        54.54 o                         
   3  18   3        266.60        256.55        25.99 o                         
   4  18   3        328.40        297.05        23.17 o                         
   5  18   3       3035.02       3236.32       100.92 o                         
   6  18   3       1857.09       1906.08        66.03 o                         
   7  18   3        762.32        819.31        36.93 o                         
   8  18   3        268.63        312.68        25.08 o                         
   9  18   3       1745.45       1657.42        48.31 o                         
  10  18   3         64.23         89.34        14.70 o                         
  11  18   3        406.24        424.19        25.97 o                         
  12  18   3         28.18         34.43        18.41 o                         
  13  18   3        321.32        247.76        37.99 o                         
  -8  19   3         57.62        139.70        60.14 o                         
  -7  19   3         19.75         31.02        27.23 o                         
  -6  19   3          1.66         10.75        21.42 o                         
  -5  19   3        110.89         89.41        21.42 o                         
  -4  19   3        210.22        200.40        22.62 o                         
  -3  19   3        208.20        182.96        21.79 o                         
  -2  19   3         86.07         85.44        20.03 o                         
  -1  19   3        908.13        925.83        43.13 o                         
   0  19   3        224.13        232.83        22.50 o                         
   1  19   3        449.31        483.27        35.69 o                         
   2  19   3        335.83        323.49        28.87 o                         
   3  19   3       1919.93       1981.78        64.89 o                         
   4  19   3       2612.18       2742.12        88.77 o                         
   5  19   3       1754.84       1803.24        71.17 o                         
   6  19   3        627.50        665.72        50.94 o                         
   7  19   3       2578.96       2622.40        85.84 o                         
   8  19   3        421.52        412.31        17.55 o                         
   9  19   3        262.21        241.66        19.75 o                         
  10  19   3          6.33        -13.98        13.98 o                         
  11  19   3        741.67        783.97        31.80 o                         
  12  19   3          5.07         -5.62        30.61 o                         
  -6  20   3          6.48        -27.71        27.71 o                         
  -5  20   3         27.11         34.27        19.05 o                         
  -4  20   3          6.11          2.24        18.76 o                         
  -3  20   3        295.06        290.75        24.33 o                         
  -2  20   3        105.61        110.99        19.86 o                         
  -1  20   3       1167.77       1187.67        49.61 o                         
   0  20   3         47.40         63.59        49.68 o                         
   1  20   3       1125.56       1161.11        57.78 o                         
   2  20   3       1766.30       1769.00        90.98 o                         
   3  20   3        699.88        687.62        39.27 o                         
   4  20   3        425.46        436.87        32.19 o                         
   5  20   3       1713.68       1699.48        54.44 o                         
   6  20   3        932.66        967.63        45.08 o                         
   7  20   3       1136.59       1091.31        47.94 o                         
   8  20   3         40.17         47.96        17.56 o                         
   9  20   3        875.36        877.20        28.94 o                         
  10  20   3        304.42        259.83        20.37 o                         
  11  20   3        426.58        348.46        33.81 o                         
  -6  21   3          4.69          2.60        44.95 o                         
  -5  21   3        123.38         78.72        37.73 o                         
  -4  21   3         21.84         19.03        20.11 o                         
  -3  21   3         21.57         10.29        18.07 o                         
  -2  21   3          2.47          0.29        18.06 o                         
  -1  21   3        935.89        958.92        44.58 o                         
   0  21   3          6.74         15.80        16.19 o                         
   1  21   3       1068.67       1141.36        56.70 o                         
   2  21   3        235.35        211.19        31.13 o                         
   3  21   3       2604.59       2655.16        89.16 o                         
   4  21   3        846.64        886.35        40.81 o                         
   5  21   3        520.70        579.26        32.99 o                         
   6  21   3        118.28        114.78        23.34 o                         
   7  21   3       1394.71       1405.35        52.29 o                         
   8  21   3         84.11         70.87        18.78 o                         
   9  21   3        231.60        250.92        23.25 o                         
  10  21   3          4.39          3.93        14.19 o                         
  11  21   3        397.33        248.39        36.73 o                         
  -4  22   3          9.41         24.96        71.52 o                         
  -3  22   3        148.08        131.06        24.22 o                         
  -2  22   3         14.67         -1.06        23.10 o                         
  -1  22   3        208.80        199.54        21.82 o                         
   0  22   3         31.35         16.50        16.34 o                         
   1  22   3        653.66        715.17        41.68 o                         
   2  22   3         96.93         69.72        21.95 o                         
   3  22   3       1113.88       1019.32        48.70 o                         
   4  22   3         70.75         72.37        24.35 o                         
   5  22   3       1752.67       1686.86        64.13 o                         
   6  22   3         98.08        106.29        23.52 o                         
   7  22   3        657.62        673.00        35.52 o                         
   8  22   3         12.58         10.77        20.33 o                         
   9  22   3        861.41        706.62        97.34 o                         
  -3  23   3         18.16          2.62        42.74 o                         
  -2  23   3         37.00         40.98        27.56 o                         
  -1  23   3        162.17        128.81        31.71 o                         
   0  23   3          8.53          5.66        17.50 o                         
   1  23   3        302.86        319.52        33.18 o                         
   2  23   3         16.16          7.48        21.13 o                         
   3  23   3        674.20        578.61        36.25 o                         
   4  23   3        136.29         96.75        24.47 o                         
   5  23   3        424.23        448.61        33.97 o                         
   6  23   3         84.44         71.04        34.38 o                         
   7  23   3        342.41        324.87        53.34 o                         
   8  23   3         13.28        -34.65        59.85 o                         
  -1  24   3         12.04         19.50        22.44 o                         
   0  24   3          2.12          8.51        47.12 o                         
   1  24   3        210.31        205.21        62.69 o                         
   2  24   3          6.19          8.32        50.71 o                         
   3  24   3        374.21        415.67        76.20 o                         
   4  24   3          8.23         -5.85        49.79 o                         
   5  24   3       1323.51       1348.14       140.05 o                         
  -4 -22   4        810.50        794.42        93.90 o                         
  -3 -22   4        332.85        230.68        62.96 o                         
  -2 -22   4        200.64        294.56        68.66 o                         
  -1 -22   4        390.10        387.72        61.90 o                         
   0 -22   4        237.91        290.73        31.64 o                         
   1 -22   4        334.52        335.54        36.16 o                         
  -7 -21   4        170.10        169.50        55.29 o                         
  -6 -21   4        433.69        435.25        98.95 o                         
  -5 -21   4        438.70        360.04        29.28 o                         
  -4 -21   4        347.54        404.11        25.97 o                         
  -3 -21   4         81.22         44.07        16.07 o                         
  -2 -21   4        319.41        312.90        16.99 o                         
  -1 -21   4        795.25        721.16        26.07 o                         
   0 -21   4        181.40        203.04        18.13 o                         
   1 -21   4        340.18        278.72        19.64 o                         
   2 -21   4        155.82        154.08        42.04 o                         
   3 -21   4        293.08        287.57        33.49 o                         
  -9 -20   4        147.55        119.95        26.14 o                         
  -8 -20   4        419.56        360.29        70.32 o                         
  -7 -20   4        436.41        393.79        28.52 o                         
  -6 -20   4        144.19        141.38        12.22 o                         
  -5 -20   4        388.09        343.98        23.68 o                         
  -4 -20   4        561.37        584.80        29.11 o                         
  -3 -20   4        684.85        605.17        22.38 o                         
  -2 -20   4         86.37         83.47        14.10 o                         
  -1 -20   4        226.90        218.52        16.01 o                         
   0 -20   4        361.01        361.61        18.67 o                         
   1 -20   4        269.08        253.13        16.62 o                         
   2 -20   4        381.80        346.21        20.39 o                         
   3 -20   4         57.45         51.47        14.66 o                         
   4 -20   4        211.69        171.73        52.52 o                         
   5 -20   4         97.98         71.65        16.80 o                         
 -10 -19   4         68.92         85.02        39.16 o                         
  -9 -19   4        464.25        367.78        20.59 o                         
  -8 -19   4        236.71        218.25        18.66 o                         
  -7 -19   4         21.54         21.16        11.29 o                         
  -6 -19   4       1026.49       1050.28        31.36 o                         
  -5 -19   4        456.98        462.73        20.33 o                         
  -4 -19   4        206.51        203.70        14.42 o                         
  -3 -19   4        689.99        681.64        27.57 o                         
  -2 -19   4        875.94        862.07        37.19 o                         
  -1 -19   4        708.80        692.25        28.42 o                         
   0 -19   4        333.54        339.38        16.65 o                         
   1 -19   4        349.44        339.59        23.19 o                         
   2 -19   4        772.69        732.05        28.24 o                         
   3 -19   4         11.97          7.73        15.69 o                         
   4 -19   4        166.01        160.11        26.92 o                         
   5 -19   4         36.52         39.11        18.03 o                         
   6 -19   4        103.59         94.70        18.21 o                         
 -11 -18   4        228.62        168.64        65.09 o                         
 -10 -18   4         48.51         38.63        13.65 o                         
  -9 -18   4        315.10        274.96        17.99 o                         
  -8 -18   4        663.44        583.43        22.94 o                         
  -7 -18   4        918.08        859.42        29.94 o                         
  -6 -18   4        657.27        680.87        23.38 o                         
  -5 -18   4        554.27        512.55        20.40 o                         
  -4 -18   4         52.10         42.55        13.23 o                         
  -3 -18   4        879.37        915.30        27.76 o                         
  -2 -18   4        133.36        148.83        13.05 o                         
  -1 -18   4         47.63         50.10        10.75 o                         
   0 -18   4        706.08        733.28        23.35 o                         
   1 -18   4        340.20        288.22        16.86 o                         
   2 -18   4        732.60        685.77        35.38 o                         
   3 -18   4          1.72         -6.31        15.44 o                         
   4 -18   4        343.33        305.27        25.01 o                         
   5 -18   4        206.86        187.71        25.26 o                         
   6 -18   4         51.37         30.01        30.98 o                         
   7 -18   4         15.55         15.37        24.73 o                         
 -11 -17   4        154.17        148.16        40.79 o                         
 -10 -17   4        269.68        213.72        17.62 o                         
  -9 -17   4        195.76        207.12        19.51 o                         
  -8 -17   4        206.34        166.86        13.04 o                         
  -7 -17   4        604.97        564.10        21.20 o                         
  -6 -17   4        891.56        872.82        29.93 o                         
  -5 -17   4        420.29        361.76        20.49 o                         
  -4 -17   4        972.95       1015.68        32.16 o                         
  -3 -17   4       1424.87       1397.25        38.09 o                         
  -2 -17   4        739.50        794.85        24.47 o                         
  -1 -17   4        735.96        758.90        25.82 o                         
   0 -17   4         10.98         20.75        10.75 o                         
   1 -17   4         39.77         36.50        11.90 o                         
   2 -17   4       1411.95       1366.04        42.39 o                         
   3 -17   4         23.41         11.24        15.99 o                         
   4 -17   4        138.65        148.24        30.96 o                         
   5 -17   4         10.42         11.54        16.69 o                         
   6 -17   4        405.46        430.20        27.64 o                         
   7 -17   4        100.82        100.31        25.91 o                         
   8 -17   4         70.46         65.98        24.43 o                         
 -12 -16   4        100.36        111.98        57.41 o                         
 -11 -16   4        269.14        218.74        23.76 o                         
 -10 -16   4        464.53        467.78        25.12 o                         
  -9 -16   4         91.26         72.11        12.03 o                         
  -8 -16   4        998.76        892.45        26.00 o                         
  -7 -16   4        751.96        715.15        22.76 o                         
  -6 -16   4        492.87        497.68        18.48 o                         
  -5 -16   4        717.52        685.75        23.03 o                         
  -4 -16   4       1152.59       1213.91        31.62 o                         
  -3 -16   4        807.30        760.24        31.75 o                         
  -2 -16   4       1243.81       1221.61        32.41 o                         
  -1 -16   4        436.32        405.58        18.75 o                         
   0 -16   4       2319.04       2352.69        57.54 o                         
   1 -16   4        114.07         76.42        12.99 o                         
   2 -16   4        804.34        793.31        29.68 o                         
   3 -16   4         21.15          4.81        14.13 o                         
   4 -16   4        491.87        484.48        35.91 o                         
   5 -16   4         42.08         41.53        15.81 o                         
   6 -16   4        129.60         85.35        19.00 o                         
   7 -16   4         12.97         37.15        23.85 o                         
   8 -16   4         91.52         68.87        21.30 o                         
   9 -16   4          5.65        -16.54        26.69 o                         
 -12 -15   4         50.72         64.77        27.57 o                         
 -11 -15   4         62.26         94.39        22.29 o                         
 -10 -15   4        793.82        828.20        32.92 o                         
  -9 -15   4        301.44        275.69        15.15 o                         
  -8 -15   4        969.80        930.31        29.94 o                         
  -7 -15   4        329.49        318.07        15.41 o                         
  -6 -15   4        710.31        749.75        23.83 o                         
  -5 -15   4        897.40        895.46        29.17 o                         
  -4 -15   4        659.87        678.40        21.93 o                         
  -3 -15   4        148.99        151.46        12.44 o                         
  -2 -15   4       1181.87       1182.31        33.51 o                         
  -1 -15   4        476.59        460.92        25.18 o                         
   0 -15   4       1726.20       1770.35        46.15 o                         
   1 -15   4         78.40         93.50        14.13 o                         
   2 -15   4        740.23        667.41        27.21 o                         
   3 -15   4         29.05         24.95        14.46 o                         
   4 -15   4        760.45        626.72        30.39 o                         
   5 -15   4          0.92          9.54        15.45 o                         
   6 -15   4        272.67        245.07        29.90 o                         
   7 -15   4         20.16        -10.07        23.18 o                         
   8 -15   4        175.97        142.99        20.82 o                         
   9 -15   4          8.39        -15.99        17.45 o                         
  10 -15   4         25.76         -0.71        29.26 o                         
 -13 -14   4         31.12        104.87        60.34 o                         
 -12 -14   4        294.19        266.54        29.87 o                         
 -11 -14   4         76.21         87.48        20.09 o                         
 -10 -14   4        598.55        602.00        34.29 o                         
  -9 -14   4        110.87        111.84        16.23 o                         
  -8 -14   4       1283.55       1203.22        32.02 o                         
  -7 -14   4        276.96        271.62        15.02 o                         
  -6 -14   4        389.98        390.31        17.31 o                         
  -5 -14   4          5.04         -3.96        10.80 o                         
  -4 -14   4       2000.76       2279.87        58.22 o                         
  -3 -14   4         72.35         86.27        13.26 o                         
  -2 -14   4       2041.58       2211.21        48.18 o                         
  -1 -14   4         60.69         68.00        10.27 o                         
   0 -14   4       4990.43       5323.80       104.92 o                         
   1 -14   4        121.31        110.38        15.54 o                         
   2 -14   4        131.93         95.54        13.54 o                         
   3 -14   4        384.82        362.24        25.49 o                         
   4 -14   4        239.37        264.58        29.29 o                         
   5 -14   4          4.99         -4.84        10.94 o                         
   6 -14   4        180.59        175.53        17.76 o                         
   7 -14   4         68.78         54.57        15.80 o                         
   8 -14   4        383.79        361.85        24.63 o                         
   9 -14   4          0.72         15.54        16.42 o                         
  10 -14   4         34.25         21.65        24.83 o                         
 -13 -13   4          1.91         -7.03        29.01 o                         
 -12 -13   4        221.94        294.15        28.07 o                         
 -11 -13   4         29.21         25.89        19.87 o                         
 -10 -13   4       1339.14       1464.76        64.00 o                         
  -9 -13   4          4.68         -1.37        15.82 o                         
  -8 -13   4       2491.36       2454.37        66.61 o                         
  -7 -13   4        340.50        320.81        18.22 o                         
  -6 -13   4       3670.43       3669.24        82.14 o                         
  -5 -13   4       1529.82       1558.05        36.28 o                         
  -4 -13   4         74.43         79.63        10.72 o                         
  -3 -13   4        132.11        180.25        12.02 o                         
  -2 -13   4       6322.12       6729.57       129.54 o                         
  -1 -13   4          3.42         10.85         8.84 o                         
   0 -13   4       1865.91       1988.31        46.13 o                         
   1 -13   4        331.01        363.27        16.97 o                         
   2 -13   4       3248.41       3373.39        92.80 o                         
   3 -13   4       1078.30        953.44        38.87 o                         
   4 -13   4        981.14        995.00        36.47 o                         
   5 -13   4         54.28         43.89        20.79 o                         
   6 -13   4        224.48        200.88        23.15 o                         
   7 -13   4         34.01         39.41        14.05 o                         
   8 -13   4        122.22        129.29        27.58 o                         
   9 -13   4         47.86         58.68        16.82 o                         
  10 -13   4         55.51         36.13        18.56 o                         
  11 -13   4         11.50         51.66        36.59 o                         
 -13 -12   4          1.62        -20.36        20.36 o                         
 -12 -12   4        310.62        360.25        31.63 o                         
 -11 -12   4          1.17         -2.78        19.49 o                         
 -10 -12   4        527.32        548.90        33.33 o                         
  -9 -12   4        262.58        235.35        21.77 o                         
  -8 -12   4        778.04        811.72        27.05 o                         
  -7 -12   4        238.96        244.75        13.92 o                         
  -6 -12   4       1928.28       1913.27        42.46 o                         
  -5 -12   4        460.05        485.11        17.12 o                         
  -4 -12   4       7301.92       7842.32       155.98 o                         
  -3 -12   4       1425.42       1402.81        32.96 o                         
  -2 -12   4       6301.00       6464.01       123.98 o                         
  -1 -12   4        536.64        601.54        18.49 o                         
   0 -12   4       3271.74       3196.25        68.20 o                         
   1 -12   4        178.26        161.34        12.16 o                         
   2 -12   4       1217.50       1174.64        34.69 o                         
   3 -12   4          0.63         22.51        10.82 o                         
   4 -12   4       2037.24       2135.75        57.04 o                         
   5 -12   4          5.36          3.32        12.06 o                         
   6 -12   4        374.68        310.08        23.64 o                         
   7 -12   4        666.15        628.55        27.31 o                         
   8 -12   4        244.31        246.04        22.09 o                         
   9 -12   4         27.36         29.90        16.20 o                         
  10 -12   4          8.82        -17.34        17.34 o                         
  11 -12   4          0.80        -20.16        20.16 o                         
  12 -12   4         26.31         12.63        39.46 o                         
 -14 -11   4        114.46        158.42        67.94 o                         
 -13 -11   4          3.36          3.34        22.94 o                         
 -12 -11   4        218.28        231.61        32.13 o                         
 -11 -11   4         69.50         62.03        20.79 o                         
 -10 -11   4       1285.19       1275.25        52.91 o                         
  -9 -11   4        101.59        103.10        20.07 o                         
  -8 -11   4        181.81        180.70        26.82 o                         
  -7 -11   4         96.92         77.53        13.73 o                         
  -6 -11   4       5244.18       5348.95       104.16 o                         
  -5 -11   4        212.52        197.71        12.06 o                         
  -4 -11   4       4844.76       5369.49       103.79 o                         
  -3 -11   4        831.06        931.14        24.03 o                         
  -2 -11   4      11109.75      11944.05       223.55 o                         
  -1 -11   4        361.47        374.13        13.92 o                         
   0 -11   4       3528.41       3649.93        76.22 o                         
   1 -11   4         46.18         77.59        10.31 o                         
   2 -11   4       6897.58       7207.90       213.92 o                         
   3 -11   4        113.64         95.77        11.72 o                         
   4 -11   4       3565.02       3598.51        86.77 o                         
   5 -11   4        263.75        237.93        20.52 o                         
   6 -11   4       1428.54       1279.55        43.58 o                         
   7 -11   4          6.45         19.64        17.18 o                         
   8 -11   4          5.36         -7.40        17.62 o                         
   9 -11   4        110.82         75.59        18.09 o                         
  10 -11   4         28.04         14.88        18.71 o                         
  11 -11   4          2.98         -1.29        19.12 o                         
  12 -11   4         13.65         10.58        49.67 o                         
 -14 -10   4         64.00         99.48        33.85 o                         
 -13 -10   4          9.20        -19.87        23.47 o                         
 -12 -10   4        360.02        373.81        35.92 o                         
 -11 -10   4          7.59         -1.95        18.40 o                         
 -10 -10   4        386.07        414.38        30.68 o                         
  -9 -10   4        264.27        201.25        22.99 o                         
  -8 -10   4       1219.31       1138.93        39.41 o                         
  -7 -10   4        190.74        159.41        18.78 o                         
  -6 -10   4       3549.96       3491.97        70.11 o                         
  -5 -10   4       1945.33       1954.29        44.33 o                         
  -4 -10   4      22090.69      23264.03       429.21 o                         
  -3 -10   4        211.20        253.05        12.07 o                         
  -2 -10   4       8644.48       9070.20       163.99 o                         
  -1 -10   4        145.66        185.34        12.91 o                         
   0 -10   4       2602.63       2539.64        60.87 o                         
   1 -10   4        249.12        276.10        13.05 o                         
   2 -10   4       2137.73       2202.88        61.23 o                         
   3 -10   4        412.77        406.44        21.70 o                         
   4 -10   4       7176.89       7111.36       168.72 o                         
   5 -10   4        282.71        287.79        16.56 o                         
   6 -10   4        344.15        300.95        18.28 o                         
   7 -10   4        198.46        142.18        19.77 o                         
   8 -10   4        418.25        429.97        24.50 o                         
   9 -10   4          4.73         -2.28        19.08 o                         
  10 -10   4         18.24         32.49        18.11 o                         
  11 -10   4         21.38         26.26        17.70 o                         
  12 -10   4         11.80          6.83        18.03 o                         
  13 -10   4         31.31         48.13        39.61 o                         
 -14  -9   4        102.55        109.06        23.85 o                         
 -13  -9   4         20.60          7.94        20.60 o                         
 -12  -9   4        311.30        322.02        27.02 o                         
 -11  -9   4         26.75         -0.12        25.43 o                         
 -10  -9   4        761.52        721.05        56.68 o                         
  -9  -9   4        272.04        210.72        22.43 o                         
  -8  -9   4       1366.83       1341.09        49.78 o                         
  -7  -9   4        822.40        819.67        31.56 o                         
  -6  -9   4       5510.62       5518.16       112.35 o                         
  -5  -9   4        145.73        108.93         9.51 o                         
  -4  -9   4       8554.51       8787.23       172.83 o                         
  -3  -9   4      12398.02      12901.76       230.55 o                         
  -2  -9   4      19182.46      19840.50       351.54 o                         
  -1  -9   4         15.37         36.39         8.18 o                         
   0  -9   4       8954.41       9685.91       199.26 o                         
   1  -9   4        138.31        140.66        10.12 o                         
   2  -9   4       5347.40       5410.30       128.59 o                         
   3  -9   4        103.18        117.43         9.19 o                         
   4  -9   4       2561.54       2494.59        62.78 o                         
   5  -9   4       3222.51       3101.14        82.69 o                         
   6  -9   4       2330.71       2343.57        60.86 o                         
   7  -9   4        219.25        155.67        19.68 o                         
   8  -9   4        313.04        317.08        36.52 o                         
   9  -9   4         40.50         61.64        17.59 o                         
  10  -9   4        292.70        319.19        29.88 o                         
  11  -9   4          7.98         -2.66        17.22 o                         
  12  -9   4         25.09         47.57        19.07 o                         
  13  -9   4         43.64         77.81        38.14 o                         
 -14  -8   4         41.59         50.98        23.98 o                         
 -13  -8   4         32.08          6.69        20.65 o                         
 -12  -8   4        282.78        299.61        26.30 o                         
 -11  -8   4         45.34         32.93        20.10 o                         
 -10  -8   4        145.69        153.46        20.66 o                         
  -9  -8   4        298.54        262.68        34.01 o                         
  -8  -8   4       3740.33       3763.27       111.45 o                         
  -7  -8   4        378.81        327.87        23.55 o                         
  -6  -8   4       4012.96       3824.31        92.15 o                         
  -5  -8   4       2271.45       2220.11        55.40 o                         
  -4  -8   4      16779.56      16896.21       301.37 o                         
  -3  -8   4       3637.74       3861.57        78.70 o                         
  -2  -8   4       3655.58       3972.35        74.00 o                         
  -1  -8   4         30.05         29.80         8.29 o                         
   0  -8   4      27849.91      30020.54       605.18 o                         
   1  -8   4        368.86        378.50        22.87 o                         
   2  -8   4       8835.24       8583.75       211.85 o                         
   3  -8   4       2630.30       2585.07        58.06 o                         
   4  -8   4      11767.97      11657.44       287.85 o                         
   5  -8   4        350.18        255.31        14.88 o                         
   6  -8   4        960.20        940.03        32.14 o                         
   7  -8   4        368.78        310.44        19.43 o                         
   8  -8   4        991.87       1065.87        35.86 o                         
   9  -8   4         80.54         52.40        17.77 o                         
  10  -8   4        109.36        104.09        28.90 o                         
  11  -8   4         21.40        -17.59        19.79 o                         
  12  -8   4         91.52         75.05        21.04 o                         
  13  -8   4         10.50         36.72        18.91 o                         
 -14  -7   4         85.81        105.13        24.71 o                         
 -13  -7   4          4.24         20.69        20.29 o                         
 -12  -7   4        215.78        209.32        24.33 o                         
 -11  -7   4        119.00        152.51        23.68 o                         
 -10  -7   4        783.06        855.49        38.82 o                         
  -9  -7   4         63.69         49.51        16.97 o                         
  -8  -7   4       1041.70       1030.81        37.18 o                         
  -7  -7   4       1665.21       1557.83        53.88 o                         
  -6  -7   4       6692.25       6545.29       157.02 o                         
  -5  -7   4       1532.05       1434.95        39.00 o                         
  -4  -7   4       5253.61       5213.60       103.64 o                         
  -3  -7   4      15527.21      16058.54       286.08 o                         
  -2  -7   4      10794.85      10219.03       169.25 o                         
  -1  -7   4        345.43        455.23        20.22 o                         
   0  -7   4       8809.47       8892.79       192.80 o                         
   1  -7   4       7361.38       7311.14       159.02 o                         
   2  -7   4      23364.11      23931.95       534.46 o                         
   3  -7   4        396.68        308.50        21.11 o                         
   4  -7   4       2038.28       2024.10        54.94 o                         
   5  -7   4       4381.25       4214.87        97.79 o                         
   6  -7   4       3069.86       2977.28        83.62 o                         
   7  -7   4        337.40        355.25        24.09 o                         
   8  -7   4        776.31        860.14        45.34 o                         
   9  -7   4         66.74         58.74        17.48 o                         
  10  -7   4        587.75        606.86        30.07 o                         
  11  -7   4         10.55          2.22        18.92 o                         
  12  -7   4         71.37         69.09        22.03 o                         
  13  -7   4          2.02         -2.36        18.82 o                         
  14  -7   4          5.92          7.49        38.21 o                         
 -15  -6   4          7.60          7.10        41.72 o                         
 -14  -6   4         94.89        129.83        24.55 o                         
 -13  -6   4         17.46        -14.15        20.19 o                         
 -12  -6   4        128.13        146.94        22.25 o                         
 -11  -6   4         10.23          5.21        18.81 o                         
 -10  -6   4       1046.79       1078.84        41.21 o                         
  -9  -6   4        261.16        216.05        21.03 o                         
  -8  -6   4       3585.97       3481.04        91.06 o                         
  -7  -6   4         25.61         21.83        14.47 o                         
  -6  -6   4       4503.15       4310.31       135.55 o                         
  -5  -6   4       1518.46       1360.54        39.82 o                         
  -4  -6   4       6608.26       6816.93       129.45 o                         
  -3  -6   4       3700.33       3640.87        70.20 o                         
  -2  -6   4       1235.00       1278.34        28.10 o                         
  -1  -6   4       9519.79       9883.28       183.81 o                         
   0  -6   4       2930.76       3233.46        82.65 o                         
   1  -6   4       2954.23       2794.40        69.04 o                         
   2  -6   4      15106.65      16012.01       414.49 o                         
   3  -6   4       9579.38       8625.19       187.31 o                         
   4  -6   4      22505.21      21566.09       435.39 o                         
   5  -6   4       1054.26        987.71        27.98 o                         
   6  -6   4       2798.89       2745.54        65.29 o                         
   7  -6   4        370.06        367.88        20.00 o                         
   8  -6   4        963.84        970.41        36.75 o                         
   9  -6   4         77.55         63.44        17.86 o                         
  10  -6   4        292.25        275.97        22.85 o                         
  11  -6   4        184.98        210.59        24.00 o                         
  12  -6   4        171.39        121.81        22.73 o                         
  13  -6   4          5.92         34.88        21.37 o                         
  14  -6   4         16.61         22.53        25.44 o                         
 -15  -5   4         13.21         51.43        72.73 o                         
 -14  -5   4         94.20        119.94        25.93 o                         
 -13  -5   4          4.13        -21.68        21.68 o                         
 -12  -5   4         67.47         77.26        16.24 o                         
 -11  -5   4          4.74        -11.63        11.63 o                         
 -10  -5   4       1240.80       1244.97        39.15 o                         
  -9  -5   4         47.32         29.10        17.12 o                         
  -8  -5   4        987.61       1082.13        38.13 o                         
  -7  -5   4       1784.78       1657.53        49.36 o                         
  -6  -5   4       9880.06       9204.09       217.61 o                         
  -5  -5   4       1370.41       1109.59        37.06 o                         
  -4  -5   4       3853.95       3681.61        86.68 o                         
  -3  -5   4         82.97         38.00        12.36 o                         
  -2  -5   4      23952.01      25693.13       520.49 o                         
  -1  -5   4        200.94        209.13        13.53 o                         
   0  -5   4         48.19         64.96         9.32 o                         
   1  -5   4       5588.86       5469.01       146.29 o                         
   2  -5   4      15623.51      16087.62       414.78 o                         
   3  -5   4       5695.56       5390.20       120.09 o                         
   4  -5   4       3949.28       3795.73        84.64 o                         
   5  -5   4       5230.92       4911.68       106.21 o                         
   6  -5   4       5399.85       5540.48       114.11 o                         
   7  -5   4        152.11        112.87        14.75 o                         
   8  -5   4       1472.87       1411.95        43.64 o                         
   9  -5   4        179.99        193.44        19.02 o                         
  10  -5   4        811.01        760.54        38.38 o                         
  11  -5   4         53.01         52.90        18.33 o                         
  12  -5   4         22.55         20.22        18.24 o                         
  13  -5   4         56.15         49.46        20.99 o                         
  14  -5   4          9.65        -21.85        21.85 o                         
 -15  -4   4          4.47        -21.57        36.23 o                         
 -14  -4   4         51.60         27.50        24.47 o                         
 -13  -4   4         48.53         59.46        18.36 o                         
 -12  -4   4        196.92        211.51        19.44 o                         
 -11  -4   4         18.79         -0.30        27.12 o                         
 -10  -4   4        773.63        792.59        36.15 o                         
  -9  -4   4        451.73        427.82        20.18 o                         
  -8  -4   4       3480.43       3532.77        88.75 o                         
  -7  -4   4        596.89        568.64        27.58 o                         
  -6  -4   4       4651.66       4239.38       112.53 o                         
  -5  -4   4       1669.81       1464.20        43.42 o                         
  -4  -4   4       2155.87       1828.42        42.69 o                         
  -3  -4   4        386.74        456.87        19.33 o                         
  -2  -4   4      10513.98      10475.60       237.07 o                         
  -1  -4   4       4153.99       3871.67        84.33 o                         
   0  -4   4      24596.07      28022.25       749.24 o                         
   1  -4   4       5243.84       4755.36       118.04 o                         
   2  -4   4      12192.21      13585.57       304.77 o                         
   3  -4   4      11035.58      10877.21       211.65 o                         
   4  -4   4       7633.00       7043.48       134.37 o                         
   5  -4   4       1297.05       1101.14        30.99 o                         
   6  -4   4       1165.16       1164.84        30.47 o                         
   7  -4   4        891.44        818.14        25.39 o                         
   8  -4   4       2415.65       2339.12        53.97 o                         
   9  -4   4        180.55        180.58        17.79 o                         
  10  -4   4         73.17         64.13        16.10 o                         
  11  -4   4        431.27        402.85        23.80 o                         
  12  -4   4        243.90        240.54        22.04 o                         
  13  -4   4         77.31         76.59        23.93 o                         
  14  -4   4         14.02         15.36        20.52 o                         
 -15  -3   4         24.84         12.59        27.17 o                         
 -14  -3   4         53.73         54.20        20.64 o                         
 -13  -3   4          1.17        -15.12        16.52 o                         
 -12  -3   4         87.49         96.94        16.55 o                         
 -11  -3   4         67.52         54.79        18.95 o                         
 -10  -3   4        647.12        577.43        39.31 o                         
  -9  -3   4        169.00        153.11        14.21 o                         
  -8  -3   4       1313.00       1255.95        46.32 o                         
  -7  -3   4       2580.15       2235.37        52.56 o                         
  -6  -3   4       3504.44       3206.67        70.51 o                         
  -5  -3   4       3657.33       3525.37        86.01 o                         
  -4  -3   4       9268.87       8660.09       200.66 o                         
  -3  -3   4         47.01         27.60        10.28 o                         
  -2  -3   4       1909.03       1880.29        37.53 o                         
  -1  -3   4        386.49        464.92        15.97 o                         
   0  -3   4      14465.18      16308.87       343.68 o                         
   1  -3   4      21120.96      21930.72       495.52 o                         
   2  -3   4      22845.36      25308.24       532.59 o                         
   3  -3   4      11643.04      11307.92       241.33 o                         
   4  -3   4       1843.04       1965.96        44.73 o                         
   5  -3   4      11054.43       9909.34       187.07 o                         
   6  -3   4       4400.98       3820.67        77.67 o                         
   7  -3   4        920.74        909.11        28.97 o                         
   8  -3   4       2054.10       1897.73        49.82 o                         
   9  -3   4        851.05        799.51        28.51 o                         
  10  -3   4        115.73         97.37        19.08 o                         
  11  -3   4         58.96         73.14        16.04 o                         
  12  -3   4         11.97         20.84        16.68 o                         
  13  -3   4        121.75        158.40        21.69 o                         
  14  -3   4         18.10         54.07        19.25 o                         
  15  -3   4          0.18        -28.26        28.26 o                         
 -15  -2   4         14.12         13.38        23.41 o                         
 -14  -2   4          3.37          0.45        18.28 o                         
 -13  -2   4         11.64         21.11        16.60 o                         
 -12  -2   4        408.28        342.11        31.80 o                         
 -11  -2   4         51.01         39.39        17.41 o                         
 -10  -2   4        402.72        452.95        34.27 o                         
  -9  -2   4        231.36        227.24        17.14 o                         
  -8  -2   4       1954.00       1921.04        50.62 o                         
  -7  -2   4        287.64        224.02        15.76 o                         
  -6  -2   4         26.44          3.22        12.40 o                         
  -5  -2   4       2851.39       2497.76        63.27 o                         
  -4  -2   4       7530.90       7849.33       181.77 o                         
  -3  -2   4         95.64         37.44        10.00 o                         
  -2  -2   4       9407.48       8733.30       201.01 o                         
  -1  -2   4      36409.71      39331.26       833.29 o                         
   0  -2   4      43494.49      46752.05       933.42 o                         
   1  -2   4       6883.69       7142.78       162.02 o                         
   2  -2   4       9784.79      10638.58       226.34 o                         
   3  -2   4      12969.83      12413.90       264.37 o                         
   4  -2   4         47.72         96.42        14.42 o                         
   5  -2   4        561.89        421.09        23.70 o                         
   6  -2   4        963.68       1010.22        28.52 o                         
   7  -2   4       3854.13       3564.04        81.11 o                         
   8  -2   4       1137.89       1211.25        44.84 o                         
   9  -2   4       2379.25       2332.94        56.65 o                         
  10  -2   4         99.83         68.48        15.65 o                         
  11  -2   4        381.53        353.71        21.41 o                         
  12  -2   4        160.49        132.79        18.40 o                         
  13  -2   4         44.40         53.30        17.22 o                         
  14  -2   4          1.21        -19.48        19.48 o                         
  15  -2   4         28.62         26.25        29.92 o                         
 -15  -1   4          4.77         -2.61        26.77 o                         
 -14  -1   4         18.73          8.87        18.30 o                         
 -13  -1   4         14.11         33.64        18.18 o                         
 -12  -1   4        107.74         72.47        22.49 o                         
 -11  -1   4        250.37        297.06        24.01 o                         
 -10  -1   4        603.38        707.58        28.06 o                         
  -9  -1   4        389.37        376.84        20.47 o                         
  -8  -1   4       1267.54       1124.44        46.38 o                         
  -7  -1   4       1099.74       1057.48        37.62 o                         
  -6  -1   4        664.79        610.16        24.72 o                         
  -5  -1   4         67.64         36.61        16.64 o                         
  -4  -1   4       1787.78       1860.97        45.76 o                         
  -3  -1   4       1142.74        981.80        28.38 o                         
  -2  -1   4       6413.17       5739.49       154.48 o                         
  -1  -1   4       4711.13       5900.60       120.42 o                         
   0  -1   4      17153.25      19270.66       386.62 o                         
   1  -1   4      45347.46      45350.71      1013.33 o                         
   2  -1   4        895.51        924.53        37.21 o                         
   3  -1   4      12382.22      12003.51       270.39 o                         
   4  -1   4        730.40        655.28        20.32 o                         
   5  -1   4         96.43         55.63        14.98 o                         
   6  -1   4       1656.12       1680.72        45.40 o                         
   7  -1   4       2909.74       2807.10        59.99 o                         
   8  -1   4          3.19         45.56        12.53 o                         
   9  -1   4       3144.39       2939.93        64.47 o                         
  10  -1   4        205.17        183.03        17.30 o                         
  11  -1   4        395.02        429.08        22.42 o                         
  12  -1   4         18.03         24.89        17.11 o                         
  13  -1   4        159.88        116.32        19.74 o                         
  14  -1   4         34.78         31.59        20.15 o                         
  15  -1   4         58.73         76.59        28.56 o                         
 -15   0   4         26.04         76.24        45.15 o                         
 -14   0   4          7.91         24.13        19.38 o                         
 -13   0   4         68.79         62.94        19.66 o                         
 -12   0   4        117.58        104.93        20.53 o                         
 -11   0   4        121.75        108.43        18.97 o                         
 -10   0   4        426.25        423.78        23.17 o                         
  -9   0   4        873.97        830.25        29.91 o                         
  -8   0   4       1114.04       1002.32        34.84 o                         
  -7   0   4        934.46        918.21        32.84 o                         
  -6   0   4         41.52         28.86        14.92 o                         
  -5   0   4       4288.73       3738.26        92.08 o                         
  -4   0   4        283.85        235.46        17.13 o                         
  -3   0   4        151.36        188.43        17.95 o                         
  -2   0   4      27044.96      25661.99       574.78 o                         
  -1   0   4      85539.56      85037.68      2100.20 o                         
   0   0   4       2516.42       2907.53        60.89 o                         
   1   0   4      36137.18      38550.11       859.11 o                         
   2   0   4        259.63        250.86        14.12 o                         
   3   0   4       5837.50       6776.54       146.73 o                         
   4   0   4         16.60         10.89        11.61 o                         
   5   0   4        213.72        149.76        20.92 o                         
   6   0   4        504.06        662.56        33.51 o                         
   7   0   4      14415.27      13855.12       366.86 o                         
   8   0   4         37.09         16.53        13.73 o                         
   9   0   4       1573.10       1647.52        45.39 o                         
  10   0   4         83.21         84.66        16.78 o                         
  11   0   4        950.88        929.65        35.17 o                         
  12   0   4         41.09         60.78        17.66 o                         
  13   0   4         15.00         12.65        17.70 o                         
  14   0   4         13.71         42.76        19.59 o                         
  15   0   4         24.47         30.20        23.34 o                         
 -15   1   4          0.11        -27.05        27.05 o                         
 -14   1   4          2.32         -2.32        18.51 o                         
 -13   1   4         75.66         57.20        20.41 o                         
 -12   1   4          4.73         14.86        18.16 o                         
 -11   1   4        432.18        438.88        37.57 o                         
 -10   1   4        293.14        301.89        21.31 o                         
  -9   1   4       1476.24       1467.20        44.88 o                         
  -8   1   4        529.61        602.46        29.02 o                         
  -7   1   4        854.72        877.30        32.71 o                         
  -6   1   4       2195.73       2002.39        52.05 o                         
  -5   1   4        306.15        392.48        21.72 o                         
  -4   1   4        286.05        254.34        24.93 o                         
  -3   1   4         57.11         56.15        13.50 o                         
  -2   1   4      27053.86      26344.81       633.94 o                         
  -1   1   4       6315.65       4869.97       118.68 o                         
   0   1   4        652.60        511.95        19.44 o                         
   1   1   4      21292.86      25884.54       670.49 o                         
   2   1   4       2185.54       1965.40        75.24 o                         
   3   1   4        102.25        227.75        13.68 o                         
   4   1   4        495.91        731.32        25.66 o                         
   5   1   4        452.95        544.52        20.63 o                         
   6   1   4        209.23        151.72        17.00 o                         
   7   1   4       7944.33       8346.10       196.78 o                         
   8   1   4       1524.25       1444.48        51.70 o                         
   9   1   4       2703.53       2739.68        66.37 o                         
  10   1   4         14.54         25.63        17.73 o                         
  11   1   4        615.20        684.06        29.05 o                         
  12   1   4          0.98        -16.78        16.78 o                         
  13   1   4        200.84        249.12        22.37 o                         
  14   1   4         25.87         36.41        19.75 o                         
  15   1   4         33.40         47.56        20.77 o                         
  16   1   4         12.90         43.52        70.33 o                         
 -15   2   4          2.29         -0.94        43.43 o                         
 -14   2   4         13.53          1.48        19.23 o                         
 -13   2   4         33.78         49.89        22.30 o                         
 -12   2   4         16.06         15.76        22.19 o                         
 -11   2   4         89.46        106.28        19.58 o                         
 -10   2   4         22.16         -4.22        17.66 o                         
  -9   2   4       2250.22       2315.11        66.66 o                         
  -8   2   4          1.74        -10.82        17.65 o                         
  -7   2   4       2629.88       2383.29        61.71 o                         
  -6   2   4         89.89         71.98        16.05 o                         
  -5   2   4      15090.39      13765.15       366.59 o                         
  -4   2   4       1778.88       1562.42        50.72 o                         
  -3   2   4       1043.70       1047.41        31.67 o                         
  -2   2   4       4337.31       3495.48        89.22 o                         
  -1   2   4      34046.59      32445.79       685.98 o                         
   0   2   4      10676.41       8759.50       161.43 o                         
   1   2   4       7206.77       8196.02       181.55 o                         
   2   2   4        173.38       1517.26        48.99 o                         
   3   2   4       2986.07       4667.17       120.58 o                         
   4   2   4        105.14        370.55        17.77 o                         
   5   2   4       9561.55       8850.42       206.51 o                         
   6   2   4        756.19        697.23        27.09 o                         
   7   2   4      12886.94      12663.98       273.95 o                         
   8   2   4        170.92        145.82        16.21 o                         
   9   2   4       1923.43       1718.10        51.34 o                         
  10   2   4        367.42        383.71        24.43 o                         
  11   2   4       1023.84        960.13        34.00 o                         
  12   2   4          5.90          0.81        16.29 o                         
  13   2   4        213.22        272.80        23.54 o                         
  14   2   4          6.46         17.62        21.40 o                         
  15   2   4        176.27        179.52        35.43 o                         
  16   2   4         11.75        -27.94        65.76 o                         
 -15   3   4         13.47         -6.87        86.07 o                         
 -14   3   4          5.50         19.31        19.06 o                         
 -13   3   4         22.30         31.26        22.10 o                         
 -12   3   4          1.65         -7.87        19.54 o                         
 -11   3   4        307.77        275.70        25.80 o                         
 -10   3   4         46.34         69.30        18.61 o                         
  -9   3   4        717.31        683.09        32.74 o                         
  -8   3   4        659.34        624.31        30.98 o                         
  -7   3   4       2564.79       2716.77        73.12 o                         
  -6   3   4        449.12        321.84        22.79 o                         
  -5   3   4       5594.25       5434.54       151.40 o                         
  -4   3   4        106.19         61.70        17.08 o                         
  -3   3   4      40262.95      36490.79       821.00 o                         
  -2   3   4        104.35         68.44        13.17 o                         
  -1   3   4     109519.26     103161.86      2304.18 o                         
   0   3   4       2345.36       2424.93        60.71 o                         
   1   3   4      11103.85      13768.81       277.48 o                         
   2   3   4        633.61        890.95        37.06 o                         
   3   3   4        239.18       2384.87        71.49 o                         
   4   3   4       1560.28       1507.79        40.73 o                         
   5   3   4      18155.75      19163.79       464.96 o                         
   6   3   4        141.14         86.39        18.32 o                         
   7   3   4       1545.44       1270.88        43.68 o                         
   8   3   4        288.86        236.30        17.06 o                         
   9   3   4       5819.69       5634.94       128.69 o                         
  10   3   4        123.69         97.28        17.26 o                         
  11   3   4        648.97        668.15        33.55 o                         
  12   3   4          1.33         -5.98        16.74 o                         
  13   3   4        211.13        201.30        22.28 o                         
  14   3   4          0.04        -13.08        21.17 o                         
  15   3   4         95.37        125.72        21.89 o                         
  16   3   4          4.72          6.23        44.96 o                         
 -15   4   4          9.91         17.26        64.09 o                         
 -14   4   4         13.40         -1.58        24.26 o                         
 -13   4   4         10.97         24.49        22.16 o                         
 -12   4   4          0.07        -13.36        17.84 o                         
 -11   4   4         89.74        131.09        20.48 o                         
 -10   4   4         19.75         19.41        21.07 o                         
  -9   4   4        479.64        491.93        30.31 o                         
  -8   4   4        166.03        125.92        20.57 o                         
  -7   4   4        747.22        858.45        38.62 o                         
  -6   4   4        456.38        402.80        37.32 o                         
  -5   4   4       3183.34       3003.17        77.43 o                         
  -4   4   4       4780.55       4296.48       112.04 o                         
  -3   4   4      12524.05      12300.12       281.10 o                         
  -2   4   4        154.75        234.14        15.88 o                         
  -1   4   4      68827.47      67340.91      1865.07 o                         
   0   4   4        159.73        219.77        15.23 o                         
   1   4   4         89.63        106.22        10.41 o                         
   2   4   4      10869.34      11720.63       289.00 o                         
   3   4   4      18198.71      21847.42       492.13 o                         
   4   4   4        890.49        555.00        27.36 o                         
   5   4   4      26516.67      28281.29       638.24 o                         
   6   4   4       1038.95       1109.33        35.59 o                         
   7   4   4       5729.00       5380.19       129.61 o                         
   8   4   4        309.30        310.24        18.70 o                         
   9   4   4        550.87        494.41        26.18 o                         
  10   4   4        720.89        690.39        32.75 o                         
  11   4   4        361.56        387.30        23.33 o                         
  12   4   4        150.30        114.16        20.95 o                         
  13   4   4        280.42        302.90        24.98 o                         
  14   4   4         50.36         46.93        18.61 o                         
  15   4   4        158.95        222.05        23.32 o                         
  16   4   4          0.18          7.11        33.93 o                         
 -14   5   4          0.58        -19.32        19.32 o                         
 -13   5   4         26.24         37.69        21.26 o                         
 -12   5   4          3.42         -2.67        18.33 o                         
 -11   5   4        170.40        194.54        22.82 o                         
 -10   5   4          5.77         13.18        18.68 o                         
  -9   5   4         63.75         52.69        19.90 o                         
  -8   5   4        342.99        302.40        27.11 o                         
  -7   5   4       1447.83       1346.51        47.77 o                         
  -6   5   4        599.81        566.79        32.16 o                         
  -5   5   4       5664.01       4954.40       129.37 o                         
  -4   5   4        152.83        198.96        22.73 o                         
  -3   5   4      17331.65      16493.83       392.23 o                         
  -2   5   4        513.51        657.10        24.67 o                         
  -1   5   4      22948.34      20278.11       456.93 o                         
   0   5   4       8284.38       8576.16       166.28 o                         
   1   5   4       1949.54       2550.65        56.38 o                         
   2   5   4      13636.01      15938.84       339.01 o                         
   3   5   4      33310.75      36198.02       866.92 o                         
   4   5   4       4433.52       4281.88       118.06 o                         
   5   5   4      30404.76      31475.04       821.32 o                         
   6   5   4        813.97        911.12        32.84 o                         
   7   5   4      18119.91      17803.63       384.33 o                         
   8   5   4        271.75        312.58        21.68 o                         
   9   5   4       2905.00       2896.89        71.81 o                         
  10   5   4          1.65        -13.88        13.88 o                         
  11   5   4        753.24        690.67        28.71 o                         
  12   5   4          9.94          5.12        16.27 o                         
  13   5   4        251.08        280.61        24.36 o                         
  14   5   4          2.83         -9.96        17.82 o                         
  15   5   4         98.68        121.42        20.14 o                         
  16   5   4         30.09         59.56        38.00 o                         
 -14   6   4          3.12          2.30        37.46 o                         
 -13   6   4         30.15         36.24        22.42 o                         
 -12   6   4         13.93         22.69        21.14 o                         
 -11   6   4        159.56        177.14        29.04 o                         
 -10   6   4         32.05         34.09        18.61 o                         
  -9   6   4        222.77        204.76        22.08 o                         
  -8   6   4         14.35         41.20        18.44 o
[truncated: 1,292,842 more chars]
